# Supplementary material for: Sclerotinia sclerotiorum utilizes host-derived copper for ROS detoxification and infection
Source: PLoS Pathog. 2020 Oct 1;16(10):e1008919. doi: 10.1371/journal.ppat.1008919 (PMC7553324; doi:10.1371/journal.ppat.1008919)
Supplement: S1 Table — (XLSX) [file ppat.1008919.s010.xlsx]

## Sheet: S1 Table
S1 Table. 7321 A. thaliana DEGs between the overexpression lines and T-DNA mutants.
Locus tag	moduleColor	Gene signifcance	p (Gene Significance)	RPKM value																												log2（Fold change）
				WT-0 h	WT-6 h	WT-12 h	OX-AtCCS-0 h	OX-AtCCS-6 h	OX-AtCCS-12 h	atccs-0 h	atccs-6 h	atccs-12 h	OX-AtMT2A-0 h	OX-AtMT2A-6 h	OX-AtMT2A-12 h	atmt2a-0 h	atmt2a-6 h	atmt2a-12 h	OX-AtDRT112-0 h	OX-AtDRT112-6 h	OX-AtDRT112-12 h	atdrt112-0 h	atdrt112-6 h	atdrt112-12 h	OX-AtCC h-0 h	OX-AtCC h-6 h	OX-AtCC h-12 h	atcc h-0 h	atcc h-6 h	atcc h-12 h		OX-AtCCS vs. atccs-0	OX-AtCCS vs. atccs-6	OX-AtCCS vs. atccs-12	OX-AtMT2A vs. atmt2a-0	OX-AtMT2A vs. atmt2a-6	OX-AtMT2A vs.	OX-AtDRT112 vs. atdrt112-0	OX-AtDRT112 vs. atdrt112-6	OX-AtDRT112 vs. atdrt112-12	OX-AtCC h vs. atcc h-0	OX-AtCC h vs. atcc h-6	OX-AtCC h vs. atcc h-12
AT1G53490	red	-0.699996	0.000140208	2.76593	2.32165	1.68659	2.08378	3.06858	4.36398	0.392488	0.215036	0.0844909	1.90669	3.54591	4.1819	0.531257	0.925763	0.509329	0.883472	8.10303	7.98393	0.350254	0.452351	0.539988	1.63846	1.79063	3.03346	0.428519	0.728104	0.571966		0	0	0	0	0	0	0	4.08216	3.85285	0	0	0
AT1G19510	red	-0.657315	0.000483032	12.1473	15.4576	19.1714	33.8199	66.1116	22.5478	30.7633	33.0926	17.1214	18.3062	73.5663	30.2565	13.8493	15.5349	9.34744	46.0983	60.2308	32.4103	7.46109	5.83717	27.7247	30.5857	72.1801	29.3366	12.9253	8.17757	11.7296		0	0	0	0	2.22585	0	2.66882	3.28637	0	0	3.28968	0
AT1G77660	red	-0.627399	0.00103217	3.29065	7.66097	4.94369	19.0995	36.8532	39.2777	5.82161	15.2275	6.30652	3.83839	39.4578	36.3654	12.2012	23.0334	14.7519	13.9247	71.2801	78.288	8.42718	6.85382	6.39769	18.0771	10.836	40.5259	6.68258	4.23858	7.6959		1.7621	1.33292	2.72899	0	0	1.32081	0	3.29773	3.57992	0	0	2.39639
AT3G63030	red	-0.600482	0.00191892	23.6202	33.3441	13.4865	37.99	43.2322	59.7969	29.0306	34.2813	18.4449	37.8512	24.8792	51.1909	66.312	23.3419	26.3344	37.7673	79.9464	91.5922	19.2593	18.5158	31.6865	33.9137	53.7863	45.4466	30.7725	26.5352	16.4294		0	0	1.78704	0	0	0	0	2.02949	1.49811	0	0	0
AT1G27020	red	-0.596144	0.00210996	20.6477	148.498	98.6318	425.781	900.898	905.396	55.1561	212.149	115.64	5.68327	1063.06	562.856	91.5449	493.52	383.475	102.267	918.992	946.082	122.572	135.32	370.044	217.218	257.065	798.439	73.0239	45.6183	90.3924		2.99657	2.14409	3.0591	-3.94523	1.08936	0	0	2.68289	1.32102	1.67359	2.64227	3.14262
AT4G00780	red	-0.590347	0.00239031	208.17	289.446	316.642	439.016	523.999	396.605	426.845	588.681	225.371	413.863	479.027	474.006	315.7	288.025	243.213	432.556	863.081	670.943	362.486	334.49	332.608	455.411	444.623	384.114	261.149	233.054	186.995		0	0	0	0	0	0	0	1.28674	0	0	1.07974	1.03824
AT5G23020	red	-0.58898	0.00246086	2.57341	4.81036	17.2897	100.134	22.133	31.4484	29.2949	45.9631	1.63938	13.0479	118.247	23.0337	9.79409	71.0134	28.8187	83.7909	181.007	111.172	4.63504	2.68971	8.88405	67.0205	16.3311	73.8612	26.5231	8.82963	5.14212		1.82127	0	4.35196	0	0	0	4.21771	5.99166	3.61218	1.43824	0	3.84409
AT5G06300	red	-0.58558	0.00264401	13.9483	11.1385	9.73446	11.5583	22.5893	15.0107	11.6412	16.2348	7.29017	6.21504	14.0438	15.821	7.39671	10.9832	11.4261	15.9184	44.8373	28.4908	9.17427	5.61062	7.98721	13.3056	27.5896	13.0869	10.5787	3.92646	6.72972		0	0	0	0	0	0	0	2.91768	0	0	2.96065	0
AT1G77990	red	-0.582155	0.0028401	13.3731	13.6669	9.78548	24.6486	31.3683	15.4931	23.6718	24.1251	6.69369	22.9993	29.8896	21.835	16.5391	14.6685	14.5263	24.8093	37.6091	17.8848	16.1631	14.3926	18.4525	19.3106	24.8419	18.6056	16.9866	13.8626	5.10273		0	0	0	0	0	0	0	1.30497	0	0	0	1.8661
AT5G20400	red	-0.580871	0.00291672	6.18725	8.6649	5.88728	22.2017	38.1875	45.5919	15.4394	25.4257	6.45516	10.8676	31.1937	33.7055	27.9375	25.4474	26.8685	15.2201	53.375	59.7068	17.0206	15.3257	17.1196	21.3892	20.3812	42.305	14.9838	9.68517	7.18852		0	0	2.91045	0	0	0	0	1.71943	1.769	0	0	2.55677
AT1G64370	red	-0.579674	0.00298972	411.454	926.467	901.338	1237.25	2090.46	1230.7	908.451	1136.9	1044.07	1518.22	1638.29	1511.35	1544.67	1257.51	655.124	1547.62	2772.6	1407.38	961.742	1136.08	835.832	1359.03	979.632	1025.55	584.391	1155.05	618.626		0	0	0	0	0	1.22515	0	1.20639	0	1.31846	0	0
AT5G65480	red	-0.574085	0.00335143	34.189	48.9439	71.5755	121.089	127.803	95.8113	50.4049	65.4298	57.209	98.8412	80.0297	86.4004	134.706	82.3997	79.4009	56.3208	158.905	167.452	62.3085	71.0494	76.5014	107.89	69.7628	93.73	42.9258	38.2914	60.9413		1.31248	1.02371	0	0	0	0	0	1.08048	1.09694	1.43053	1.01326	0
AT3G07940	red	-0.564567	0.00405246	15.7455	21.5976	33.144	29.6325	39.4207	35.9029	15.0758	24.2751	22.7938	21.7001	46.4593	34.7134	21.8083	36.7281	25.0564	20.8427	41.8951	51.405	26.6364	33.3637	18.0288	20.3699	42.4396	33.8088	16.4169	21.9273	22.8793		0	0	0	0	0	0	0	0	1.47836	0	1.10051	0
AT2G37460	red	-0.563476	0.00414019	3.59916	9.26308	61.8758	38.1094	31.3939	34.0718	20.7255	29.0557	22.636	7.96256	22.0287	39.8689	18.4522	18.7714	8.22682	42.5358	80.668	87.488	10.4133	11.8555	28.8738	32.632	18.6727	35.8426	10.5007	8.83454	23.6617		0	0	0	0	0	2.296	2.07181	2.68565	1.56608	1.73669	0	0
AT4G14020	red	-0.551439	0.00521913	74.8212	126.754	85.9386	221.443	275.905	302.504	79.3716	145.418	79.2806	144.043	122.131	389.973	95.8446	174.4	163.482	125.554	356.961	379.736	124.77	152.219	235.956	93.9708	175.47	221.963	67.5805	82.063	54.0621		1.52829	0	2.02211	0	0	1.27339	0	1.14883	0	0	1.24425	2.03734
AT3G28950	red	-0.550661	0.00529628	22.4206	40.57	25.693	63.1129	70.0199	68.4617	31.7122	42.2547	34.2973	51.0509	42.3835	62.5459	68.1797	56.2494	56.4944	39.3696	91.2199	94.294	45.1502	44.005	51.6578	43.8581	56.6151	61.8221	30.284	44.9456	29.039		0	0	1.0874	0	0	0	0	0	0	0	0	0
AT5G35732	red	-0.545432	0.00584011	3.00621	7.84736	5.72848	22.4458	32.8089	21.6404	5.42562	12.7011	6.15841	12.3534	33.3114	17.7874	17.237	12.1511	14.5936	18.0253	100.692	56.9797	10.5639	5.68467	7.36767	13.081	23.1457	14.0526	5.7442	11.8951	3.65929		0	0	0	0	0	0	0	4.06594	2.91792	0	0	0
AT3G47950	red	-0.544645	0.00592595	1.62074	1.87567	1.21145	2.94445	4.36033	3.87696	1.9558	2.55666	1.21137	2.87443	2.84583	3.14971	2.5333	3.30924	2.74285	2.2171	8.90542	10.3059	1.11982	1.34455	1.94223	1.61775	3.43496	2.99511	2.19778	1.08209	1.01824		0	0	0	0	0	0	0	2.64677	2.37444	0	0	0
AT5G12420	red	-0.54372	0.00602809	4.44563	5.23181	3.03852	19.9542	25.3374	35.8416	6.79712	7.79933	1.49083	0.830695	28.4153	14.8839	4.48181	19.5616	12.6484	5.63774	32.825	41.2898	7.65162	6.65137	10.7883	2.83434	10.0971	22.6227	6.59655	6.89945	1.90291		1.60175	1.75766	4.67765	0	0	0	0	2.22228	1.90307	0	0	3.57119
AT4G04470	red	-0.541849	0.00623918	22.5611	28.5278	34.5864	47.1113	62.5785	55.0383	30.6838	35.1858	24.8851	40.6738	38.6101	57.2373	46.4788	47.0025	41.7318	41.5729	103.337	109.911	41.6036	39.3387	45.4407	48.2458	44.275	51.1857	25.854	42.5808	33.0242		0	0	1.23535	0	0	0	0	1.31255	1.24104	0	0	0
AT5G44430	red	-0.539536	0.00650871	6.5035	2.38792	11.3305	305.277	918.679	176.782	40.9747	30.1995	36.5426	0.210638	20.2286	539.248	44.4175	91.0222	256.748	1723.99	789.639	2236.15	31.3419	33.4505	3.83492	225.432	2.28903	549.689	32.1912	0.226227	62.2967		2.94536	4.98477	2.36452	-7.65576	-2.18751	1.08974	5.82308	4.48031	9.15436	2.90885	0	3.1411
AT1G65250	red	-0.537896	0.00670575	5.55055	5.33143	5.7224	10.1563	13.7205	12.7299	8.11177	14.4027	7.11424	8.10836	5.78451	12.2134	10.8689	9.05484	5.38026	12.0932	24.0399	24.1439	6.05156	5.8864	8.26685	10.6237	11.2786	12.4751	9.03868	8.91742	6.84592		0	0	0	0	0	0	0	1.94918	0	0	0	0
AT3G16500	red	-0.53746	0.00675885	23.8482	42.8407	60.0446	72.0637	77.3591	103.878	41.3163	72.6576	66.2987	29.069	99.8011	118.514	43.9856	76.8332	65.3437	62.3944	166.344	244.627	44.5405	42.8658	64.4345	60.4196	74.2356	107.832	35.8506	26.2251	54.8475		0	0	0	0	0	0	0	1.87548	1.89143	0	1.64899	0
AT2G02360	red	-0.530325	0.0076806	31.8595	56.8916	27.0993	58.0139	81.5	71.9756	48.1925	68.0463	35.0942	62.1392	76.897	81.3089	81.0017	56.393	44.1157	28.5424	119.187	136.308	34.0803	48.3078	61.3493	62.7996	58.6143	80.3219	40.3031	56.3464	39.8171		0	0	1.12647	0	0	0	0	1.22211	1.1185	0	0	1.01211
AT1G17490	red	-0.529699	0.00776618	27.9593	33.903	22.3711	61.7701	66.1221	76.5564	43.6893	45.7452	27.588	85.1897	44.863	85.0478	75.8855	58.4205	60.8781	52.2436	94.4182	123.47	48.7165	54.1573	68.0843	49.7798	66.0103	52.2609	31.2818	38.5428	35.8083		0	0	1.56268	0	0	0	0	0	0	0	0	0
AT1G09240	red	-0.528166	0.0079793	6.32987	10.6009	56.0903	102.894	122.677	49.2978	6.09879	9.58837	45.4373	7.93887	115.304	66.3002	6.35175	91.6393	15.4158	68.1606	152.875	86.1256	32.272	13.9561	15.2875	7.98735	9.0328	42.649	15.0115	5.08304	35.2228		4.12455	3.73524	0	0	0	2.12375	1.12022	3.3726	2.46084	0	0	0
AT3G14700	red	-0.526625	0.00819833	0.601856	4.23557	2.30684	7.33674	7.95501	8.8176	1.80568	4.5755	2.81815	3.02144	10.0287	10.8036	2.11082	7.09846	5.97522	4.42314	16.324	30.9493	3.56806	2.8615	3.54897	2.21703	4.47206	12.0403	1.42383	4.91991	1.55492		0	0	0	0	0	0	0	0	3.09119	0	0	0
AT4G15910	red	-0.522613	0.00879215	10.6325	4.47331	3.24172	8.06475	13.8555	11.1837	5.81502	3.82312	3.8627	5.59601	7.2836	11.5474	7.35989	9.57937	11.7288	13.0233	31.1903	30.7091	6.2695	3.06374	6.26966	6.69094	7.6232	14.3012	12.8993	6.16425	4.04998		0	0	0	0	0	0	0	3.26694	0	0	0	0
AT1G34190	red	-0.52089	0.00905789	62.2809	66.6983	67.7613	78.8995	94.0411	107.768	66.1392	68.5296	68.5596	53.0058	56.3865	99.6263	70.7956	78.3666	83.1844	68.234	117.709	132.777	50.655	52.1613	75.3857	57.8959	85.3009	96.2213	54.8422	71.1723	65.2629		0	0	0	0	0	0	0	1.09338	0	0	0	0
AT3G14020	red	-0.520178	0.00916956	8.88539	10.8231	9.34725	19.2927	18.6499	20.333	9.70419	12.0968	6.59288	9.53422	15.8229	18.68	6.92366	17.1728	15.2503	11.1281	38.5417	42.3019	12.0763	12.5182	12.3187	13.2922	8.07707	22.3426	12.7011	6.02827	8.20907		0	0	0	0	0	0	0	1.5416	1.74662	0	0	0
AT4G31130	red	-0.51942	0.00928975	26.1311	29.2565	41.139	51.4431	72.8511	50.3491	36.8977	32.9143	34.4569	28.0961	70.4416	39.1181	53.8187	50.8838	39.3846	46.9017	117.713	89.1651	32.013	32.8224	27.7824	40.5305	37.068	39.5669	32.0767	36.9239	33.598		0	1.20405	0	0	0	0	0	1.76173	1.64906	0	0	0
AT5G56210	red	-0.51764	0.00957723	14.407	17.7229	15.4699	24.898	29.7212	17.7606	16.65	13.8343	15.0966	19.8552	29.5915	15.3273	18.3985	22.0203	16.7129	24.3529	34.8396	22.153	24.4031	21.5405	17.1641	23.286	17.1327	20.52	17.0683	12.0174	13.2056		0	1.16105	0	0	0	0	0	0	0	0	0	0
AT1G51980	red	-0.515536	0.00992659	4.40768	4.94945	7.82824	17.771	15.5026	10.1276	4.66207	5.97018	9.14126	20.6167	9.5835	10.2386	17.4728	13.8964	11.8375	20.1106	20.1676	25.1088	12.7748	11.9763	11.2164	13.0206	11.7147	12.6661	5.50571	13.4418	12.0848		1.97854	0	0	0	0	0	0	0	0	0	0	0
AT3G19510	red	-0.514519	0.010099	7.47807	8.59445	9.45354	13.9036	13.7855	11.367	11.8904	8.74434	7.9023	9.99334	11.8191	12.4533	11.3516	13.427	11.2671	12.1303	20.5071	18.4777	9.11545	7.03594	12.5476	8.85749	13.1899	12.5773	9.37106	13.5457	9.30349		0	0	0	0	0	0	0	1.46252	0	0	0	0
AT5G47130	red	-0.513837	0.0102162	0.596978	1.5983	0	9.50897	8.75182	3.53209	1.17538	3.00517	0	4.73712	1.85685	9.50499	7.13515	4.72329	3.05055	2.9051	21.1009	38.9634	2.59727	1.58042	1.54009	8.46639	3.67705	9.73735	0.380231	2.72555	0.415238		0	0	0	0	0	0	0	0	4.62779	0	0	0
AT2G35020	red	-0.513273	0.0103139	17.6167	13.5955	8.07772	22.8694	35.3644	35.778	24.7535	23.9484	7.95406	29.1993	14.3784	37.9239	31.0241	23.3545	20.9971	25.7091	60.1392	43.6062	18.1029	17.8828	21.3592	19.1547	24.302	21.6659	20.6247	22.0081	11.7097		0	0	2.2595	0	0	0	0	1.66894	0	0	0	0
AT1G54160	red	-0.512669	0.0104193	2.30298	2.6513	2.38731	5.30594	4.87675	2.27098	3.174	3.14671	2.99336	9.20253	3.04437	2.77485	3.57087	1.26756	1.41219	5.04319	12.404	14.4996	1.23318	1.13227	1.66355	6.30952	1.3397	1.28267	3.59373	2.73375	2.40281		0	0	0	0	0	0	0	3.37273	3.09043	0	0	0
AT5G02502	red	-0.510368	0.0108293	30.5352	45.5046	40.1948	104.041	85.2672	75.1976	46.442	61.1136	41.6337	97.0674	43.2172	73.6948	137.363	55.3551	62.3039	96.5924	117.258	127.816	42.1745	46.4376	72.0229	81.0283	106.811	46.2776	53.3038	83.2041	41.8044		1.2117	0	0	0	0	0	0	1.25553	0	0	0	0
AT2G45510	red	-0.509374	0.0110105	16.5502	24.1738	5.14717	33.02	55.7408	55.4421	28.2593	33.4891	6.48538	22.2017	33.0404	42.609	27.0222	33.9313	31.5993	8.76931	82.053	80.4105	19.6161	25.0369	40.5188	25.1286	37.972	51.6926	19.5119	23.7871	4.81583		0	0	3.18591	0	0	0	0	1.63171	0	0	0	3.42381
AT3G14680	red	-0.509206	0.0110414	0.0991447	0.265442	0.423192	4.90689	4.71574	2.11177	0.455475	0.499091	0.504258	0.11239	3.16091	2.04787	2.24187	5.79798	2.83712	1.65419	8.34377	7.71285	0.530891	0.224977	0.409239	1.21434	0.814235	3.8654	0.88407	0.241415	0.965465		0	0	0	0	0	0	0	5.13206	0	0	0	0
AT1G25520	red	-0.508507	0.0111705	11.5881	16.6736	47.2522	77.3269	80.1363	54.7379	25.1018	26.6875	53.5948	17.9717	71.6456	42.9521	54.7489	40.4012	36.8128	69.1924	175.373	160.106	34.3565	26.1341	20.6882	47.0209	34.7394	43.6688	28.2552	52.1059	48.0652		1.67123	1.6441	0	-1.54265	0	0	1.0516	2.66563	2.9189	0	0	0
AT2G29950	red	-0.507885	0.0112866	0.395647	0.953345	2.05067	6.97729	6.83142	7.02268	2.07728	1.42262	3.35382	7.62456	5.07634	7.49121	2.42831	7.07733	3.63916	2.88803	17.7138	21.3887	1.05929	1.04742	3.47036	0.892675	2.43697	6.29602	2.26798	5.0578	4.67838		0	0	0	0	0	0	0	3.99917	0	0	0	0
AT4G11910	red	-0.506317	0.0115834	6.16248	8.02447	2.22048	32.9056	37.8712	45.5211	11.6736	12.9929	6.88594	1.50829	24.1777	50.9876	5.42909	21.2953	13.3595	2.43415	55.3507	85.7791	4.40602	5.93249	16.6206	2.16686	3.35483	33.2084	14.5405	5.62706	2.6303		1.54314	1.60119	2.815	0	0	1.95143	0	3.1411	2.3344	0	0	3.65795
AT1G64360	red	-0.504909	0.0118554	40.5171	43.0706	70.3811	343.781	607.481	309.961	183.684	278.257	56.7779	256.598	565.253	578.003	166.332	317.434	230.42	327.404	2065.92	1777.16	111.281	107.886	83.621	226.878	148.571	235.539	129.127	125.234	25.3745		0	1.18423	2.53888	0	0	1.34596	1.59844	4.17842	4.37632	0	0	3.21422
AT5G16760	red	-0.504779	0.0118809	28.5619	33.5366	43.261	54.7953	59.7347	54.7753	37.4899	42.2447	52.7249	37.9473	50.1296	62.8246	45.4864	53.4169	46.8662	49.3209	82.6617	104.437	49.0046	39.0423	52.2614	43.9246	55.0575	64.4393	32.6008	43.9109	52.8026		0	0	0	0	0	0	0	1.00139	0	0	0	0
AT5G21274	red	-0.504503	0.011935	84.3956	91.0942	93.0516	118.229	146.253	166.752	93.1629	125.372	102.908	116.037	83.4776	152.713	130.401	114.45	133.591	91.9002	188.903	191.119	99.617	87.7432	127.945	106.951	158.932	132.536	93.8042	100.05	103.675		0	0	0	0	0	0	0	1.0255	0	0	0	0
AT1G05300	red	-0.504491	0.0119373	3.85669	5.11363	1.19452	7.73116	10.1313	2.8976	2.89271	5.98723	1.453	2.15127	5.42673	4.10952	3.87591	4.96987	2.16889	0.510694	15.0848	12.3498	2.04876	2.13	3.28492	8.28727	5.02753	4.18892	2.49542	4.17376	1.53291		0	0	0	0	0	0	0	2.74338	0	0	0	0
AT3G14280	red	-0.50277	0.0122788	3.22463	14.0515	12.8826	44.7849	62.7418	72.6314	9.6328	22.8697	22.6217	5.67221	36.3153	90.1475	28.7352	46.5129	28.0312	11.5952	89.236	108.494	7.29379	12.4477	30.7513	7.02466	5.17475	64.0543	12.8897	11.9132	14.2311		2.26504	1.5138	1.77308	-2.27638	0	1.7044	0	2.76096	1.78565	0	0	2.16996
AT4G22840	red	-0.500277	0.0127879	4.37267	6.9626	8.34987	16.1033	16.1198	10.2578	9.2134	12.0817	5.65748	8.73969	6.26354	13.9638	12.6382	6.09596	7.2129	9.7595	43.2295	33.607	3.92807	5.4834	6.88713	8.53058	11.8916	14.0082	9.23469	11.628	4.48219		0	0	0	0	0	0	0	2.89808	2.25354	0	0	0
AT4G19420	red	-0.496091	0.0136815	5.10005	5.36338	2.6336	15.7872	31.1944	15.0785	11.6999	20.8824	1.40212	0.885439	40.7301	15.3428	3.08715	14.0986	7.07489	1.85261	39.781	18.9016	8.18048	5.83858	6.16371	8.05635	15.7225	22.0078	7.082	2.29351	1.98145		0	0	3.517	0	1.51286	0	0	2.6876	0	0	2.92503	3.4731
AT3G03560	red	-0.494339	0.0140703	17.7282	26.7592	21.5069	45.3698	43.2937	47.5725	34.2022	36.4066	28.5568	49.0546	25.6895	42.1285	68.5404	26.5068	27.5815	45.4162	67.8547	85.0958	22.4242	19.8502	33.8033	34.2549	40.5702	36.8005	26.9693	45.547	31.0058		0	0	0	0	0	0	1.05972	1.69251	1.29868	0	0	0
AT1G80500	red	-0.491551	0.014708	52.5852	54.2069	57.5001	66.6543	70.1133	77.791	54.8736	53.5222	64.2014	85.9622	50.4389	67.1191	78.7259	68.7459	73.6997	78.3268	113.72	97.3913	47.4317	53.7423	56.6821	56.6789	79.1617	53.6985	57.4335	74.7492	54.8974		0	0	0	0	0	0	0	1.00057	0	0	0	0
AT4G12500	red	-0.490493	0.0149561	1.4065	1.50626	1.7153	56.3781	32.0045	19.4601	0.142012	0.778055	0.97827	0	32.3063	7.07673	14.3992	13.6963	11.4996	1.35386	15.0054	34.2375	0.434505	2.78242	9.15501	4.74268	1.18472	19.1108	0.689107	1.05379	0.903063		8.68103	5.42007	4.40434	-4.50128	0	0	0	0	0	0	0	4.40313
AT3G25870	red	-0.489548	0.0151803	4.95652	9.49865	5.19634	17.7093	22.5498	28.2626	11.8703	10.5057	5.79863	10.2516	25.0186	28.2889	11.1235	32.3061	18.3664	8.82591	34.3069	42.5372	13.9688	14.8647	15.075	8.40835	16.6632	26.153	10.4123	5.92863	9.07261		0	0	2.37531	0	0	0	0	0	0	0	0	0
AT3G59570	red	-0.48706	0.0157846	2.97536	4.65967	1.63872	7.24364	6.46213	4.69442	6.88696	8.74284	1.88032	10.2274	2.98536	5.01129	9.756	3.1256	1.65664	8.05137	10.1667	19.9109	2.14142	2.27473	3.82967	5.44475	9.54645	6.10937	4.97205	6.03744	1.73576		0	0	0	0	0	0	0	2.0793	2.34502	0	0	0
AT5G44820	red	-0.484128	0.0165215	4.37177	11.0729	11.171	22.5803	23.0592	21.3498	16.0308	15.969	10.9803	23.6778	14.0297	21.2612	44.7425	16.0415	15.1295	20.4544	29.7137	48.0362	7.24581	8.81804	13.3192	27.198	21.2762	18.7726	11.3148	24.6697	12.0669		0	0	0	0	0	0	0	1.67181	1.81737	0	0	0
AT1G04600	red	-0.483065	0.0167955	0.182842	0.124607	0.121628	0.983409	2.16606	1.65222	0.349085	0.669398	0.169082	0.753706	0.258507	1.85972	1.56787	1.07498	0.566256	2.65776	8.70654	4.95319	0.734299	0.528055	0.480274	0.600053	0.500536	1.45481	0.127044	0.14166	0.0231234		0	0	0	0	0	0	0	3.96255	3.33318	0	0	0
AT5G04670	red	-0.482724	0.0168843	17.8271	20.8504	28.7098	26.317	29.0722	22.2424	17.6956	18.7996	24.2096	23.5445	26.022	22.8521	23.1232	24.2005	20.6088	28.6876	38.0109	40.2439	19.7422	17.6511	20.6913	19.7637	18.1252	23.4681	17.6965	27.8697	25.8471		0	0	0	0	0	0	0	1.02586	0	0	0	0
AT3G10120	red	-0.481875	0.0171066	5.64581	20.6672	2.75414	16.5844	25.2821	16.6818	14.2822	8.41552	3.36459	8.14553	77.4273	17.6691	12.8658	13.5598	14.1278	6.85077	80.445	61.3133	15.2532	20.3428	17.7959	12.0435	45.6642	21.7257	9.15336	11.9977	3.42723		0	0	0	0	2.49582	0	0	1.90269	1.75141	0	2.07613	0
AT5G19590	red	-0.480954	0.0173508	183.121	213.648	240.225	297.47	296.236	263.626	284.105	300.275	248.521	375.056	247.746	310.669	365.65	221.246	205.213	307.632	408.801	372.522	167.413	192.131	216.266	242.591	221.494	226.709	231.956	230.198	259.207		0	0	0	0	0	0	0	1.00852	0	0	0	0
AT3G18250	red	-0.480319	0.0175205	3.11755	53.9324	11.406	131.512	119.065	85.8892	2.83296	9.65763	31.1702	0.543699	73.0996	74.3009	142.228	47.5172	33.6586	22.6733	212.798	274.146	17.6567	22.4925	27.7163	11.1306	19.3665	115.249	5.19323	46.4229	27.0224		5.58479	3.68174	0	-7.96673	0	0	0	3.16118	3.27289	0	0	2.09223
AT3G28050	red	-0.479979	0.0176122	59.0257	56.5258	117.46	110.963	148.563	134.722	114.583	130.628	91.8697	118.029	157.431	163.495	81.8709	132.449	104.696	77.7279	249.959	224.793	53.0904	66.6419	93.6619	71.7032	77.3107	106.717	87.194	99.0318	73.9095		0	0	0	0	0	0	0	1.8264	1.22982	0	0	0
AT3G12810	red	-0.479842	0.0176493	9.20651	11.1232	11.003	16.7819	13.3908	8.31981	9.61584	9.42287	11.4614	11.0078	12.177	9.60552	14.9295	9.26856	7.60429	13.8944	21.6985	21.2962	9.29689	9.1672	11.9992	16.0377	10.2125	13.7312	10.8509	14.561	10.995		0	0	0	0	0	0	0	1.16225	0	0	0	0
AT1G15125	red	-0.477383	0.0183238	66.8767	393.697	65.6171	546.681	817.997	944.235	231.643	1081.22	168.922	4.51795	1364.24	1492.22	220.204	458.138	334.544	75.3628	3685.43	3855.1	204.876	209.093	320.135	601.403	141.181	1166.59	205.819	29.0168	136.835		1.28685	0	2.57299	-5.54257	1.55656	2.17634	-1.40126	4.05883	3.55677	1.64784	2.43041	3.09149
AT5G47140	red	-0.476952	0.0184442	8.61238	14.0089	18.0339	18.7655	26.7871	28.3304	20.6893	23.7807	19.9732	20.7693	16.0476	30.9073	28.293	20.6827	21.1466	27.677	45.1288	55.8147	11.1485	11.3693	22.1344	12.6227	27.5247	25.3415	15.8871	23.5923	17.6889		0	0	0	0	0	0	1.3534	1.90811	1.3011	0	0	0
AT5G56270	red	-0.475207	0.0189384	19.5242	18.2028	18.5277	19.5782	23.3649	25.631	21.639	25.4419	13.3967	26.5659	17.6384	28.4803	12.0502	23.057	22.6286	12.5065	45.8552	46.608	13.8939	11.4685	23.7176	14.4285	22.1123	32.2183	16.7467	17.1412	13.0991		0	0	1.02621	1.20498	0	0	0	1.91862	0	0	0	1.29812
AT1G54460	red	-0.473097	0.0195501	32.7502	24.1205	15.766	39.4842	37.8859	46.9582	39.5937	39.7491	17.5987	33.3478	35.8322	39.5595	25.8358	33.2053	33.823	36.0289	52.9186	86.5165	30.4586	24.2505	41.8593	23.3345	55.759	37.7614	33.0824	34.1369	20.2222		0	0	1.50611	0	0	0	0	1.04497	1.01418	0	0	0
AT2G03590	red	-0.472588	0.0197	0.560536	0.950465	0.968437	5.58032	6.33058	3.31648	3.18826	2.88891	1.37267	4.5009	2.90584	2.25129	5.37175	4.04931	2.67338	3.50712	20.0644	11.5791	3.12657	1.97859	3.7598	8.61204	3.06897	3.71664	2.38013	1.99047	0.389891		0	0	0	0	0	0	0	3.2613	0	0	0	0
AT3G18370	red	-0.470861	0.0202157	25.6547	44.438	26.1529	53.4977	58.1193	45.9572	37.784	49.1982	24.7136	34.0633	42.9267	45.6536	69.8	32.4406	25.8875	36.6943	78.4428	65.3638	30.4688	30.7694	30.8453	51.1239	41.9943	38.7733	37.4735	51.833	29.9057		0	0	0	0	0	0	0	1.26936	1.05019	0	0	0
AT2G15042	red	-0.470521	0.0203186	12.5876	20.657	4.08629	39.5646	43.1323	27.0043	25.4966	32.8876	6.14116	33.9793	58.7994	56.0374	47.2144	30.9028	20.6696	16.4943	147.18	151.047	27.2157	32.9473	39.9028	67.1925	17.4774	49.0686	25.6671	19.9559	14.2356		0	0	2.2268	0	0	1.45803	0	2.07856	1.88719	1.48927	0	1.78501
AT2G02060	red	-0.46789	0.0211285	5.96572	8.40178	12.6574	14.5048	20.021	17.1488	11.7994	11.1662	12.0999	7.04063	22.6229	27.852	9.39795	12.4819	15.2563	2.38613	33.2322	26.9385	5.46998	7.78856	13.3243	7.27004	12.0807	16.2558	9.16097	8.05916	9.09492		0	0	0	0	0	0	0	2.01237	0	0	0	0
AT1G67860	red	-0.466167	0.0216729	392.078	317.566	426.496	625.523	718.836	820.855	583.237	778.353	257.014	683.525	701.028	1377.53	405.195	613.182	519.777	575.991	1132.92	1356.99	737.708	792.04	663.852	432.913	670.703	651.938	343.634	169.238	233.429		0	0	1.76547	0	0	1.42526	0	0	0	0	2.13444	1.48146
AT5G41830	red	-0.46589	0.0217613	0.302349	0.129517	0.663713	1.71999	2.4428	2.86221	0.396858	0.173944	0.410072	1.09677	0.846388	2.28988	0.859476	1.58092	0.7416	2.52228	11.8064	16.8234	0.404747	0.457388	0.624001	0.779625	1.3243	2.02077	0.231088	0.736212	0.252365		0	0	0	0	0	0	0	4.60922	4.71953	0	0	0
AT4G16960	red	-0.46571	0.0218191	3.90442	4.95994	3.05402	8.57815	11.1233	7.60473	7.24552	10.1856	2.73906	6.10487	7.03536	10.1041	9.56807	8.78122	5.57726	6.17742	16.9686	17.9297	4.03722	5.17331	7.28009	7.7765	7.96106	8.99842	6.96311	10.0645	2.84689		0	0	0	0	0	0	0	1.63292	0	0	0	0
AT3G15510	red	-0.464998	0.0220486	8.54163	15.3566	31.0615	46.5887	78.2532	49.7412	19.2976	37.9725	29.8399	7.042	97.4162	40.3651	10.3679	66.2458	32.0259	33.829	96.1941	104.229	31.8779	22.4758	31.411	12.2139	20.3361	64.3378	19.0578	17.0171	26.2136		1.31961	1.101	0	0	0	0	0	2.01679	1.69717	0	0	1.29506
AT5G13210	red	-0.460861	0.023421	1.54235	28.121	2.91551	11.8011	8.44152	5.47531	2.12569	3.54933	3.87869	2.1855	8.81515	10.4202	5.77943	10.5583	6.30513	10.6151	32.7097	38.0801	6.55546	5.89144	7.40089	5.61759	4.80279	15.2172	1.52266	7.51118	4.66672		2.52097	0	0	0	0	0	0	2.39224	2.33002	0	0	0
AT1G16040	red	-0.458843	0.0241148	11.9114	13.6067	16.2213	28.5726	33.8899	31.9488	16.4165	18.7023	16.2675	18.7913	25.0084	29.0457	22.5734	31.0046	23.5353	17.3895	56.8045	56.4094	19.1346	18.62	23.3541	16.7649	18.7495	25.4311	18.8402	23.0823	16.4323		0	0	0	0	0	0	0	1.52836	0	0	0	0
AT1G62810	red	-0.458819	0.0241233	26.2823	35.5218	32.0167	50.7307	53.0421	54.4229	37.2019	39.5791	27.6762	7.97384	68.3376	55.8777	21.6004	42.6845	41.5891	20.5423	90.8319	96.9774	24.5457	27.5154	44.949	22.6154	31.9458	66.2246	30.3304	20.6036	24.1973		0	0	1.06576	-1.37326	0	0	0	1.64217	1.07611	0	0	1.45223
AT3G01170	red	-0.457181	0.0246988	23.8128	30.7584	24.9962	36.1492	43.651	49.7109	27.5125	27.3804	26.0895	31.28	40.7476	46.0121	26.2265	42.8062	41.3971	24.5319	69.309	86.4978	31.6112	28.297	35.8669	21.1232	35.681	36.3105	27.0386	24.9539	27.4057		0	0	0	0	0	0	0	1.2116	1.23676	0	0	0
AT5G10380	red	-0.454573	0.0256379	106.163	81.9631	74.6181	198.199	275.387	166.6	105.425	187.4	43.0092	75.267	71.1722	348.269	299.813	178.892	73.8405	182.152	493.743	251.249	63.2699	81.867	64.9799	138.071	109.449	97.4786	78.759	99.4384	59.8894		0	0	2.04386	-1.92951	-1.34739	2.25686	1.56712	2.51162	1.91781	0	0	0
AT3G23790	red	-0.454494	0.0256668	18.9488	17.9455	17.1162	37.2457	55.6049	39.4906	30.7651	42.5076	14.3844	5.0094	65.6464	39.7359	7.126	27.9708	23.2196	5.30856	117.721	110.474	13.5824	14.2793	29.1847	8.24981	40.7436	38.4798	28.9566	11.7502	8.75401		0	0	1.5472	0	1.21311	0	0	2.96259	1.88717	-1.71057	1.94171	2.13579
AT5G45990	red	-0.45193	0.0266188	0.83258	1.38203	2.28459	5.39943	4.82807	5.64855	0.928907	3.53257	2.25844	1.79324	3.36658	2.79455	0.753056	2.23398	0.907623	2.43097	10.0337	11.0877	2.56348	1.38546	2.40564	1.18077	1.59545	3.31226	2.22723	4.7135	1.67943		0	0	0	0	0	0	0	2.77563	0	0	0	0
AT5G14940	red	-0.450858	0.0270251	14.4961	21.5269	14.4965	23.9147	24.4944	20.0506	20.8032	19.4594	8.30126	12.7627	8.86748	25.6172	13.5485	10.7712	12.9713	8.53233	33.7032	25.6123	9.12061	6.06713	16.4547	8.78407	11.6405	20.3767	13.6647	6.58888	5.31038		0	0	0	0	0	0	0	2.39301	0	0	0	1.93974
AT1G77920	red	-0.450492	0.0271652	3.73389	6.36834	6.01534	25.0698	23.3075	16.5099	15.1872	20.8185	7.60677	16.8786	10.682	21.1855	13.8187	13.6375	6.40717	14.2928	98.3826	80.9606	3.02377	2.02232	5.89855	11.411	9.33829	14.011	9.80645	16.8369	4.80958		0	0	0	0	0	1.74447	2.28243	5.52353	3.74554	0	0	0
AT2G33170	red	-0.449766	0.0274444	23.1835	18.0648	12.3584	22.4384	23.0206	18.7028	30.3477	27.1582	8.13358	30.4428	17.2934	21.9569	18.1904	18.101	17.3824	25.3788	34.8048	31.2046	13.4813	15.1395	21.2606	12.47	23.4047	29.4138	21.2472	18.5191	8.49334		0	0	1.29149	0	0	0	0	1.12018	0	0	0	1.7918
AT4G03140	red	-0.448027	0.0281225	7.61635	5.69553	7.12655	9.63665	19.8502	9.73777	14.1338	9.44347	3.26522	14.5138	21.1372	10.1715	8.90803	12.1967	9.66278	14.2413	26.1694	8.83044	11.1627	6.75421	8.13051	6.60285	16.6261	8.35868	12.7131	9.83239	4.47563		0	0	0	0	0	0	0	1.87323	0	0	0	0
AT1G15410	red	-0.446185	0.0288548	12.7757	5.82457	18.9194	18.1487	28.8256	12.6702	17.1525	11.7075	14.7285	16.8825	23.3886	10.6812	13.5364	12.3558	13.1314	41.6166	78.7887	24.161	15.3923	9.77389	9.19084	11.2006	25.2812	8.59683	12.694	10.7547	12.6948		0	1.35772	0	0	0	0	1.47652	2.93019	1.36116	0	1.38092	0
AT5G63320	red	-0.446182	0.028856	11.949	17.1938	22.0556	21.5736	23.7776	19.4715	14.8061	18.1814	21.6919	12.7348	26.3681	22.275	18.301	19.6477	18.5458	16.6458	36.5588	47.4483	15.1313	12.9465	19.5193	20.878	11.9666	35.0562	16.4555	13.8738	24.6453		0	0	0	0	0	0	0	1.41686	1.24821	0	0	0
AT1G21390	red	-0.445964	0.0289441	5.13431	6.73757	3.70402	14.7273	17.0565	14.6042	5.50528	8.94469	5.55782	4.91851	8.65972	7.84181	21.5844	11.244	7.98176	13.6741	29.6986	22.2164	8.13166	6.56375	7.91002	9.88275	7.22564	11.8528	5.89553	11.3574	3.92336		0	0	0	-2.06923	0	0	0	2.09702	0	0	0	0
AT5G16170	red	-0.444619	0.0294899	1.79225	5.95666	2.93944	6.6096	18.7648	8.28823	5.35391	12.4443	3.35284	4.48372	14.1288	18.5098	14.6934	12.4157	12.8007	5.49939	26.047	40.3365	7.94231	8.97527	8.03559	10.9958	10.151	13.7685	2.83414	3.38592	3.86885		0	0	0	0	0	0	0	0	2.29436	0	0	0
AT4G21400	red	-0.442991	0.0301618	6.96716	14.6793	21.242	39.7206	48.9482	27.7203	11.7791	13.9963	23.8805	8.62764	41.7516	15.1209	10.6659	47.3088	33.4351	7.6338	60.2144	46.881	11.405	13.0602	25.6324	11.7165	33.9475	52.6633	10.2257	17.011	20.0693		1.80171	1.86402	0	0	0	-1.12567	0	2.12414	0	0	1.14467	1.39152
AT1G47960	red	-0.441935	0.0306039	24.7894	36.1048	26.6041	34.4718	34.0985	32.6802	41.0705	44.211	20.6711	33.4716	33.6694	33.4719	16.5137	25.6964	25.5975	36.8412	44.8768	40.9662	17.035	16.0004	30.5832	19.8155	42.5267	23.4058	26.7361	32.2599	20.8445		0	0	0	0	0	0	0	1.40707	0	0	0	0
AT3G60070	red	-0.440154	0.0313615	2.44304	2.90174	3.52112	6.01398	7.29334	3.01355	5.36393	4.59984	3.6649	6.19343	5.11197	4.89327	6.82996	4.64515	4.72119	11.1167	17.8237	8.0824	4.16238	3.69579	4.85871	4.92509	5.04633	3.67561	3.90424	3.83964	2.90426		0	0	0	0	0	0	0	2.18905	0	0	0	0
AT5G18120	red	-0.439792	0.0315171	17.1192	23.605	19.6771	32.5452	37.4897	31.7562	22.3268	28.9487	21.8215	17.1742	34.7897	29.6552	22.1907	31.985	31.8241	20.7604	50.8896	51.3466	25.1868	22.919	27.4298	20.097	26.7261	30.2884	21.3196	16.847	21.3042		0	0	0	0	0	0	0	1.07004	0	0	0	0
AT2G34655	red	-0.439187	0.0317792	16.1873	15.057	15.0033	25.9944	34.7149	33.2746	44.437	48.027	20.5955	61.7603	7.76817	52.7006	36.9316	15.9098	33.5279	62.5039	132.772	180.506	4.82921	7.41631	22.3357	25.521	19.2446	27.084	18.2636	16.8924	16.8568		0	0	0	0	0	0	3.73565	4.08131	2.98138	0	0	0
AT3G05660	red	-0.438818	0.0319394	0.276615	8.4723	3.27225	8.52888	10.7779	3.31689	4.10281	1.19355	1.84458	15.6157	13.6802	4.61848	13.0458	6.62282	5.57861	10.115	46.2232	18.3458	4.62872	3.76612	6.16561	11.341	8.97331	2.6411	2.25514	14.6497	1.8086		0	3.23256	0	0	0	0	0	3.53668	1.53989	2.43114	0	0
AT3G20910	red	-0.438791	0.0319514	9.08695	12.0729	8.91559	17.4125	27.0662	27.8118	13.3623	15.9193	11.1199	16.8068	16.8948	24.2262	8.65159	20.5887	22.1581	15.6742	36.4313	54.142	18.8412	18.9145	19.1771	14.3583	11.1287	22.3971	12.3587	10.1482	11.5006		0	0	0	0	0	0	0	0	1.46412	0	0	0
AT5G59680	red	-0.438226	0.0321986	0.410758	3.28227	4.08459	6.83036	19.0227	8.17578	9.20711	12.0429	2.49984	4.54888	34.7909	6.03695	13.3912	16.9126	5.94171	14.9368	20.5496	15.7481	5.66792	4.82771	2.4128	10.7139	3.71938	14.0283	3.98471	8.2323	1.58239		0	0	0	-1.49324	1.02292	0	0	2.00891	2.67315	0	0	3.14787
AT4G25000	red	-0.437318	0.0325985	1.70464	1.57374	0.860232	7.28967	12.5622	8.34678	1.00301	1.09906	0.465054	1.1994	3.74806	15.2779	3.34187	5.25734	4.56561	1.79801	51.8428	31.0793	0.708194	1.86737	2.30497	1.21256	1.1264	2.80617	1.49756	1.43129	0.817717		0	3.57256	4.25595	0	0	0	0	4.71428	3.71989	0	0	0
AT2G17290	red	-0.434491	0.0338702	26.3494	33.6687	27.0722	47.9255	71.0724	69.9911	31.4116	50.7727	38.1853	14.7711	50.2974	69.4612	41.2291	67.5967	50.2677	29.66	94.9699	120.791	35.9499	32.544	50.9544	36.7175	54.8404	60.828	28.0477	34.6729	39.3671		0	0	0	-1.41642	0	0	0	1.46429	1.21198	0	0	0
AT1G12420	red	-0.431465	0.0352748	29.0395	13.7302	10.5527	28.2462	58.7411	24.9459	17.7799	18.3748	11.2648	10.4252	18.6005	22.6142	24.4687	34.5974	24.3847	46.0451	41.2984	36.5575	16.0107	17.5448	26.0863	21.0272	22.1375	19.1045	20.4293	17.8155	15.8188		0	1.73445	0	0	0	0	1.56558	1.15425	0	0	0	0
AT2G23430	red	-0.431246	0.035378	39.5174	28.941	56.622	47.7836	81.0547	49.9073	85.5971	76.9721	51.6743	77.0384	85.1591	62.0726	50.7178	63.5199	35.7384	94.12	130.403	94.8643	30.7206	41.2839	48.4593	29.0158	56.5156	59.7831	55.0798	53.0742	46.0993		0	0	0	0	0	0	1.65686	1.57853	0	0	0	0
AT1G34315	red	-0.429604	0.036161	11.9221	18.271	19.4279	21.6328	26.9201	28.5396	20.6401	31.0424	22.5354	23.6509	50.3492	24.767	17.7951	25.4557	12.6045	11.4319	48.4366	76.2948	18.2987	17.2581	27.9991	25.1765	19.4134	39.9063	20.4238	20.5212	17.872		0	0	0	0	0	0	0	0	1.41296	0	0	0
AT3G45860	red	-0.42914	0.0363848	94.9909	60.895	28.4561	149.43	329.068	161.317	202.747	248.27	14.1932	176.744	184.019	273.865	212.492	226.799	133.62	131.325	530.1	303.232	155.901	171.914	114.703	179.003	176.821	105.523	57.7569	68.3204	10.9544		0	0	3.59682	0	0	1.05448	0	1.54379	1.36928	1.73281	1.51972	3.26767
AT3G10190	red	-0.426848	0.0375062	7.36272	11.4012	7.64447	13.1314	24.2458	22.7624	17.8918	12.5931	3.93592	6.42895	15.0095	22.6065	10.542	19.7146	20.2014	10.0987	49.7042	38.701	7.45883	6.4722	13.5528	7.31189	15.3891	18.208	14.5755	16.5956	5.81333		0	0	2.62207	0	0	0	0	2.86025	0	0	0	0
AT5G55460	red	-0.426777	0.0375414	13.481	20.4233	4.81192	26.748	45.8468	37.8706	21.3634	46.3453	2.97302	28.3276	10.9942	54.6155	67.1271	10.8584	9.8571	18.9723	107.143	56.3604	8.143	17.658	10.5183	53.2021	9.00112	10.7263	13.6126	7.40583	4.57411		0	0	3.76127	0	0	2.48922	0	2.52036	2.38853	2.06743	0	0
AT2G17710	red	-0.425622	0.0381171	7.11458	5.14544	3.83123	69.1723	238.523	45.1922	19.4047	26.7115	4.90826	6.17972	153.9	74.5905	19.3409	78.5716	22.5373	30.0614	643.721	234.156	32.5305	17.6119	12.7765	17.7498	40.5969	35.1411	26.3649	9.44937	4.62733		1.88184	3.21641	3.29298	0	0	1.74582	0	5.11103	4.16266	0	2.25091	2.92462
AT1G68820	red	-0.424858	0.0385014	21.8927	26.3762	14.2703	36.5038	37.9978	36.626	24.6486	29.7234	21.3311	17.5434	32.4335	42.394	30.0561	35.4481	33.9473	14.6292	58.3862	85.0441	22.17	21.199	30.1871	26.1576	23.3787	51.3567	25.8446	30.4455	17.7221		0	0	0	0	0	0	0	1.38084	1.46103	0	0	1.53471
AT5G26360	red	-0.423524	0.0391805	67.5314	81.5099	63.2343	109.402	120.051	127.788	69.2232	76.7031	64.4974	65.6111	102.207	96.57	97.5329	110.48	130.676	105.259	178.678	145.316	70.5993	75.1376	103.424	85.1597	125.035	104.993	91.0188	156.152	63.0246		0	0	1.07664	0	0	0	0	1.16896	0	0	0	0
AT2G37520	red	-0.422608	0.0396522	19.5005	31.1033	17.7732	37.7647	42.5782	35.5542	24.5409	30.5461	23.9161	20.3714	35.8122	36.1101	31.8984	38.4293	32.6505	14.2056	55.2742	63.9386	20.5507	23.1058	26.8129	41.2564	17.4632	41.3893	24.6756	37.0016	24.3141		0	0	0	0	0	0	0	1.17756	1.22051	0	0	0
AT3G57260	red	-0.420947	0.040519	23.2506	52.3254	15.6159	274.578	267.593	323.563	60.506	397.412	19.2711	25.2872	10.2714	410.996	281.965	135.297	99.089	321.68	1271.71	764.554	19.1261	38.9453	54.1055	58.3022	31.2711	94.911	25.3254	58.2556	18.0005		2.23012	0	4.15973	-3.41458	-3.73711	2.07147	4.11358	4.94839	3.78752	1.30385	0	2.39824
AT1G13830	red	-0.42091	0.0405382	0	0.325039	1.35721	4.48917	4.35066	7.66192	1.06236	1.89165	2.40129	0.917492	3.61885	8.35885	4.83681	2.22737	3.72226	4.50131	21.9327	46.2889	0.270869	0.612196	1.6704	0.782623	1.24631	7.56677	1.41764	1.10856	1.40742		0	0	0	0	0	0	0	5.08216	4.75915	0	0	0
AT1G32210	red	-0.420038	0.0409995	63.3234	63.5419	36.1017	108.362	102.981	97.0666	76.6978	84.4125	46.841	114.678	57.0471	89.0589	176.947	80.9346	76.1164	110.413	141.937	149.679	68.4015	64.6419	65.3449	107.362	113.981	62.468	83.6158	114.703	52.1029		0	0	1.1414	0	0	0	0	1.05392	1.16248	0	0	0
AT5G43780	red	-0.419873	0.0410869	101.335	140.724	137.094	139.264	151.967	228.081	148.59	216.31	171.66	154.958	108.834	247.721	81.668	150.802	140.849	93.4484	293.01	317.896	76.9969	85.0657	129.73	79.193	136.47	181.168	69.6774	93.6897	111.112		0	0	0	0	0	0	0	1.70351	1.2598	0	0	0
AT5G35450	red	-0.419463	0.0413059	6.6693	6.47274	19.2536	12.5973	13.2741	7.56311	9.88247	9.2176	12.4258	7.88515	14.5453	5.8744	8.17993	9.57128	8.52002	24.6673	29.3615	18.1027	7.84691	6.10869	7.20481	7.7589	10.9473	6.34294	6.73682	10.4035	11.2712		0	0	0	0	0	0	1.69397	2.1842	1.29593	0	0	0
AT2G32680	red	-0.419124	0.0414872	6.24058	5.06783	3.2102	29.4104	49.4104	32.0117	22.9045	51.3443	3.47654	15.2885	13.9831	61.3962	54.2668	55.6733	12.8968	61.9301	160.893	127.014	17.6981	25.011	19.0447	36.5305	9.63493	34.1694	12.2446	20.0928	9.13407		0	0	3.29307	-1.76316	-2.01098	2.27028	1.84862	2.60468	2.70428	1.67784	0	1.90308
AT3G57090	red	-0.418285	0.0419389	77.8968	118.135	89.2264	130.892	181.162	211.711	80.5003	107.745	108.744	76.4053	167.556	204.932	168.064	160.283	160.553	90.2793	218.924	280.723	138.855	140.724	153.546	102.952	142.821	198.957	86.7762	100.476	112.659		0	0	1.05135	-1.07281	0	0	0	0	0	0	0	0
AT1G80980	red	-0.418008	0.0420887	7.65756	7.56498	4.48841	7.36164	9.66938	6.55604	7.79163	6.48869	3.69007	8.68058	7.84709	5.3132	5.59921	4.73748	4.69157	6.02502	27.2564	18.6282	5.56256	6.10641	6.98318	6.65837	10.6439	4.43974	9.07405	5.56489	4.04637		0	0	0	0	0	0	0	2.07741	0	0	0	0
AT1G14200	red	-0.417957	0.0421166	18.7511	44.1342	32.9197	36.221	66.1896	64.6965	10.9539	23.2647	53.5654	35.0376	87.6459	86.5419	26.8912	53.7295	46.47	46.9855	85.041	130.277	52.9617	52.6803	59.1122	16.4712	36.3835	61.4816	11.1556	18.8153	52.8872		1.77344	1.56627	0	0	0	0	0	0	1.1068	0	0	0
AT4G23150	red	-0.417283	0.0424835	1.29756	11.2512	5.7172	17.9061	13.1453	15.6515	3.02173	21.6124	5.62967	5.64638	2.53874	18.4441	29.5298	5.81708	4.61997	27.4689	50.3303	70.698	2.7456	3.54593	11.4893	8.9582	5.95837	19.7825	1.17302	11.517	13.9166		2.61506	0	0	-2.32232	0	2.01635	3.36418	3.7464	2.58813	3.03386	0	0
AT4G34881	red	-0.416762	0.0427685	6.47491	10.7072	15.6768	21.3422	32.6339	27.4928	11.9984	13.1474	25.6137	14.356	42.6488	30.1574	12.4265	26.4664	33.8653	24.8896	40.2594	41.055	21.5421	21.4629	29.2812	14.2407	20.4623	27.8806	23.7739	2.89821	15.1008		0	0	0	0	0	0	0	0	0	0	2.96756	0
AT5G16380	red	-0.416675	0.0428166	13.5222	23.3929	3.61047	28.4029	22.7303	19.9462	13.3381	13.5796	5.33562	16.3265	11.1994	20.1079	21.6078	18.8268	17.8811	8.56618	37.7088	42.6222	13.2819	11.0149	13.7062	22.6951	14.347	19.481	14.881	33.9004	3.56189		0	0	0	0	0	0	0	1.69466	1.60353	0	0	0
AT1G49820	red	-0.416464	0.0429324	31.1182	28.5237	24.5407	42.3885	43.7506	37.5598	41.0554	37.3099	22.3212	29.4668	35.1966	40.8844	40.0705	29.8188	29.8935	25.084	69.2125	57.8509	28.5812	27.2922	28.7517	31.6556	37.2602	30.1531	35.0164	39.9655	23.6125		0	0	0	0	0	0	0	1.26175	0	0	0	0
AT3G61990	red	-0.415328	0.0435619	2.61752	4.35229	5.96437	12.4609	5.74478	4.34719	2.98365	7.03407	6.46183	4.52889	7.17744	3.20126	5.96326	5.40256	2.53431	15.0363	22.1675	33.5139	2.30527	2.39668	2.41675	5.15088	2.35708	3.50764	4.826	7.29609	6.13275		0	0	0	0	0	0	2.74701	3.12855	3.76037	0	0	0
AT1G73950	red	-0.415303	0.0435756	25.4136	21.5358	26.9995	27.7074	32.5763	24.8148	28.9986	27.6626	21.2689	17.4107	35.7217	25.643	16.7465	25.1321	18.415	20.5852	50.9261	39.1038	21.7336	21.4902	17.2294	18.7315	23.9267	22.1656	22.9726	20.6084	19.7621		0	0	0	0	0	0	0	1.16394	1.14919	0	0	0
AT4G15270	red	-0.414893	0.0438049	0.0739665	1.02977	0.180412	1.17818	2.98803	6.4186	0.194175	3.29791	0.418	0.0838481	1.15033	3.94683	0.860163	1.73022	1.31029	0.822735	17.4295	26.43	0.495086	0.335686	0.915933	0.476818	0.607457	4.94359	0.282667	0.450266	0.102897		0	0	0	0	0	0	0	5.61749	4.81755	0	0	0
AT4G20060	red	-0.412204	0.0453294	3.06536	2.88567	5.93918	5.25955	5.63749	3.82233	5.45126	4.94217	5.16896	3.41883	4.15215	4.80828	2.204	4.59211	2.22328	3.57461	9.65319	8.86589	3.01146	1.94464	3.57138	3.09157	4.2296	5.94013	4.21972	3.37088	4.81457		0	0	0	0	0	0	0	2.23071	0	0	0	0
AT3G02190	red	-0.409257	0.0470483	22.5019	35.2544	42.942	92.4502	69.2347	82.8398	35.0053	50.0443	57.4588	61.1722	50.8727	67.4226	95.0329	62.7854	70.4104	98.494	147.288	209.336	63.3137	50.4304	46.8705	56.1423	66.1627	72.2788	35.8301	118.715	69.8525		1.44916	0	0	0	0	0	0	1.46549	2.12582	0	0	0
AT3G19550	red	-0.407829	0.0478991	2.47207	0.661851	1.50741	14.6255	14.1743	6.24055	5.35391	11.911	0.419105	5.88488	9.22699	13.8291	3.67334	2.72125	0.33686	8.93652	41.2757	61.6049	6.45313	14.0239	4.08157	3.82463	7.61328	7.08095	10.0769	5.11651	1.03169		0	0	0	0	0	0	0	0	3.8826	0	0	0
AT5G09850	red	-0.407769	0.0479354	30.4258	31.5756	60.4862	44.5493	59.5011	61.3733	48.1934	46.4074	52.1874	60.4434	43.7913	51.6348	38.0421	44.9279	54.289	48.6105	93.5199	93.89	36.3193	38.2593	54.9339	30.7309	66.9496	46.6468	37.9948	57.4142	53.3396		0	0	0	0	0	0	0	1.20867	0	0	0	0
AT1G14080	red	-0.407568	0.0480562	0	0.0997169	0.0567778	0.370787	1.33472	0.954915	0	0.0669609	0	0.0527761	0.289619	0.400683	0.180469	0.128123	0.0634407	0.712043	6.89579	8.96241	0	0	0	0.120048	0.0637247	0.222259	0.177918	0	0		0	0	0	0	0	0	0	0	4.28394	0	0	0
AT4G17940	red	-0.406149	0.0489153	61.8015	66.4398	46.5379	100.011	111.447	138.815	81.6404	80.1017	64.7396	73.9251	92.5363	119.351	78.5224	111.238	121.62	51.292	165.793	166.218	67.97	84.011	115.76	77.6339	90.2385	106.805	69.0242	74.5665	65.0049		0	0	1.19064	0	0	0	0	0	0	0	0	0
AT2G20850	red	-0.404937	0.049659	11.1759	13.2351	5.44461	18.7703	13.2922	11.9419	14.126	13.31	5.34664	14.6463	12.9207	9.51663	13.7911	12.4489	9.9915	13.2367	32.844	33.0971	13.1402	10.7791	13.4242	12.5029	14.1236	17.5492	11.9767	20.9857	6.90984		0	0	0	0	0	0	0	1.5266	1.26862	0	0	1.34439
AT2G17740	red	-0.404861	0.049706	0.784228	10.9181	9.03273	24.7849	27.252	23.6467	1.94436	4.63708	13.0985	0	43.5005	9.8991	5.62955	14.6278	12.705	1.93845	27.3381	59.8592	6.99885	8.70002	13.4877	2.13453	10.9728	27.4552	4.66196	26.8402	10.6672		3.72015	2.61289	0	0	1.55463	0	0	0	2.11668	0	0	0
AT3G24900	red	-0.404672	0.0498232	0.0634078	0.713004	0.193323	2.34462	2.23097	1.15049	0.291298	1.64156	0.214998	0.395333	0.838206	1.63714	5.7761	1.00337	0.47522	6.65617	12.8924	13.1679	0.848825	1.10311	0.32716	0.694879	0.477347	0.807219	0.161544	0.463189	0.0882088		0	0	0	-3.8045	0	0	3.01272	3.46608	5.29764	0	0	0
AT5G62000	red	-0.403867	0.0503233	7.56726	12.9766	14.1058	16.6199	21.4074	20.4027	17.0993	17.0835	18.6484	18.1609	19.1055	25.0203	12.2532	15.7836	18.9917	12.8854	51.6245	61.3189	11.156	16.9541	18.4842	14.4493	13.5045	20.1208	13.9408	9.06728	17.1898		0	0	0	0	0	0	0	1.52563	1.69679	0	0	0
AT2G04050	red	-0.403423	0.0506002	0.235287	23.0557	1.21951	2.07466	2.14626	2.32017	0.540459	1.35363	1.19669	0.60012	2.10404	3.7462	0.532033	3.64224	1.60309	7.5242	14.9697	23.8105	0.787432	0.978829	0.485596	0	2.73745	6.55231	1.72339	8.30731	1.80024		0	0	0	0	0	0	0	3.85405	5.58245	0	0	0
AT5G15860	red	-0.402982	0.050877	3.09973	3.26236	4.3017	11.9787	12.0484	8.43217	10.7329	7.76355	5.13437	8.1182	11.3038	9.29115	12.7753	8.23632	6.40868	7.72796	20.2216	13.7412	3.50565	5.17432	6.83858	4.47876	4.75488	6.20838	4.90172	9.10939	4.46084		0	0	0	0	0	0	0	1.88567	0	0	0	0
AT1G30090	red	-0.399659	0.0530009	37.3815	34.3779	33.283	46.4568	52.2558	50.318	41.7923	40.2298	44.082	30.7593	44.2323	46.5258	34.4528	47.6242	42.6032	27.0414	55.8261	69.0736	31.2149	34.0092	32.8021	31.209	37.1405	47.6721	37.4289	34.8816	33.0927		0	0	0	0	0	0	0	0	1.0411	0	0	0
AT2G43060	red	-0.399368	0.05319	72.8319	113.333	106.198	170.635	302.684	328.023	105.441	183.351	118.762	49.5159	255.693	207.166	52.928	386.55	273.979	58.2563	537.3	624.516	151.581	151.301	192.68	54.8661	209.516	396.325	80.5979	65.9619	64.5469		0	0	1.55592	0	0	0	-1.33803	1.74752	1.66328	0	1.81518	2.61797
AT3G61280	red	-0.399106	0.0533611	2.55589	8.30274	2.23387	13.0374	13.3781	9.87984	14.5935	19.0543	2.21472	35.589	4.50493	10.4852	30.2731	4.74781	2.61211	11.5494	35.1612	38.8116	1.93885	4.44647	3.16497	20.1011	5.9473	6.91431	6.7287	17.3221	2.19261		0	0	0	0	0	0	2.61611	2.90246	3.58298	1.67976	0	0
AT5G52070	red	-0.398649	0.0536597	7.87457	10.7256	16.503	17.8316	21.7187	27.9847	14.35	14.5146	19.7878	10.4866	33.1729	20.0025	19.1644	20.1981	16.5644	17.6455	47.4573	72.5798	10.0298	7.05499	14.0429	7.4912	13.1853	23.6021	13.9266	24.9453	22.0155		0	0	0	0	0	0	0	2.66913	2.33648	0	0	0
AT5G25910	red	-0.397388	0.0544915	0.794745	5.03267	2.14917	5.85779	11.2121	10.0314	2.81202	7.00748	4.02261	0.0391704	12.7361	8.32683	3.39326	7.94026	6.21532	1.58544	24.9854	32.3027	3.60803	2.61364	7.9159	2.00475	1.13512	15.9462	2.46494	5.55314	5.38378		0	0	0	0	0	0	0	3.17616	1.99558	0	0	0
AT3G19660	red	-0.396654	0.0549798	4.84952	13.7256	10.9836	52.0226	54.8447	69.136	13.6402	20.4267	34.8443	16.4922	48.7538	45.0163	19.4699	53.3835	50.7421	10.5957	97.25	141.816	34.3145	25.939	42.8943	16.7475	27.9738	66.6983	13.017	47.023	26.7444		1.97933	0	0	0	0	0	0	1.82579	1.69192	0	0	0
AT4G34990	red	-0.396363	0.0551747	3.29919	3.72417	6.52464	12.3769	17.5457	12.3803	9.24612	9.36204	8.264	10.0069	15.8088	15.0412	1.49779	20.4899	12.8795	10.662	31.3371	25.7479	6.6845	5.93519	13.0659	1.03465	7.81114	20.4327	6.24722	14.9813	10.1716		0	0	0	0	0	0	0	2.31972	0	0	0	0
AT5G38250	red	-0.396074	0.0553686	0.193503	0.259035	0.0589967	1.32095	2.58464	2.82405	0.253989	1.60029	0.273382	0.274193	0.978048	3.58054	5.25062	1.39787	0.79104	2.08509	12.8324	14.6068	0.841874	0.36591	0.998402	2.05821	1.58916	2.38643	0.616236	4.41727	0.47108		0	0	0	0	0	0	0	5.05137	3.83763	0	0	0
AT3G18740	red	-0.396004	0.0554156	236.928	208.174	321.072	556.183	690.886	476.05	216.798	252.8	353.683	345.294	602.506	342.934	469.089	590.99	575.773	643.476	528.384	652.345	507.878	467.665	339.945	358.363	552.448	367.875	305.09	544.29	374.458		1.40726	1.50826	0	0	0	0	0	0	0	0	0	0
AT1G67340	red	-0.394491	0.0564393	13.494	19.0347	28.6359	25.836	26.8801	19.2269	22.7837	20.6905	20.4248	13.2751	29.9535	15.9621	19.7401	19.3857	13.4466	27.4402	50.2674	31.744	13.5282	15.0178	13.7407	17.6275	17.331	13.2434	21.2784	19.6855	19.847		0	0	0	0	0	0	0	1.66216	0	0	0	0
AT5G25820	red	-0.394047	0.0567431	0.486987	2.72799	0.685276	7.20291	8.68924	5.37846	2.95021	5.22623	2.75207	1.6986	4.19465	5.35185	7.98659	8.04113	4.13474	3.54175	16.343	27.512	1.40413	1.02005	4.87071	2.02848	2.51246	10.8494	1.86105	6.61313	1.51127		0	0	0	0	0	0	0	3.92117	2.46461	0	0	2.84349
AT1G60960	red	-0.392587	0.0577493	9.39538	8.12003	3.35034	8.93926	8.87826	5.63475	10.962	3.79317	4.40908	6.35297	17.2607	8.88992	8.37729	11.1892	10.5567	9.54912	17.164	10.4322	3.23629	3.15848	7.4841	4.88782	9.09982	6.73237	10.5685	5.81972	4.89179		0	0	0	0	0	0	0	2.3613	0	0	0	0
AT2G34960	red	-0.392007	0.0581524	0.39354	0	3.14629	2.2885	5.81212	2.1387	1.32008	2.64143	1.33439	0.743526	1.36008	2.25798	1.0735	1.38386	0.893773	4.07339	16.7216	11.5887	2.34144	0.727638	0.18049	0.507384	1.19703	0.904583	1.39253	2.34241	1.39908		0	0	0	0	0	0	0	4.44156	5.97141	0	0	0
AT4G04955	red	-0.391876	0.058244	19.4498	21.5768	16.116	40.711	68.0329	36.0465	45.3179	47.3821	12.5166	14.8746	45.1557	38.3642	25.0112	35.1503	22.0652	25.1018	233.325	140.681	33.8232	32.7317	32.4588	37.0145	51.5885	35.0975	32.7187	20.3375	10.1627		0	0	1.61621	0	0	0	0	2.75279	2.0825	0	1.49073	1.7878
AT4G23160	red	-0.391056	0.0588193	0.367855	0.347599	0.395839	1.1571	1.91745	1.98015	1.36332	2.2408	0.122284	0.637763	0.370177	2.01128	1.62166	0.982562	0.471777	0.902576	8.6536	7.18987	0.347604	0.52375	0.31261	1.14382	0.385035	1.44622	0.7718	1.52799	0.331123		0	0	0	0	0	0	0	3.96556	4.49028	0	0	0
AT3G62960	red	-0.39098	0.0588729	0.410604	1.17261	1.66918	8.09753	5.52906	1.51162	0	0.787417	1.85633	0.620612	4.25717	1.64912	1.7685	2.25997	0.932527	6.47017	58.0531	19.1294	6.41277	0.621155	0.847424	8.82307	8.05563	6.53404	1.3948	7.99849	3.23683		0	0	0	0	0	0	0	6.46549	0	0	0	0
AT5G49890	red	-0.390046	0.059533	21.9042	29.1474	43.1829	35.8965	39.6831	42.8952	37.3998	46.36	38.6787	33.141	19.987	49.7601	34.7842	30.4261	40.6468	31.2393	87.9238	90.6755	17.085	17.3763	35.896	28.4703	43.2257	48.2231	28.5076	48.6386	34.6419		0	0	0	0	0	0	0	2.25834	1.30364	0	0	0
AT4G00700	red	-0.389965	0.0595905	1.12232	3.25854	0.212913	7.09399	7.70264	3.81696	1.17851	4.30455	0.930226	0.254451	1.78423	4.89395	14.0828	3.98089	1.46137	11.3046	36.135	35.154	1.43565	3.207	0.617678	1.63992	1.0924	4.7229	0.921341	5.31381	0.832691		2.63769	0	0	-5.72594	0	0	3.01871	3.41331	5.79744	0	0	0
AT3G18270	red	-0.389565	0.0598757	26.9336	30.9002	30.1254	32.0607	37.1267	41.2667	31.8786	28.363	25.3972	36.3557	32.5252	30.9068	30.3758	35.4182	41.2272	25.3261	59.8852	48.9928	22.0917	26.692	28.7037	22.9492	32.1066	30.9682	35.6976	31.8436	26.7836		0	0	0	0	0	0	0	1.085	0	0	0	0
AT1G72010	red	-0.389512	0.0599133	71.7128	84.8694	77.5464	92.0704	109.048	92.7082	101.758	94.9963	69.2511	84.8108	129.299	82.0658	76.2422	93.8649	95.0359	60.1948	150.083	113.13	55.2529	64.6742	88.4365	74.4871	82.9219	90.0562	89.03	86.7098	60.0902		0	0	0	0	0	0	0	1.13371	0	0	0	0
AT1G75040	red	-0.389382	0.060006	26.7982	21.9841	32.6818	360.892	240.421	192.163	36.9788	94.3815	36.1131	20.7391	4.14097	175.047	529.608	94.0768	63.9047	379.405	1246.18	410.537	30.355	61.8493	21.9811	135.101	28.3333	60.6866	25.931	62.2204	33.2173		3.33485	1.4068	2.50193	-4.61005	-4.52349	1.47289	3.6853	4.25182	4.18993	2.48218	0	0
AT3G28100	red	-0.389262	0.0600919	15.4252	16.8753	49.1378	40.3198	38.5559	35.6669	30.3704	32.6092	31.6371	19.2195	46.1177	32.7311	19.7594	37.4184	24.0999	26.0692	60.6996	45.7622	14.775	18.7082	25.1115	12.0011	23.1157	28.6729	20.7505	31.6508	25.4358		0	0	0	0	0	0	0	1.61722	0	0	0	0
AT1G01360	red	-0.389071	0.0602286	29.8817	20.8233	37.3662	46.2564	70.2013	46.8807	65.0759	58.2324	29.0167	55.5339	90.9811	55.3468	29.1484	62.4287	43.8157	50.5587	114.702	52.6076	59.3832	44.0585	44.2991	27.6736	83.7608	40.3183	43.4261	21.8284	24.5904		0	0	0	0	0	0	0	1.29961	0	0	2.0879	0
AT5G64000	red	-0.388775	0.0604415	7.36435	8.10781	4.28076	18.3237	55.9658	37.5724	13.9123	23.5597	3.50054	7.41195	11.132	44.5441	19.387	31.063	10.5041	25.9331	215.377	86.5749	17.8743	12.8066	11.9318	7.54254	16.2035	16.4286	6.92623	8.63083	6.03199		0	1.30603	3.51422	0	0	2.10343	0	3.99112	2.82589	0	0	0
AT3G27210	red	-0.388742	0.0604653	44.6167	38.2579	4.11365	48.6694	44.8548	42.4546	38.1366	32.0856	5.02544	23.2899	13.83	38.6629	29.2213	40.401	32.3837	11.0852	70.3999	83.4926	21.4485	18.4395	29.1119	39.9304	28.0166	34.5239	42.4799	36.0269	2.87944		0	0	3.16879	0	-1.56428	0	0	1.85199	1.48679	0	0	3.58344
AT4G32940	red	-0.388625	0.0605489	266.274	312.122	281.412	587.559	998.589	568.475	614.578	799.328	239.184	83.5869	801.123	847.962	213.069	370.338	260.168	129.18	3920.76	2777.91	179.427	180.67	291.694	202.435	260.351	515.689	532.016	168.529	174.742		0	0	1.33917	-1.28551	1.09549	1.7237	0	4.35891	3.21823	-1.29312	0	1.56098
AT3G25010	red	-0.388191	0.0608625	3.94465	7.18836	2.40535	22.6211	27.0285	17.2659	11.3575	29.8774	1.07865	7.96962	9.25162	27.7618	42.4611	20.048	7.75943	47.0613	117.283	112.455	12.4776	16.9879	11.8835	11.2379	5.74765	13.2125	4.98438	10.2248	1.68167		0	0	4.09082	-2.3491	0	1.85822	1.95677	2.70662	3.20907	0	0	2.97365
AT2G12550	red	-0.386775	0.0618919	7.24675	9.59761	5.28176	15.124	15.3107	12.5838	11.2005	12.2114	7.85133	7.58298	7.80246	15.2046	15.2922	11.7416	9.93334	5.962	21.6521	24.8773	7.51976	6.61658	8.76132	11.6651	11.2104	14.3296	11.4708	17.3846	5.84591		0	0	0	0	0	0	0	1.62956	1.47236	0	0	0
AT3G18770	red	-0.386724	0.0619296	10.4544	11.8499	4.9947	12.4258	14.3256	8.9558	7.96928	9.35247	4.06047	7.57489	11.342	10.3888	13.8333	11.7652	7.73484	7.74233	23.6552	11.9845	9.37811	9.23911	7.93352	7.0867	8.80212	11.0909	9.97655	6.95451	3.74831		0	0	0	0	0	0	0	1.27554	0	0	0	0
AT4G18250	red	-0.386065	0.0624131	1.05135	14.4962	4.36742	20.6714	19.4376	11.8189	1.85436	11.8136	4.53032	2.16015	9.50386	13.516	41.6457	8.54434	5.28286	10.8263	34.5953	44.3166	4.39819	7.95233	7.86563	26.8556	8.54439	13.6457	1.25556	20.3601	8.77543		3.5267	0	0	-4.2045	0	0	0	2.04034	2.46097	4.51971	0	0
AT4G04970	red	-0.385156	0.0630857	13.3765	12.4379	7.09965	19.1143	19.6903	14.8829	16.97	17.951	6.6777	12.5926	17.366	14.2972	17.2468	17.8694	14.6058	11.3881	27.076	27.4847	13.0724	11.0794	17.6196	13.7075	10.4794	23.4932	13.6722	13.5773	6.24974		0	0	1.24643	0	0	0	0	1.20834	0	0	0	1.91008
AT4G02050	red	-0.384279	0.0637395	19.9907	22.7962	23.3639	47.121	57.7091	44.1715	44.4006	49.1849	19.0378	30.8447	56.4221	37.5957	34.6797	50.4936	34.9336	22.5189	85.4269	58.4525	29.5487	29.8916	30.0838	19.8075	34.9	39.9119	29.1789	30.9865	18.4755		0	0	1.30444	0	0	0	0	1.43416	0	0	0	1.11092
AT4G16190	red	-0.379995	0.0670093	894.174	1243.15	747.868	975.126	1186.53	1764.47	1222.78	1131.94	823.087	913.903	1165.5	1773.33	791.435	695.022	1283.09	250.931	2037.71	1895.68	461.792	655.67	1017.05	747.92	637.271	1458.06	1270.87	781.057	587.584		0	0	1.19032	0	0	0	0	1.55512	0	0	0	1.31089
AT1G67940	red	-0.379268	0.0675766	4.11763	6.52972	11.2022	16.3969	21.1537	14.7424	17.2536	20.0447	11.5453	14.1827	11.3298	17.0375	18.2124	10.0242	6.15047	24.3316	57.6838	45.731	10.9183	10.4217	4.24908	15.6201	10.0799	8.94666	21.6871	20.7275	11.3462		0	0	0	0	0	0	0	2.38778	3.39471	0	0	0
AT1G30900	red	-0.379008	0.067781	3.81801	7.55955	4.22312	17.8304	20.7693	17.4414	11.8877	17.8788	3.91385	17.8156	3.86648	10.3927	50.0217	10.0185	4.17424	45.184	50.8723	33.4247	3.92246	3.89532	2.74876	8.98641	8.62892	9.96131	7.86091	17.4044	6.05249		0	0	2.24605	-1.42496	0	0	3.56755	3.62628	3.57082	0	0	0
AT1G35710	red	-0.377537	0.0689424	40.177	72.82	33.3388	110.247	170.172	97.7352	188.32	204.964	22.6789	232.887	82.5243	156.096	192.461	78.9992	36.5926	144.101	431.895	533.725	76.3327	117.625	88.0482	128.104	82.7729	99.8567	89.5203	152.572	35.1804		0	0	2.19773	0	0	2.11195	0	1.7957	2.56648	0	0	1.5048
AT2G41510	red	-0.377327	0.0691097	2.40007	2.01952	4.23371	8.53338	7.20465	2.77244	3.20655	4.99302	1.30789	1.50611	8.73164	4.72136	0.775295	4.36401	2.68648	0.953434	25.3922	13.619	4.64725	3.63078	3.80348	1.49193	3.93043	3.81929	2.78436	0.730514	2.92147		0	0	0	0	0	0	0	2.72525	0	0	0	0
AT3G55560	red	-0.376169	0.0700369	14.2057	28.61	33.938	32.4456	41.5825	41.2303	26.0211	38.4238	38.2225	7.63113	62.9809	32.8459	21.369	32.3838	34.8147	14.7398	89.2887	105.186	16.3204	16.759	28.3337	15.5132	28.731	42.5124	21.4045	18.6504	35.837		0	0	0	0	0	0	0	2.33275	1.8591	0	0	0
AT1G52800	red	-0.374054	0.0717546	0.979801	1.81242	1.30355	2.43223	2.66969	2.52965	2.68906	1.153	1.30876	2.82723	1.80085	1.68651	4.02825	1.47077	1.69927	3.34383	15.592	9.74802	0.715438	0.269496	2.57366	1.1484	0.975359	1.41744	1.24812	2.38579	0.619562		0	0	0	0	0	0	0	5.77361	0	0	0	0
AT3G22460	red	-0.373357	0.0723277	20.2978	31.9439	8.25138	62.494	90.1596	99.8632	35.2369	46.6682	10.9362	16.1643	98.0961	80.1448	19.7409	128.236	77.9212	2.83228	146.453	163.65	40.9043	44.0231	82.882	31.3284	22.306	125.96	27.3391	17.9806	12.0437		0	1.00785	3.28104	0	0	0	-3.81065	1.65332	0	0	0	3.38632
AT1G78130	red	-0.373231	0.0724315	20.8848	22.0264	11.9935	29.4165	30.9363	23.6082	24.8453	22.2815	12.5494	16.6024	24.9153	19.294	12.0923	18.4066	16.2829	9.63031	61.0849	61.2796	18.4028	17.2768	28.1534	14.0427	23.3034	25.7463	24.2469	17.4449	14.1958		0	0	0	0	0	0	0	1.74119	1.08885	0	0	0
AT3G26170	red	-0.371547	0.0738322	22.0526	44.5976	21.5514	68.7184	100.388	61.4328	52.0767	74.126	29.0418	22.5435	115.138	58.3784	70.028	80.8731	36.4225	14.441	113.077	86.6474	25.5675	23.8291	23.9757	36.8727	26.9507	56.8691	32.7319	54.2368	18.3521		0	0	1.17108	-1.57076	0	0	0	2.16572	1.82034	0	0	1.63141
AT1G05060	red	-0.371229	0.0740984	25.0587	42.8657	28.5094	33.964	39.9967	39.0061	33.6644	33.6225	31.2687	35.1745	41.5872	35.896	29.7712	37.9521	36.3238	25.1372	63.6344	67.0798	27.0166	26.714	28.4619	20.3821	30.7315	36.6651	37.1699	38.4942	25.5017		0	0	0	0	0	0	0	1.17142	1.2036	0	0	0
AT1G49360	red	-0.37051	0.0747047	11.9486	11.825	11.6446	15.2332	18.9072	16.6639	14.6334	12.5055	11.2138	12.8798	14.8495	17.6288	12.6132	16.0009	17.3723	10.7541	32.0345	40.5825	11.4967	11.6201	16.6236	8.59662	12.4122	17.9955	14.1336	12.8588	11.7246		0	0	0	0	0	0	0	1.38222	1.25438	0	0	0
AT3G14470	red	-0.36938	0.0756636	5.57257	7.87534	3.35147	7.15082	9.68238	5.25927	6.94708	11.3453	3.33611	7.96121	7.5189	7.9276	12.0994	7.31773	4.92367	7.71264	21.894	26.0355	7.45987	7.23679	7.77232	6.13481	8.56793	9.51564	7.09863	3.96539	4.14159		0	0	0	0	0	0	0	1.51633	1.71082	0	0	0
AT4G30490	red	-0.368847	0.0761195	14.3532	15.1398	29.1566	36.2515	49.9152	49.3165	21.9041	40.4795	63.2291	28.3758	55.8729	56.6301	35.6957	46.3412	31.989	38.5906	116.311	130.767	26.6222	25.7028	40.5976	21.4038	21.1256	61.2294	16.0259	41.0028	55.9925		0	0	0	0	0	0	0	2.0972	1.65429	0	0	0
AT1G02260	red	-0.368727	0.0762225	20.6316	26.5476	8.89734	19.5465	24.7389	21.5362	26.2055	23.9197	10.9057	33.9258	19.0323	23.6977	23.2122	16.8931	21.9674	16.5789	40.5622	56.0622	19.2703	17.089	31.8949	21.1889	26.5755	22.7824	24.6328	18.6242	8.07566		0	0	0	0	0	0	0	1.16628	0	0	0	1.49597
AT3G05690	red	-0.367071	0.0776541	0.919933	0.923607	6.66131	5.95285	5.61934	3.35645	4.15075	4.879	6.23848	9.84173	0.44709	3.16692	2.74879	1.97786	2.35043	10.1525	39.7161	31.4613	1.07756	0.869786	1.06796	1.85321	0.944379	2.74483	6.15226	6.51004	3.91923		0	0	0	0	0	0	3.27757	5.43213	4.8474	0	0	0
AT2G06255	red	-0.367061	0.0776627	4.54994	7.56543	16.0626	27.5182	49.3056	40.2387	5.18637	10.3327	31.6671	1.08585	37.4289	22.0525	7.11677	31.9626	26.5949	4.82786	43.3697	42.6264	10.8995	9.2378	11.6144	5.09429	12.4556	20.9591	7.01615	8.60079	26.3177		2.45564	2.31234	0	0	0	0	0	2.15028	0	0	0	0
AT2G33080	red	-0.36591	0.0786696	0	0.121652	0	0.732376	0.296058	0.238968	0.049701	0.326762	0.0427966	0.128771	0.353328	0.195529	1.27208	0.677329	0.0515973	1.05294	5.35352	6.98971	0	0.229126	0.234442	0.292912	0.0518283	0.783321	0	0.737603	0		0	0	0	0	0	0	0	0	4.86468	0	0	0
AT1G76270	red	-0.365462	0.0790641	8.27635	7.0748	6.78931	10.4299	7.73823	5.68	8.03795	8.434	6.20822	6.85772	5.25248	6.19666	7.48104	5.15791	5.25965	6.03747	15.8419	10.3744	5.56452	3.20026	6.51074	6.84255	9.55039	7.55967	6.80794	10.6638	4.69834		0	0	0	0	0	0	0	2.22669	0	0	0	0
AT4G10380	red	-0.365407	0.0791123	0.553411	3.02258	6.95161	4.02972	2.45197	3.49261	3.632	4.93494	4.94136	2.57211	5.85256	3.04824	0.357537	2.74138	1.80987	3.77033	12.668	15.4695	1.18534	1.08835	3.76911	2.71131	2.19672	5.6362	3.31333	5.18804	3.69537		0	0	0	0	0	0	0	3.46019	0	0	0	0
AT5G39670	red	-0.363647	0.0806778	12.5929	32.5492	16.7434	73.4695	95.13	57.0665	17.5235	101.455	14.126	3.75666	50.3606	63.8871	128.338	46.1208	22.4499	61.7423	91.7953	105.369	26.3642	41.1087	36.933	27.4667	35.64	95.3757	9.64905	26.283	18.7039		2.1159	0	2.10448	-5.02989	0	1.52796	1.26925	1.07819	1.47922	0	0	2.34999
AT4G24120	red	-0.362915	0.0813356	21.5457	41.6221	51.4961	43.1157	47.5772	49.0783	43.4667	51.9634	50.309	17.3168	38.2488	69.2833	18.2167	36.2246	30.6341	49.5107	123.883	142.136	33.7581	33.4848	39.2483	18.2213	40.728	44.2634	37.2861	33.7807	34.5991		0	0	0	0	0	1.19652	0	1.80661	1.82332	0	0	0
AT2G18950	red	-0.362436	0.0817674	13.7319	24.3033	24.9144	43.4715	39.87	48.4246	28.5225	35.7583	39.8627	26.5994	33.4201	44.8676	24.6537	41.105	32.1714	19.0926	77.594	85.1934	14.319	23.1057	35.3012	14.5361	24.1376	61.9519	22.5252	52.3842	29.224		0	0	0	0	0	0	0	1.6669	1.23778	0	0	1.0837
AT4G23320	red	-0.362118	0.0820563	0.640592	1.98948	1.3281	3.93571	4.50779	3.23426	5.54949	9.12136	1.66526	11.4009	1.19551	4.63109	11.5054	1.23404	0.436457	11.8459	21.2192	30.4917	0.771792	1.64743	2.11534	6.52464	2.36742	2.65041	3.75369	10.6068	2.58434		0	0	0	0	0	0	3.9816	3.60629	3.81621	0	0	0
AT2G18170	red	-0.361843	0.0823057	17.5797	31.6435	8.3577	49.0427	55.7184	61.5847	21.0541	20.8561	15.9964	32.6508	32.6691	60.0062	32.2759	66.3507	61.0384	7.04275	87.6643	102.147	35.2338	35.3838	51.9628	31.8849	38.0649	57.6885	30.1116	50.9683	15.3366		1.26799	1.47549	2.03502	0	-1.03987	0	-2.28118	1.22811	0	0	0	1.91101
AT3G48120	red	-0.360811	0.0832483	12.8003	16.2202	19.6155	17.9948	21.5711	17.5525	18.3849	15.0368	16.2854	18.3089	25.8481	17.9955	14.8077	18.5354	21.826	13.7906	42.1422	32.6067	16.8663	13.4839	17.7041	13.6519	17.2455	17.0634	18.7815	17.7057	16.595		0	0	0	0	0	0	0	1.56324	0	0	0	0
AT2G40970	red	-0.359072	0.0848548	20.4191	20.7662	12.5407	27.8281	51.0161	26.654	33.9362	33.3828	10.7921	13.5718	51.5179	31.1014	11.7684	38.3045	27.8245	6.74018	91.88	27.5045	15.9288	21.3339	18.3424	12.9736	45.4423	23.1428	22.2684	12.43	9.707		0	0	0	0	0	0	0	2.02581	0	0	2.01803	0
AT5G38210	red	-0.358004	0.0858531	16.5835	19.4896	20.1369	27.4442	27.6446	22.7102	26.2903	23.2838	14.0778	13.7127	22.3855	17.6706	26.9472	14.5705	17.2663	16.5694	57.2267	37.8159	15.9532	16.7248	22.8172	40.5865	11.6934	24.8475	28.2123	16.6941	17.2774		0	0	0	0	0	0	0	1.69391	0	0	0	0
AT3G07520	red	-0.357336	0.0864817	6.54619	5.98613	3.75476	9.82856	13.7501	12.5921	10.9073	14.4453	3.95277	6.26866	11.3429	10.8048	11.5869	11.4343	8.87954	7.77179	27.1682	21.7953	6.52241	6.28544	10.179	4.50898	9.20569	8.56201	8.71965	5.82276	3.65929		0	0	1.76178	0	0	0	0	2.03104	0	0	0	0
AT4G02220	red	-0.356696	0.087088	10.663	20.6284	17.139	25.885	27.0862	24.1114	19.2204	22.6865	17.8833	17.6021	21.4741	19.8765	40.3813	19.4053	19.0833	28.6265	39.6994	36.8659	15.3268	16.5025	12.981	21.54	31.5444	16.5773	20.7815	36.6729	19.2086		0	0	0	-1.13348	0	0	0	1.18564	1.47264	0	0	0
AT3G11080	red	-0.354371	0.0893151	1.43561	2.57286	2.25103	4.53344	4.12338	3.46693	3.15343	5.14096	2.54978	2.39129	3.96415	3.78229	4.99711	3.38641	2.23573	3.74769	17.2794	37.8969	2.00026	1.50694	3.26522	3.55073	1.44369	6.80696	2.61251	3.03197	1.50804		0	0	0	0	0	0	0	3.43857	3.50358	0	0	0
AT5G09290	red	-0.354319	0.0893651	1.00207	1.91633	0	7.57356	9.51388	5.08189	2.2548	4.11787	0.323594	2.83985	2.67159	5.29773	24.5086	4.62899	2.14576	5.17497	17.7337	20.9515	2.01217	1.84075	1.3295	4.89095	5.87828	2.39193	1.27649	1.48144	0.697007		0	0	0	-3.04494	0	0	0	3.18734	3.94485	0	0	0
AT4G04490	red	-0.354203	0.0894777	0.979261	19.1049	2.59621	14.0965	20.806	17.3314	6.42681	25.5358	7.74761	2.75108	11.5215	27.7022	25.6366	14.6463	6.55599	18.7657	114.03	184.865	6.55457	10.9495	12.7414	5.32464	7.16811	24.6621	5.36939	12.9591	6.92988		0	0	0	-3.15567	0	2.09826	1.55909	3.29968	3.82564	0	0	1.8311
AT3G60800	red	-0.352374	0.0912619	20.3402	23.0574	17.219	27.6967	30.5241	30.6411	20.3077	25.209	20.2991	16.0054	20.1915	31.566	25.1636	26.6483	25.874	22.6396	47.0558	65.0512	21.2183	18.3312	29.0281	19.459	24.1387	29.2688	20.1908	33.787	20.5447		0	0	0	0	0	0	0	1.27928	1.13088	0	0	0
AT2G33050	red	-0.351757	0.0918696	14.0456	15.7547	15.9928	19.8809	16.7852	14.1261	15.4653	22.1163	12.1507	10.1494	18.5311	14.7236	19.6109	11.4495	13.833	17.4463	49.9708	42.9639	13.8568	14.0982	14.9061	11.0283	14.7606	19.9677	15.2633	13.6155	13.0108		0	0	0	0	0	0	0	1.74479	1.49397	0	0	0
AT5G25110	red	-0.35174	0.0918862	0.396812	3.71838	0.241967	6.54637	8.46748	4.30428	0.781275	0.285363	0.168185	4.27334	0.848549	2.39059	0.705004	15.4931	3.64988	0.206896	30.3224	19.6859	0.398403	2.17605	3.0711	0.639504	4.54883	3.78874	0.884591	6.2201	0.27601		0	4.94887	0	0	-4.20817	0	0	3.71981	2.64709	0	0	0
AT1G74650	red	-0.35027	0.0933464	1.83107	3.38709	0.94737	6.31305	9.47219	19.3476	3.42308	5.66621	1.44242	2.2644	6.21317	19.0062	1.7924	10.0782	12.3245	2.54589	39.3745	46.2383	6.75941	6.79913	30.3469	4.36384	8.43031	24.6351	3.25139	0.337774	2.3157		0	0	3.83579	0	0	0	0	2.45305	0	0	4.78928	3.4109
AT5G52740	red	-0.350258	0.0933585	3.06515	1.76753	4.31321	13.413	34.1051	13.3923	7.73707	13.9039	2.93139	4.54377	13.5675	25.5683	18.8888	16.8706	6.42582	19.9974	267.004	90.468	7.2596	7.84708	5.83939	7.90369	14.5228	4.12725	4.2049	1.14824	1.31201		0	0	0	0	0	0	0	5.00777	3.92027	0	0	0
AT1G55760	red	-0.350212	0.0934046	2.98899	4.49171	2.52814	8.17272	10.3658	3.7271	7.59349	6.86453	2.88789	7.43242	4.79846	6.38962	6.60301	3.6485	3.48175	4.75911	105.876	61.7228	3.42046	2.6255	3.2834	6.09126	7.32462	3.1454	5.89553	6.33901	2.41437		0	0	0	0	0	0	0	5.25286	4.19929	0	0	0
AT3G47480	red	-0.350199	0.0934176	10.7697	35.5113	13.4799	118.502	114.491	81.1596	16.1822	50.5458	21.3017	16.3851	43.4156	103.665	320.063	51.477	39.3922	100.09	273.241	242.339	32.0592	22.9378	44.1616	53.5311	69.245	63.3659	18.4124	92.6466	23.0646		2.92048	1.23738	2.01999	-4.22344	0	1.41509	1.68405	3.49359	2.42292	1.64059	0	0
AT2G29110	red	-0.350196	0.0934212	2.81171	2.88436	1.40771	3.97353	5.36105	5.65035	6.83735	10.9827	3.27827	0.436163	0.828532	4.07558	2.82997	2.93223	1.85522	5.59656	16.2998	11.9806	1.66407	1.20889	3.29852	5.22776	4.25369	9.18419	4.93899	1.18912	2.84096		0	0	0	0	0	0	0	3.67231	0	0	0	0
AT5G04190	red	-0.349729	0.0938888	13.3408	11.0554	16.2052	34.9948	89.6832	33.9952	22.9309	15.1522	13.1037	1.5003	81.5911	42.3726	9.645	49.3159	48.4773	11.4826	169.87	21.8483	39.8992	49.8135	26.3314	9.89682	86.5919	31.0018	14.3641	1.67578	8.61658		0	2.62312	1.46555	0	0	0	-1.75534	1.68903	0	0	5.83915	1.84687
AT5G24210	red	-0.349518	0.0941003	78.2723	137.245	127.125	239.528	262.85	188.674	159.001	291.629	169.631	168.163	256.792	289.346	446.77	192.497	128.837	186.563	443.664	429.203	114.511	106.662	157.183	156.098	221.245	136.32	94.9594	221.373	200.491		0	0	0	-1.34521	0	1.18639	0	1.97563	1.41597	0	0	0
AT4G12080	red	-0.348231	0.0954016	3.60131	3.74161	8.71841	9.35673	13.3084	12.9754	5.99697	9.8182	6.74341	1.09677	15.9664	12.1202	3.68099	13.7568	8.13013	1.19575	23.3776	28.4199	5.68445	7.3182	7.43255	1.5939	4.92935	13.9422	5.75153	7.78748	4.03783		0	0	0	0	0	0	0	0	1.90173	0	0	0
AT5G08630	red	-0.348011	0.0956253	15.2471	16.4297	11.7177	16.8456	19.171	17.4955	19.5169	20.978	15.8443	15.9984	16.6085	18.382	19.294	17.2521	15.1103	16.7317	31.6016	31.3188	16.6155	12.9624	18.5295	17.3021	24.0174	17.1445	18.66	21.1712	13.4977		0	0	0	0	0	0	0	1.20488	0	0	0	0
AT5G43170	red	-0.346917	0.0967427	8.03369	8.47508	22.3734	19.0992	23.1254	20.8102	8.49887	34.664	20.1928	6.11661	26.2935	17.7497	11.0002	22.1087	28.9203	10.1696	38.4264	51.6989	8.66781	3.08365	11.136	9.89391	17.0688	25.95	7.33163	17.2261	15.0125		0	0	0	0	0	0	0	3.5586	2.18165	0	0	0
AT1G10690	red	-0.345752	0.0979444	7.2224	6.04711	5.28486	17.4804	29.0908	7.87309	6.03274	10.199	4.601	5.21009	8.98588	13.788	20.5309	9.93803	3.75775	6.75547	54.6374	18.3535	14.239	8.34343	4.87831	13.2057	5.03276	7.10488	9.033	4.47653	6.9418		0	0	0	0	0	0	0	2.63039	0	0	0	0
AT4G04500	red	-0.345707	0.0979907	0.330255	0.663149	0.5538	3.85142	7.31622	4.36393	0.921163	1.36562	0.186634	0.187188	0.770425	6.46626	13.762	3.63545	1.12507	8.78185	35.6868	13.1181	1.38158	4.37154	1.44839	0.79836	1.0171	1.77371	0.368109	0.251301	0.229715		0	0	0	-6.1356	0	0	2.70978	2.94839	3.14579	0	0	0
AT2G14080	red	-0.343865	0.0999134	27.4415	25.9161	21.2715	50.0793	55.3356	32.3102	37.2779	40.782	18.2429	27.8468	53.7905	25.0713	34.6613	46.1785	25.852	18.0296	65.2015	44.7318	33.832	32.3609	26.8569	36.2629	23.5616	38.2189	30.2161	27.267	15.3081		0	0	0	0	0	0	0	0	0	0	0	1.3197
AT2G03120	red	-0.342299	0.10157	36.3867	43.4589	38.4684	76.4807	84.2107	88.9105	47.373	62.3593	56.3477	55.7783	51.7201	85.712	130.668	69.4127	75.9843	79.5831	128.136	146.346	50.9242	51.9176	56.2006	59.5548	65.0051	64.201	51.3175	106.652	54.7275		0	0	0	-1.16367	0	0	0	1.22259	1.34749	0	0	0
AT4G10500	red	-0.339736	0.104325	0.0670174	1.43542	0.163462	8.61615	8.47124	3.80656	1.75932	5.30143	0.378729	1.21553	0.208452	4.15281	39.0542	6.17847	2.64835	30.3767	86.8111	51.3401	0.358858	2.43319	0.414941	2.0737	0.82558	1.91964	1.45129	1.38708	0.18646		0	0	0	-4.94136	0	0	6.44497	5.07617	6.91779	0	0	0
AT4G01595	red	-0.339719	0.104343	42.3078	36.6728	49.8453	48.0101	43.3288	42.0031	51.7628	37.4953	43.4483	54.9724	47.7591	41.0703	32.115	29.4878	32.6641	27.1851	98.6162	99.7714	39.1872	44.4509	56.7674	41.4441	50.0472	46.0556	50.6575	35.3706	37.803		0	0	0	0	0	0	0	1.06882	0	0	0	0
AT5G28060	red	-0.339458	0.104626	295.613	217.23	302.926	402.89	451.56	515.198	232.4	219.009	322.758	246.9	343.243	314.562	352.397	373.123	505.961	541.709	412.63	464.701	305.466	300.609	361.729	303.406	376.509	330.606	365.191	454.639	345.39		0	1.10173	0	0	0	0	0	0	0	0	0	0
AT4G17030	red	-0.339393	0.104697	9.78049	17.8969	4.03855	19.5393	5.5196	17.1324	55.2932	46.4102	5.3966	31.8646	12.2165	27.9699	16.6179	5.72228	5.35201	49.4691	82.7509	184.605	5.25779	8.03864	11.6027	17.475	18.0253	32.8436	45.2248	3.46915	7.92789		-1.45267	-3.014	0	0	0	2.40487	3.27557	3.28296	3.95867	-1.27093	2.52519	2.05031
AT4G22780	red	-0.33902	0.105103	54.8009	28.4714	15.8453	33.8094	44.6469	33.2186	30.1682	42.1231	18.2713	10.937	27.4753	36.0187	23.0491	26.4924	25.8851	11.0893	80.6037	90.2366	23.7647	22.4445	43.5411	41.4082	22.2446	46.4007	35.7235	20.5692	20.1028		0	0	0	0	0	0	0	1.7637	1.01809	0	0	1.20646
AT3G07730	red	-0.33816	0.106045	8.05038	10.5231	10.251	14.8839	22.447	20.7335	15.0732	20.0924	9.43339	11.206	20.9895	19.7666	8.79587	21.6659	18.7942	4.52663	35.6285	40.6638	13.8673	14.1485	15.8817	5.34224	14.5031	24.2086	10.255	10.9543	10.1287		0	0	0	0	0	0	0	0	1.32313	0	0	0
AT4G13190	red	-0.336805	0.107541	0.143887	0.539324	0.438694	0.982245	2.34379	0.908079	1.03875	2.06949	1.2197	2.12042	0.559436	1.23835	0.185919	0.593965	0.19607	0.800232	24.5089	26.5609	0.385236	0.653009	1.03936	0.0927554	0.0984738	0.915883	0.641517	1.48904	0.500415		0	0	0	0	0	0	0	5.14927	4.64229	0	0	0
AT4G00040	red	-0.33662	0.107747	25.8191	29.0362	79.4331	48.5154	51.0706	34.2225	44.8088	41.5664	60.5922	59.5846	61.0457	32.4563	30.2561	46.8041	45.3429	48.6642	125.539	112.205	33.7385	36.2621	46.2919	37.1809	41.2444	38.2428	36.5005	45.6887	55.0339		0	0	0	1.04217	0	0	0	1.71081	1.24406	0	0	0
AT4G35900	red	-0.332493	0.112406	4.07091	5.83522	3.36071	4.20414	3.01972	1.28459	9.28932	7.11619	3.46853	4.54377	6.42852	4.63552	2.18497	0.86178	1.10946	2.61237	28.9258	11.2308	0.670724	1.23168	1.03406	5.24855	5.91502	2.49159	7.57915	1.67751	1.56827		0	0	0	0	0	0	0	4.47287	0	0	0	0
AT4G11840	red	-0.331414	0.113649	11.1708	17.1364	11.2301	14.9768	17.1537	18.1966	22.1129	21.4079	11.0902	20.6376	14.7905	22.3982	38.66	13.6678	12.9594	19.4777	26.8313	44.0682	10.5892	12.012	17.0108	17.6332	15.7035	22.8211	15.23	15.5485	12.1381		0	0	0	0	0	0	0	1.07864	1.34004	0	0	0
AT1G51860	red	-0.33073	0.114442	0.0314904	0.708203	0.652871	2.25718	3.48807	3.42823	1.19868	1.72109	1.35249	0.0713948	2.59563	1.08408	4.71997	2.42652	1.11568	5.42919	13.1448	18.9337	0.505866	0.714572	1.88475	0.406	0.775854	2.55568	1.24354	7.16943	1.35803		0	0	0	-5.98236	0	0	3.46548	4.12048	3.29527	0	-3.06018	0
AT1G24530	red	-0.329874	0.115439	14.6266	9.56905	5.76086	31.4697	49.6161	17.959	18.3022	30.3687	3.40923	1.6129	48.3271	13.4209	10.8836	24.7465	18.6127	7.5174	84.8339	20.3363	25.1419	21.0936	14.0951	9.83245	34.1203	22.9133	16.6746	10.3243	4.75039		0	0	2.48738	0	0	0	-1.70022	1.92704	0	0	1.87241	2.26978
AT1G66960	red	-0.329524	0.115849	0.861195	0.307426	0.0388989	2.32255	3.03423	4.02597	3.18184	3.16541	0.0360503	0.506202	0.0992103	4.72159	8.77851	1.49223	0.260782	1.33044	26.2417	22.8366	0.469684	1.25455	0.394972	0.657969	0.873166	1.16741	0.690726	2.36882	0.133115		0	0	0	-4.05173	0	0	0	4.30583	5.8202	0	0	0
AT2G04495	red	-0.329316	0.116092	2.50464	7.1847	2.61818	11.2969	16.0862	19.7587	10.3323	35.895	1.11212	4.96869	1.94762	9.0843	20.6892	4.30798	2.43785	22.7601	28.6667	27.7171	3.5924	2.97705	7.19995	11.5328	11.3867	12.5265	5.24161	15.3558	2.48878		0	0	4.2413	0	0	0	2.70505	3.18663	0	0	0	0
AT3G14600	red	-0.329185	0.116247	206.833	158.307	185.572	231.844	266.572	278.847	141.183	130.858	191.723	135.914	189.379	190.068	180.166	202.725	266.111	221.034	231.866	241.88	180.449	184.063	199.994	169.338	259.739	205.554	235.317	247.011	182.578		0	1.08433	0	0	0	0	0	0	0	0	0	0
AT5G52882	red	-0.327051	0.118774	44.9587	6.71004	31.4029	33.6739	56.4025	29.1802	43.213	55.9675	31.1221	36.7284	55.6028	21.0495	39.45	46.7755	37.7468	64.4967	64.7191	52.1053	37.9652	17.211	24.6716	36.8478	64.1709	19.1542	36.5468	42.257	31.1189		0	0	0	0	0	0	0	1.83007	1.04534	0	0	0
AT3G25070	red	-0.326833	0.119034	35.5786	51.0281	44.7369	73.6891	77.7181	60.74	85.2197	101.096	49.3962	52.8516	59.2583	79.5723	90.211	54.2752	57.5117	73.0503	129.594	124.717	56.6048	55.4935	58.6128	76.0785	65.4357	64.777	79.8912	55.3223	43.8977		0	0	0	0	0	0	0	1.14282	1.05612	0	0	0
AT2G38310	red	-0.326358	0.119604	22.7559	12.3887	74.4383	52.7335	75.0768	26.2972	38.3602	54.6217	31.3969	10.6117	108.538	33.9292	79.5562	39.7946	42.6239	116.293	116.826	27.2951	42.8923	28.5529	23.875	33.8524	66.5659	27.1287	26.1761	51.9816	34.3033		0	0	0	-2.84186	1.42986	0	1.48054	1.95186	0	0	0	0
AT5G45110	red	-0.326134	0.119872	70.716	66.4038	28.994	71.1159	82.2904	86.2849	43.3414	82.8666	37.7239	17.9265	67.1195	77.8505	83.8553	77.3628	77.5374	26.2557	102.575	123.036	46.2577	50.6539	74.9995	45.2873	75.0505	99.2964	41.2439	43.6781	34.1657		0	0	1.28383	-2.16135	0	0	0	0	0	0	0	1.5389
AT4G01750	red	-0.324449	0.121911	3.6451	12.1313	4.71895	12.9521	21.1925	16.8994	12.7342	23.7937	7.03543	5.27634	19.187	12.9346	11.4487	16.4359	11.9209	10.2921	39.8697	38.8934	9.00852	9.16213	13.5413	14.2433	19.9572	17.3124	8.78659	34.4106	5.92897		0	0	0	0	0	0	0	2.04075	1.48891	0	0	0
AT5G45380	red	-0.324078	0.122362	2.59919	9.59967	17.3935	31.051	47.1587	24.2375	35.1664	52.7205	21.6186	11.5969	35.2923	22.9433	50.8938	21.1838	8.30968	43.6445	225.292	201.366	5.75452	6.70458	4.88292	16.7984	9.35033	12.9387	29.247	63.4114	17.1984		0	0	0	-2.0693	0	1.48435	2.9646	4.98972	5.33269	0	-2.61383	0
AT2G17110	red	-0.323626	0.122915	14.928	22.8719	16.4079	21.73	29.5475	29.4411	23.9577	26.2068	20.2042	13.4383	38.7261	31.6872	13.0888	30.5956	26.7949	11.9912	41.1729	55.2452	22.3768	22.9149	23.4952	15.85	22.0212	31.5406	19.5354	20.3892	19.3271		0	0	0	0	0	0	0	0	1.20024	0	0	0
AT1G10720	red	-0.323365	0.123234	23.4019	23.3314	26.5058	29.7091	42.5853	43.0902	35.711	33.2086	27.0978	27.8872	33.2336	38.0384	24.4464	39.3727	36.6474	21.0879	48.4246	59.3761	24.1411	22.7866	43.3498	22.7127	31.8177	41.1382	26.4245	28.8723	28.9299		0	0	0	0	0	0	0	1.00677	0	0	0	0
AT4G12070	red	-0.322301	0.124544	17.8168	32.3016	13.6302	35.2749	42.0476	33.1279	21.6674	30.6026	23.9428	15.6911	36.5088	33.6459	27.4928	38.7364	28.8664	11.4433	63.9121	75.3475	24.3517	24.4769	30.4013	30.5675	20.2265	39.7379	25.1383	40.7645	26.3469		0	0	0	0	0	0	0	1.30388	1.27618	0	0	0
AT4G23310	red	-0.322164	0.124713	0.16882	0.397748	0.329416	1.7671	3.34392	2.23742	3.14659	4.03065	0.152646	1.99029	0.997694	1.74352	7.50389	2.04421	0.736146	5.96202	16.1852	9.88328	1.12998	1.8388	0.836206	2.43776	0.831872	1.23578	0.817198	2.71309	0.563644		0	0	0	0	0	0	0	3.05705	3.52981	0	0	0
AT4G00550	red	-0.32142	0.125635	11.3063	18.067	20.9543	17.523	21.5783	21.0693	17.1775	20.615	20.3757	18.8214	16.476	22.6026	21.1084	17.8849	19.228	20.3618	32.1265	41.73	14.5991	12.7269	21.4971	11.7649	16.9379	24.2962	13.4386	25.9589	19.0724		0	0	0	0	0	0	0	1.25509	0	0	0	0
AT1G09350	red	-0.320253	0.127093	0	3.25655	1.57808	4.56393	11.3821	0.612482	0	0.0930556	0.804385	3.66715	0.704347	0.445463	3.92917	5.87574	0.881636	1.8891	44.6049	1.79148	7.10214	4.20867	0.13353	19.269	1.68261	2.26507	0.164835	1.02402	0.900055		0	6.99226	0	0	0	0	0	3.32498	0	6.97001	0	0
AT4G13195	red	-0.319572	0.12795	0.834437	1.78724	6.61465	5.93364	10.602	4.77248	6.70853	6.45082	10.4922	12.8881	4.21761	8.6178	7.00826	8.75492	1.70559	8.26634	48.7355	43.1844	3.07186	4.73371	3.87484	4.03434	1.28492	3.65161	5.18188	12.826	7.10999		0	0	0	0	0	0	0	3.28314	3.44505	0	0	0
AT2G29990	red	-0.318875	0.128829	6.68963	42.3146	23.4773	31.7587	49.9843	68.3396	24.5102	55.2374	42.4281	16.3124	26.8702	71.1594	49.562	35.4953	35.2169	18.0001	119.563	185.866	15.269	20.4583	53.7356	20.228	31.9491	63.5659	20.3538	51.797	44.9241		0	0	0	-1.53881	0	1.03393	0	2.46622	1.75707	0	0	0
AT5G56380	red	-0.31884	0.128873	12.1204	6.66905	8.15526	11.6501	14.215	7.71518	13.989	8.71622	7.5108	13.787	14.9498	6.18683	9.72061	10.8692	8.54276	9.93685	27.3506	20.9409	8.72807	9.42064	11.1272	8.99875	10.1256	9.04514	15.2798	11.398	5.8723		0	0	0	0	0	0	0	1.45689	0	0	0	0
AT5G46050	red	-0.317094	0.131099	0.864021	6.28233	2.27381	18.9365	19.7927	25.5425	5.7302	10.0724	4.36879	1.39185	9.47686	20.5863	13.2795	17.3954	9.23308	4.10978	39.8625	55.5832	6.20936	8.04884	20.0845	5.21805	3.36119	22.2161	5.5611	31.2812	4.112		1.77256	0	2.63779	-3.18967	0	0	0	2.22739	1.43532	0	-3.07043	2.4334
AT1G47890	red	-0.316946	0.131289	0.0825234	3.85911	0.972868	2.75414	2.36585	2.73425	0.902658	4.03551	3.48213	0	1.79678	2.69887	2.45249	0.984119	0.937098	2.90673	14.5196	29.3063	0.220944	0.540973	2.15733	0.815702	0.489472	4.11474	0.770899	3.91838	2.79349		0	0	0	0	0	0	0	4.66551	3.73064	0	0	0
AT4G05120	red	-0.315548	0.133092	7.42225	5.71128	2.74907	8.06936	12.9679	10.0624	12.8455	12.0195	3.10701	5.2976	8.12296	10.126	8.24068	12.3313	9.58962	6.80341	36.1272	31.9693	6.1088	6.15475	11.0065	5.31632	17.76	7.26171	8.47435	14.9939	3.44178		0	0	0	0	0	0	0	2.47253	1.50508	0	0	0
AT2G22800	red	-0.315356	0.133341	6.90657	13.8683	27.3745	24.1469	31.0318	23.2695	19.2641	24.5235	22.036	5.13795	31.8878	17.213	10.0396	24.7486	12.3524	14.0041	35.5525	44.3946	15.3131	14.0397	13.6602	7.97696	10.9306	27.7055	10.9974	20.2334	17.5145		0	0	0	0	0	0	0	0	1.66716	0	0	0
AT2G16740	red	-0.314882	0.133958	41.5673	48.6333	79.5888	71.0582	87.7516	95.588	46.1038	94.3114	60.2533	44.8823	67.7166	108.933	33.1659	81.9342	62.0234	40.3117	161.197	174.838	76.2339	72.0003	74.2071	42.8736	59.4563	104.016	43.1548	92.6121	59.1268		0	0	0	0	0	0	0	1.08196	1.20314	0	0	0
AT1G80130	red	-0.313804	0.135367	6.48904	14.2919	129.68	201.15	290.139	174.918	134.35	136.562	114.441	62.7337	49.8878	78.9238	24.0465	197.952	102.438	167.933	2453.04	1029.31	63.5114	63.8999	33.3546	11.9968	113.371	55.9172	163.372	160.392	110.54		0	1.145	0	1.44787	-2.00608	0	1.44437	5.18183	4.9144	-3.66655	0	0
AT3G03870	red	-0.313514	0.135748	20.715	26.5714	11.9716	24.0082	45.6284	34.8785	32.06	41.3557	10.1339	7.36015	43.7562	41.1111	4.09484	34.7789	27.5956	4.1913	98.3544	81.8386	27.1098	36.3652	29.831	6.07893	24.5452	44.0343	22.3509	6.21095	6.77421		0	0	1.87334	0	0	0	-2.65178	1.35464	1.42272	0	2.13038	2.70021
AT5G64530	red	-0.311203	0.138811	0.995605	3.10173	1.87648	3.81016	2.94864	0.856817	1.90082	4.16569	0.306893	1.53902	4.3636	1.55792	5.02882	3.11353	0.493337	1.51012	21.6934	21.4813	3.39256	1.64305	1.49438	1.98377	0.619432	1.72836	2.6518	2.31408	0.503644		0	0	0	0	0	0	0	3.64201	3.81221	0	0	0
AT5G16570	red	-0.309457	0.141158	4.64316	4.75938	16.017	27.3194	26.7093	6.06996	8.27116	12.7839	28.9384	8.12078	10.9348	13.4725	23.9981	5.47628	2.89238	23.4252	517.049	210.253	3.907	1.70585	4.79138	27.1951	13.5279	8.54986	14.6178	51.1999	25.6525		1.77182	0	-2.16303	0	0	0	2.6255	8.16288	5.4223	0	-1.77238	0
AT4G20480	red	-0.30905	0.141709	43.5109	47.3595	54.9934	63.9059	72.4734	56.4178	50.8814	49.9508	66.3454	44.0327	59.1793	64.954	49.8837	65.4227	56.2724	54.3372	121.757	132.37	50.1984	51.3416	64.8192	46.5102	49.919	71.0024	44.9458	82.5432	61.6301		0	0	0	0	0	0	0	1.16502	0	0	0	0
AT3G11010	red	-0.308983	0.1418	7.35666	25.2843	6.39851	33.8046	27.9426	17.2307	38.8495	44.0871	4.64082	61.8673	12.6385	23.0189	119.742	12.0061	6.83853	73.622	91.2263	105.497	8.81756	9.74868	11.9463	42.0566	13.387	9.71031	23.7188	34.681	6.94173		0	0	1.98272	0	0	1.77021	3.10325	3.14538	3.10932	0	-1.22548	0
AT2G24580	red	-0.30883	0.142007	7.00966	11.7876	45.7811	36.4489	52.3912	18.4631	45.9278	56.9915	36.994	29.092	133.25	28.0201	17.3661	31.0881	12.6305	40.2732	109.831	53.3927	10.6245	9.28953	8.01058	17.7014	11.4976	18.8984	36.0123	38.7212	34.0089		0	0	0	0	2.08202	0	1.964	3.48275	2.70342	0	-1.60396	0
AT3G27870	red	-0.308293	0.142738	5.74926	6.38322	3.40559	6.99511	6.39116	4.7021	4.52783	2.76759	3.55404	7.36858	4.92684	4.96824	6.33717	9.13799	5.56397	6.78647	21.613	13.5214	7.38226	7.98739	8.03954	5.92993	7.41971	3.17412	6.27746	1.88562	2.18721		0	0	0	0	0	0	0	1.35531	0	0	2.12415	0
AT1G12940	red	-0.307548	0.143756	0.143315	0.0511601	0.0582601	1.79363	1.86758	0.376863	1.19139	0.618381	0.107987	0	0.371476	0.0822286	2.03699	0.460138	0.325485	1.06274	79.9567	50.1392	0.255804	0.0722683	0.295781	0.554321	0.588495	0.684183	9.06727	2.32646	0.398742		0	0	0	0	0	0	0	10.0309	7.37202	-3.93099	0	0
AT2G19740	red	-0.307431	0.143916	180.473	159.451	167.308	216.723	274.683	241.588	121.96	136.883	181.987	112.361	165.115	183.475	187.83	195.173	215.761	265.63	261.237	277.187	166.852	152.292	153.643	137.972	191.059	176.802	178.708	312.248	192.416		0	1.06263	0	0	0	0	0	0	0	0	0	0
AT3G26090	red	-0.307214	0.144214	12.9125	20.9504	16.1026	19.2753	25.6828	30.4061	16.439	25.9027	19.1481	12.6565	23.6299	33.2554	16.6218	27.3193	24.6732	12.9588	51.4417	64.7101	19.0402	16.1558	28.1522	12.6423	19.4017	32.0579	13.8514	27.8955	21.8797		0	0	0	0	0	0	0	1.5901	1.1675	0	0	0
AT4G21490	red	-0.306445	0.145272	0	0	0	0.329669	0.125863	0.152389	0.063388	0.208374	0	0.218977	0	0.3325	0	0.132901	0	0.604306	15.7365	4.32994	0.129296	0	0	0	0.528809	0.076849	0.24607	0.117591	0.0671814		0	0	0	0	0	0	0	5.57681	0	0	0	0
AT1G03550	red	-0.305743	0.146244	21.746	16.1944	23.9908	29.6138	36.8829	31.3542	23.6252	20.4983	18.6795	14.7907	37.0455	41.9227	11.6717	40.1422	45.4974	11.1638	85.8622	77.4612	31.7085	33.808	42.671	8.97176	35.3519	44.6138	20.8825	13.2785	16.1963		0	0	0	0	0	0	0	1.26387	0	0	1.56052	1.46154
AT1G52200	red	-0.30062	0.153471	40.0248	193.037	51.8987	217.24	447.064	387.92	49.8291	114.459	122.788	5.84416	302.779	235.885	75.698	447.557	259.673	13.554	487.698	458.159	229.379	183.915	207.189	114.204	152.165	386.48	71.2843	326.957	124.139		2.17228	2.02346	1.74978	-3.63073	0	0	-4.03937	1.32616	1.11165	0	0	1.63815
AT1G76960	red	-0.300598	0.153503	19.7418	86.4268	29.8967	449.719	106.862	58.873	58.375	411.872	75.7661	92.2221	17.207	110.532	302.462	29.5528	23.6497	201.793	653.176	1270.62	10.7454	12.4711	12.5366	60.9747	17.8166	25.892	46.151	267.295	46.4767		2.99365	-1.88863	0	-1.64911	0	2.24372	4.27265	5.63002	6.63	0	-3.75931	0
AT3G26380	red	-0.298556	0.156454	28.3292	28.1804	30.6734	27.161	27.9274	27.8821	31.6908	31.5483	27.1569	25.0409	28.9299	29.3509	20.2303	24.7964	24.873	20.5833	40.0766	42.3098	18.6246	18.8777	27.194	22.9839	21.2181	29.5401	30.6569	25.1955	23.8831		0	0	0	0	0	0	0	1.00529	0	0	0	0
AT1G75400	red	-0.297631	0.157804	21.8212	25.6827	31.2495	30.6775	44.315	41.2464	24.8989	29.5827	33.6983	16.5073	55.5082	34.1391	18.0341	48.2795	36.7419	26.5549	62.2565	69.0532	31.7568	31.5727	33.7099	17.4373	26.2603	43.3199	29.008	28.0927	33.6624		0	0	0	0	0	0	0	0	1.00129	0	0	0
AT1G65790	red	-0.296973	0.158768	5.25255	11.4638	1.45954	11.2336	17.6318	10.9623	17.4542	17.4522	1.72839	13.2652	4.18781	12.8178	28.3505	6.03818	3.66934	5.54663	48.9715	33.8833	5.82989	6.23608	9.67409	31.8885	5.68791	9.57526	8.80838	26.1868	3.00605		0	0	2.75524	-1.03127	0	0	0	2.89244	1.77513	1.95698	-2.05504	0
AT3G52250	red	-0.296722	0.159137	29.3338	28.6593	33.0001	35.7126	41.6804	30.0461	37.7619	38.3998	26.6652	24.2193	44.0589	31.51	26.7144	33.2404	30.4601	26.5649	54.5375	46.9924	28.2649	30.8494	35.2235	22.8131	28.7284	46.6296	33.4504	31.8939	22.5204		0	0	0	0	0	0	0	0	0	0	0	1.04973
AT5G51290	red	-0.296664	0.159223	25.8768	42.2053	22.9431	32.1486	41.0851	45.2856	39.1872	49.7844	26.0113	26.1728	39.7812	54.8445	29.7368	42.1036	39.0611	19.23	60.7259	92.0639	29.8128	33.2403	48.3413	24.4945	35.521	63.0691	28.606	33.2247	26.5848		0	0	0	0	0	0	0	0	0	0	0	1.24604
AT3G03910	red	-0.295294	0.161249	0.455301	0.121899	2.15165	0.323762	0	0	0.522919	0.491137	2.12273	0.774192	0	0	1.17661	0.0783119	0	6.72609	9.57925	14.1078	0	0	0.234918	1.02727	0.1558	0.0905665	0.43499	5.54324	1.26677		0	0	0	0	0	0	0	4.62373	5.87495	0	0	0
AT3G57680	red	-0.291805	0.166492	3.88495	5.20062	6.5146	3.8062	7.80483	2.72424	6.72827	9.15751	4.87881	8.37976	1.17482	4.08655	2.02187	2.00463	0.808788	1.7255	32.4768	18.64	2.02249	1.14277	2.11584	4.17399	3.39734	2.49006	7.0796	6.50358	2.7773		0	0	0	0	0	0	0	4.74802	3.10585	0	0	0
AT1G61260	red	-0.287488	0.173142	7.76622	6.2058	5.68278	7.3407	12.2223	6.50366	17.8	19.6763	4.59141	8.05882	6.5965	9.46032	18.6032	3.4525	2.68639	13.456	34.5897	26.3091	2.31921	4.1572	5.30166	7.00899	19.1342	3.42237	11.7194	11.9282	5.65125		0	0	0	0	0	0	2.57811	2.97587	2.2778	0	0	0
AT1G11300	red	-0.287023	0.17387	1.78111	1.43058	1.14641	1.97017	1.48287	0.728563	2.46774	1.6841	1.02518	2.57991	0.461666	0.482578	4.26187	0.295004	0.134836	2.08662	6.32884	5.71894	0.596082	0.424123	0.408437	3.76346	1.15124	0.262437	2.14282	2.95154	1.44536		0	0	0	0	0	0	0	3.8186	3.77432	0	0	0
AT4G08300	red	-0.286871	0.174109	4.66337	11.5489	33.5546	17.3764	28.6378	35.9608	44.9134	95.3264	15.1534	12.3569	27.1063	70.537	3.91667	23.9026	6.59291	30.069	133.357	187.002	38.4709	20.9876	52.694	8.79313	34.1494	57.234	20.7916	14.0521	6.97393		-1.32197	-1.67715	1.33698	0	0	3.43854	0	2.58689	1.79409	0	1.4289	3.03654
AT1G17500	red	-0.285509	0.176253	21.0807	27.8436	8.28402	27.546	26.361	32.1518	20.04	28.1761	10.7339	9.58295	17.6509	31.3011	30.8982	26.2529	24.5186	11.5169	46.6212	82.4889	17.7018	17.3626	38.3217	18.4488	27.8345	31.8859	18.228	28.5173	10.8122		0	0	1.67292	-1.62452	0	0	0	1.34421	1.07279	0	0	1.55997
AT4G26060	red	-0.283838	0.178909	16.1873	36.1417	16.7501	41.5222	59.0636	71.5113	34.5106	48.8212	33.3755	16.0144	46.5349	75.6519	42.9727	58.8566	47.7252	15.8228	89.2995	118.23	38.3485	41.8519	54.0603	21.7554	33.4363	63.6955	22.7447	42.2822	36.0299		0	0	1.18958	0	0	0	0	0	1.09571	0	0	0
AT2G44240	red	-0.281587	0.182529	0	0	0	1.28549	0.368085	0	0	0	0	0.0640397	0	0	0.729952	0.0777337	0.153961	5.34115	30.123	0.446926	0	0	0	0.437009	0	0	0	0.068779	0		0	0	0	0	0	0	0	6.2873	0	0	0	0
AT4G39955	red	-0.280626	0.18409	5.314	6.14619	13.5663	17.6544	20.3129	20.234	7.90509	16.1013	18.4187	6.74681	19.6142	18.2938	8.69736	22.1312	14.2893	7.88108	58.7698	68.5725	8.34678	6.7527	10.3824	4.0194	5.43098	15.1086	12.2749	33.6426	15.475		0	0	0	0	0	0	0	3.04075	2.69025	0	-2.48318	0
AT2G42490	red	-0.278718	0.187217	50.4571	41.1988	80.1863	70.5418	81.7573	70.1066	66.1904	76.0958	60.1654	38.422	57.6252	66.6754	39.5987	72.7196	61.796	61.9036	117.516	89.2252	62.3286	52.7927	70.1956	33.5354	69.3064	82.2668	49.7575	55.1404	57.5834		0	0	0	0	0	0	0	1.07366	0	0	0	0
AT5G22290	red	-0.277444	0.189324	24.1429	37.4552	32.8653	30.5867	71.7658	68.7712	36.2289	32.0025	38.9397	14.3499	66.0629	70.871	18.3801	70.0327	57.8839	19.3242	169.749	131.119	43.5003	53.7973	43.4978	15.9	24.9184	50.8794	49.2903	28.917	41.3925		0	1.22292	0	0	0	0	0	1.57701	1.55862	-1.53139	0	0
AT1G65730	red	-0.276737	0.190501	0.532521	0.380194	0.346366	4.56427	2.59073	0.896207	0.372789	0.357426	0.601877	0	2.31891	0.366647	0.458721	2.6379	0.725648	0.296164	6.97929	3.18308	0.712874	0.161118	0.805964	0.503484	0.291559	1.29937	1.13059	4.53837	0.691421		0	0	0	0	0	0	0	5.3561	0	0	0	0
AT2G23790	red	-0.276444	0.190991	58.2187	39.3777	25.7918	42.9969	75.3968	73.5603	60.7236	60.6623	32.7988	30.921	54.3815	106.002	23.9884	72.0072	83.1806	25.6456	206.944	192.503	59.4373	78.8015	111.847	32.8437	95.3951	93.3142	53.8804	51.5695	40.704		0	0	1.25548	0	0	0	-1.17109	1.31215	0	0	1.03522	1.19663
AT4G28230	red	-0.273482	0.195984	4.18392	7.01579	6.91523	6.20086	8.7522	13.7236	8.96022	9.02645	9.95545	2.12181	7.27742	12.2239	6.33086	7.12059	16.5037	4.36294	22.1643	26.7848	7.59071	6.32936	6.58984	2.7681	7.68598	22.2516	8.34518	3.95445	11.1047		0	0	0	0	0	0	0	1.72732	1.98985	0	0	0
AT1G07090	red	-0.272618	0.197458	27.4926	54.9659	64.6624	54.2318	88.5193	91.9647	94.9026	115.16	65.4759	41.183	91.6217	78.3587	28.0269	61.9034	76.5078	37.9771	218.27	229.152	54.2497	55.0937	58.5828	20.8301	54.0029	78.9767	57.308	67.0526	44.4547		0	0	0	0	0	0	0	1.90536	1.93451	-1.35918	0	0
AT5G65040	red	-0.27199	0.198533	0.516404	0.414773	0	1.46885	3.53294	3.25906	5.59205	2.78525	0	3.36601	1.60623	1.1111	0.500442	1.95407	1.23145	5.5645	20.5128	8.17079	1.72824	0.781207	1.06578	1.16513	3.35747	1.43809	10.0318	3.14358	1.25718		0	0	0	0	0	0	0	4.63388	0	0	0	0
AT4G05530	red	-0.271271	0.199769	60.5513	75.5737	61.1732	81.225	74.62	89.5206	74.0821	99.1317	72.1552	74.6574	52.4329	107.7	82.2966	59.866	69.065	53.528	148.069	138.585	43.0311	52.4727	77.1412	48.19	69.2718	69.4721	77.7048	94.9266	59.3805		0	0	0	0	0	0	0	1.41584	0	0	0	0
AT1G44130	red	-0.270094	0.201804	0.0691082	3.10842	0.252843	4.32454	2.25143	0.763256	0.272131	4.27406	0.624872	0	0.537389	1.90328	9.5547	1.80677	1.13006	3.17087	23.1708	12.9393	1.57273	1.04546	3.28046	0.7128	1.3243	4.72887	0.528202	3.2814	1.44208		0	0	0	-4.55624	0	0	0	4.38932	0	0	0	0
AT1G76360	red	-0.268001	0.205456	34.0173	40.8227	64.2133	50.8772	61.8746	35.6636	39.969	51.363	47.9211	22.5407	54.5681	37.4496	42.9175	38.4033	34.9327	23.6176	80.864	66.0746	22.4408	23.9431	35.4253	38.1098	25.8744	41.433	39.755	45.2695	39.0117		0	0	0	0	0	0	0	1.6751	0	0	0	0
AT3G13433	red	-0.267942	0.205561	0.205804	15.6485	6.5257	6.32215	5.90017	11.6896	1.08054	25.7523	16.2826	0	1.60034	16.6496	12.7643	3.96461	7.01105	5.43679	70.6654	61.5989	1.10202	3.11337	14.0167	3.18407	6.19735	29.4751	0.786492	15.535	19.1822		0	0	0	0	0	0	0	4.42367	0	0	0	0
AT2G18660	red	-0.267619	0.206128	9.29262	20.8292	1.31777	41.1843	24.6414	40.2341	5.81502	24.2441	1.58765	2.93974	4.3692	82.7659	177.036	20.2207	11.9265	24.6387	178.961	130.79	19.6723	33.1827	12.2653	23.4044	14.0505	22.3533	6.46929	7.63014	9.31967		2.87229	0	4.75365	-5.84775	0	2.81401	0	2.35035	3.38135	0	0	0
AT1G76720	red	-0.267032	0.207163	7.49382	6.52872	8.07699	7.9961	10.6892	4.66549	9.9692	6.61257	6.29514	6.77301	13.7334	3.24217	3.50679	8.2492	6.20974	6.19525	19.3903	16.2901	6.48	8.91602	7.44045	4.23023	8.95434	7.47736	10.32	6.97835	4.25449		0	0	0	0	0	0	0	1.04007	0	0	0	0
AT3G55270	red	-0.265786	0.209371	36.3319	43.4016	43.7839	42.7135	52.8121	52.8256	39.1817	43.7073	47.1429	19.4192	54.5798	48.3728	37.3199	50.1777	45.294	26.8094	75.9353	81.6974	33.1565	32.7495	44.4018	33.5626	31.1778	62.8656	42.1706	47.2786	43.8834		0	0	0	0	0	0	0	1.13251	0	0	0	0
AT2G31260	red	-0.265188	0.210436	18.5551	19.3146	18.1285	20.372	23.1977	22.1413	21.6946	21.9779	18.9745	14.9654	23.7647	26.9286	16.0508	27.5701	21.8849	15.8623	35.3078	42.6265	17.9163	16.9835	23.1164	11.0568	16.6116	32.3807	18.7371	24.9004	15.6178		0	0	0	0	0	0	0	0	0	0	0	1.05165
AT1G34060	red	-0.262568	0.215146	3.36065	4.61124	9.79795	9.08102	19.9124	2.81686	45.2142	67.4431	5.99427	0.714304	18.8645	4.24808	1.69624	4.84102	1.71729	2.19028	528.103	216.434	2.03853	1.90648	4.44329	1.08321	6.75617	1.67121	35.5187	11.6993	2.41061		-2.2678	-1.70219	0	0	1.9446	0	0	8.03298	5.57291	-4.93431	0	0
AT2G01008	red	-0.260929	0.21813	0.815243	0.727555	2.56843	1.08213	1.77061	0.643131	2.94271	4.49476	2.53391	0.308052	0.633937	0.467754	0.96561	0.841331	1.01833	2.36146	20.5826	21.1403	0.363782	0.719416	0.560845	0.17518	0.278969	0.756768	1.55775	1.24069	3.0243		0	0	0	0	0	0	0	4.75767	5.203	0	0	0
AT5G58980	red	-0.260793	0.218378	18.8026	17.9238	16.1412	20.9544	13.1408	11.1593	21.325	20.6476	11.5953	19.5284	17.6432	16.2726	10.4058	12.4303	9.63792	11.0024	38.3306	38.596	14.5774	17.5326	21.7514	16.7932	13.4672	11.2552	14.2283	9.46369	12.6157		0	0	0	0	0	0	0	1.04767	0	0	0	0
AT3G22320	red	-0.259136	0.221424	44.5889	48.2299	66.8016	101.259	118.888	119.413	49.7301	63.8742	84.6333	72.2228	120.763	84.2866	84.5163	125.783	114.214	100.883	117.312	117.349	116.151	110.71	88.1519	72.4644	123.164	82.1888	63.6293	107.703	90.8684		1.07391	0	0	0	0	0	0	0	0	0	0	0
AT1G20980	red	-0.25793	0.223657	48.4199	56.9296	56.5954	72.0295	85.56	85.4608	70.2988	92.4729	76.1284	35.6098	77.4229	87.2425	46.7946	79.5816	78.0103	44.2303	123.705	145.908	56.1723	52.3432	80.3691	47.9895	57.8942	111.423	61.6531	71.9458	65.7249		0	0	0	0	0	0	0	1.16004	0	0	0	0
AT1G43910	red	-0.257298	0.224834	3.3172	2.71986	2.08596	11.4993	10.199	10.9582	12.6541	29.4463	0.99589	6.87441	5.07833	12.8471	58.1988	8.13045	3.53143	51.0943	51.5761	60.5505	9.02008	5.72388	7.1671	2.1384	7.23637	7.0933	8.78136	3.66002	1.94681		0	-1.47186	3.55007	-3.01722	0	0	2.54352	3.09085	3.04543	0	0	0
AT4G15540	red	-0.256132	0.227017	61.1125	75.4711	60.8812	89.2094	80.0795	59.5008	124.641	101.945	41.2438	118.255	53.3759	65.4968	89.9199	53.3851	50.6495	26.3114	300.205	157.045	45.1271	57.2553	58.0939	100.916	63.5025	73.612	100.313	120.731	47.7447		0	0	0	0	0	0	0	2.30968	1.40147	0	0	0
AT3G28345	red	-0.255377	0.228436	0.475925	0.231673	0.474885	1.27987	1.43772	0.102395	0.624692	0.560056	0.268955	0.294276	1.48033	0.148946	0.503143	0.327437	0	3.97031	8.56399	0.541954	2.40364	2.19264	0.357177	0.808838	0.858703	0.2754	0.661373	0.289717	0.391227		0	0	0	0	0	0	0	1.88482	0	0	0	0
AT5G42440	red	-0.255308	0.228567	8.0134	17.8728	8.80356	13.2615	19.2453	16.7184	13.7346	22.8605	9.35649	10.2851	20.3932	19.949	13.8628	17.3143	10.3781	6.81394	35.6701	30.9994	10.1954	9.81825	13.8048	10.9292	8.33967	17.7051	12.9919	25.5597	11.332		0	0	0	0	0	0	0	1.78039	0	0	0	0
AT3G48740	red	-0.254451	0.230188	284.328	231.897	637.084	346.523	489.5	234.693	713.432	776.297	472.488	222.232	636.852	325.276	267.59	221.744	221.259	525.402	742.691	648.721	307.939	278.683	242.017	443.042	563.934	335.483	326.668	307.207	294.262		0	0	0	0	1.50438	0	0	1.33335	1.38924	0	1.02414	0
AT2G47130	red	-0.253959	0.231121	5.74534	37.5031	9.89841	36.3154	31.0173	42.0147	36.0304	75.6822	21.027	24.6043	27.6566	48.9758	91.9122	12.0466	7.95325	31.1922	104.009	146.82	10.2549	22.2115	13.3632	28.8064	16.3522	17.5598	24.6281	51.5179	22.4552		0	-1.22907	0	-1.83689	0	2.6416	0	2.14654	3.42446	0	-1.50776	0
AT3G25020	red	-0.253103	0.232751	8.69135	16.4573	5.10775	22.1777	16.0451	6.70741	16.9055	13.2705	3.06089	13.208	10.7253	10.0277	56.6804	10.0527	7.59523	12.9162	58.9818	28.9819	7.16643	8.28903	8.83882	23.0202	8.06026	8.41872	11.0314	8.66466	2.58464		0	0	0	-2.03697	0	0	0	2.7502	1.67998	1.16217	0	0
AT2G29140	red	-0.253048	0.232854	23.2212	25.2208	18.6841	25.815	25.2114	26.6093	23.2006	22.9092	18.3748	14.5253	25.3231	23.7119	23.4279	25.8198	23.9133	18.0973	44.3615	39.4329	18.8142	20.6865	25.6611	17.8914	22.1139	26.8379	27.4514	29.0115	18.0014		0	0	0	0	0	0	0	1.01983	0	0	0	0
AT5G10370	red	-0.250985	0.236815	10.2685	10.3393	8.74171	9.762	10.5409	7.19248	12.068	13.2015	6.19326	6.82062	9.69158	9.85463	9.38089	6.56839	7.27861	7.93885	18.2703	14.0453	6.76007	7.01234	9.85184	6.49085	8.10954	9.77009	9.83483	7.90469	5.72247		0	0	0	0	0	0	0	1.30074	0	0	0	0
AT1G27200	red	-0.249552	0.239592	37.6145	43.9258	47.5977	36.8375	55.9904	39.8058	53.2357	62.0171	39.2731	20.3231	30.5571	35.0044	18.868	38.9233	28.4408	32.4209	86.3188	42.439	26.8655	24.519	32.2671	35.6325	48.0844	48.5424	42.0719	37.2318	27.3333		0	0	0	0	0	0	0	1.73499	0	0	0	0
AT5G58570	red	-0.247912	0.242797	78.9218	44.0839	28.3901	57.0091	74.5444	93.6141	148.866	169.451	35.2953	71.7655	74.3946	152.705	34.1145	54.2982	70.4066	35.722	162.463	231.518	44.4646	43.1613	121.869	29.8303	194.679	73.1857	88.6008	69.991	25.868		-1.3367	-1.12688	1.49745	0	0	1.13611	0	1.83151	0	-1.46965	1.62368	1.5001
AT5G43600	red	-0.246866	0.244855	48.2116	52.1756	29.7083	43.1775	49.8753	33.8398	47.5675	50.5935	21.8381	28.61	42.4139	39.5435	33.0887	31.3569	31.116	26.3503	94.0469	46.0768	36.3229	41.3967	38.3505	33.8504	39.0375	31.6296	43.4553	23.2425	20.4486		0	0	0	0	0	0	0	1.10308	0	0	0	0
AT1G74810	red	-0.246055	0.246458	0.615306	1.40576	3.50185	2.00685	1.76401	1.35913	1.45375	1.71096	2.78178	1.25551	2.55181	1.05911	0.63604	1.80621	2.12409	1.82509	9.99749	9.73566	1.42774	0.620549	1.10058	0.687529	1.34754	1.1097	2.92622	3.14634	3.36683		0	0	0	0	0	0	0	3.92916	3.11177	0	0	0
AT2G05320	red	-0.243918	0.250716	15.3941	18.1657	16.5069	26.239	26.6464	21.9053	25.4673	25.0653	18.3183	22.9822	13.6419	19.7982	39.4068	18.8642	18.1273	20.8384	37.7806	43.5827	12.6757	12.7425	20.7411	24.3411	21.8661	19.5976	19.3138	35.3625	20.9304		0	0	0	0	0	0	0	1.48721	0	0	0	0
AT1G07130	red	-0.243618	0.251317	27.4136	40.179	24.3241	24.8919	46.8298	46.1635	28.2556	51.1811	40.2196	4.1833	54.5222	48.5477	9.76368	46.6678	41.7856	10.1397	69.8034	80.9808	17.0551	13.2919	33.7289	15.9727	23.3315	67.2536	31.787	39.3663	39.3583		0	0	0	0	0	0	0	2.31196	1.23035	0	0	0
AT5G65750	red	-0.242267	0.254039	34.0669	35.1339	27.0672	47.3331	50.3612	42.9309	48.4049	63.1463	24.9481	18.9795	31.2385	45.1676	33.8436	42.7752	37.8044	28.8037	92.7875	97.4726	28.5434	24.9249	37.5547	26.3344	47.4919	43.4155	44.6617	67.5535	23.5947		0	0	0	0	0	0	0	1.81556	1.34276	0	0	0
AT1G62310	red	-0.2414	0.255793	26.0322	36.2656	15.6637	26.4817	30.78	24.3174	41.3652	34.5579	17.1367	24.6094	33.8597	28.6323	20.5221	29.3114	28.0029	10.8454	62.4286	70.1772	22.3099	25.4958	39.3089	25.889	29.7576	37.4376	33.5203	26.5832	13.9453		0	0	0	0	0	0	0	1.21116	0	0	0	1.42441
AT2G38050	red	-0.237608	0.263566	29.0334	46.0205	26.2975	32.9452	40.2429	30.9842	34.5709	32.7862	31.8573	20.4282	63.4778	28.3676	22.6879	30.7308	28.2292	12.635	70.6182	42.8512	22.8868	25.6304	25.4305	26.709	23.8229	25.2454	34.4337	32.0662	28.4976		0	0	0	0	0	0	0	1.38139	0	0	0	0
AT5G47120	red	-0.235539	0.267871	82.6354	154.006	98.0085	175.201	174.988	187.131	91.5422	115.059	142.25	91.599	101.855	210.206	356.674	134.472	138.759	125.081	306.782	275.1	106.013	102.401	144.995	117.78	100.875	170.204	101.532	184.269	143.798		0	0	0	-1.89674	0	0	0	1.50219	0	0	0	0
AT5G23110	red	-0.232078	0.275169	10.4488	8.6149	11.0107	18.0971	15.513	8.20104	14.8753	12.4685	9.3718	10.6556	16.0759	9.3832	15.5419	11.9448	9.57246	15.1998	21.0051	18.3307	14.2874	12.6953	16.8577	12.4457	9.01838	18.1654	12.2067	14.0774	7.59988		0	0	0	0	0	0	0	0	0	0	0	1.25686
AT3G10420	red	-0.230776	0.277947	13.1335	13.3902	52.5001	25.8478	41.6198	39.8734	41.9217	33.7247	47.8683	21.0539	29.9675	46.9255	14.056	43.3082	30.0084	33.6161	105.571	94.3692	28.1926	31.6084	39.2893	9.96298	15.1168	51.4575	23.2786	19.9874	47.7524		0	0	0	0	0	0	0	1.65905	1.23093	-1.12347	0	0
AT2G47000	red	-0.229049	0.28166	12.1173	60.811	10.9537	12.5897	12.7325	10.4688	29.2344	27.5241	19.6172	3.9672	13.3708	19.2556	7.44951	11.3012	11.9084	9.70361	106.151	110.266	13.9464	10.0988	16.5748	7.19841	29.5443	29.6482	28.449	50.366	10.4968		-1.16738	-1.05437	0	0	0	0	0	3.31307	2.70069	-1.88174	0	1.4977
AT2G31390	red	-0.228769	0.282264	29.1295	58.1053	42.6459	78.3021	110.202	118.315	27.8151	60.5798	94.4694	23.0553	42.0375	144.209	50.609	106.435	107.281	24.5379	201.153	282.873	63.85	68.7797	99.9273	21.3157	32.7773	121.211	37.441	102.321	86.5223		1.54124	0	0	-1.06984	-1.35791	0	-1.33811	1.46745	1.46796	0	-1.49451	0
AT1G63420	red	-0.228475	0.2829	7.69718	9.15902	19.2134	17.9247	26.1612	5.46851	20.5609	11.1354	21.215	15.9712	17.081	6.58576	12.214	10.3436	6.74711	21.6544	76.1875	25.5803	17.0529	14.2317	10.5905	14.8567	16.0807	6.87647	19.4381	19.4549	18.6604		0	1.29008	-1.86567	0	0	0	0	2.33965	0	0	0	0
AT1G72700	red	-0.227806	0.284351	8.42885	11.2168	8.88086	22.3765	16.837	14.0225	9.90956	9.97882	9.74266	8.86159	17.0323	15.9889	25.3138	21.2763	16.7467	11.7991	30.2656	26.9906	10.5671	9.88855	17.317	12.0993	12.4004	15.4508	11.0536	27.5283	11.4066		1.22314	0	0	-1.44983	0	0	0	1.53306	0	0	-1.0027	0
AT3G63210	red	-0.226026	0.288232	21.1886	47.9318	23.7167	41.0155	47.7338	28.4847	49.9089	44.0845	22.3079	63.8321	38.0085	33.6737	33.3789	27.3982	21.7536	5.40778	72.8514	50.2884	14.2989	20.813	25.3993	22.9771	23.2812	27.3438	35.4212	58.944	16.4744		0	0	0	0	0	0	0	1.72668	0	0	-1.19235	0
AT2G42370	red	-0.224375	0.291863	3.87952	5.11991	2.19837	2.89803	5.36191	3.46237	6.01806	5.24166	2.08167	6.13028	2.80343	2.02356	3.54441	4.25979	3.41753	3.16014	18.9431	11.729	3.30491	3.49761	4.69081	2.12197	3.32555	3.42976	5.79055	3.86449	2.56218		0	0	0	0	0	0	0	2.35644	0	0	0	0
AT5G59050	red	-0.223121	0.294639	1.07001	2.16448	16.0941	4.2609	5.03518	1.21927	3.04303	4.7024	15.5874	6.80603	2.95837	1.53482	7.60418	2.86286	1.53906	8.76102	46.9856	23.906	0.795774	1.88847	1.5949	4.06198	3.17328	1.51354	5.3764	12.0863	10.9985		0	0	-3.58609	0	0	0	0	4.55614	3.87258	0	0	0
AT5G04290	red	-0.221227	0.298864	27.5133	22.9684	13.6506	24.2521	23.0049	14.0748	28.102	23.527	11.4198	20.3527	22.4898	16.3895	21.9855	13.9546	18.4258	22.6391	42.2819	30.7058	17.5986	18.9215	26.7443	18.8621	19.2538	21.6074	28.9474	21.0357	10.6072		0	0	0	0	0	0	0	1.07922	0	0	0	1.02619
AT1G11210	red	-0.217919	0.306331	166.89	152.494	13.3713	118.507	116.924	145.726	171.239	82.2406	19.1372	49.8728	27.5198	102.484	63.572	85.1726	81.8886	7.4292	280.411	220.875	31.0269	39.3663	62.7289	134.29	35.6186	91.4335	254.936	81.1059	51.3567		0	0	3.01901	0	-1.6476	0	-2.02067	2.75172	1.78278	0	-1.03935	0
AT5G18130	red	-0.213385	0.316752	7.59463	15.6566	5.17131	12.6732	15.7524	11.9826	14.0391	29.3106	12.3034	1.1479	13.4845	14.2708	3.51639	10.3631	3.9671	0.791959	39.7974	58.7478	5.76116	4.97858	11.2331	2.93749	6.58367	13.3948	9.9163	12.2514	13.2945		0	0	0	0	0	0	0	2.91808	2.35353	0	0	0
AT5G57685	red	-0.211415	0.321346	5.94283	16.589	6.53471	9.08918	7.61732	10.6061	18.5421	24.9417	3.85392	12.2587	8.7878	17.2724	14.6024	8.84761	8.49636	5.41824	35.4193	48.6851	5.34716	7.66378	22.5195	11.9326	13.2016	8.37174	11.2934	10.4378	3.38823		0	0	0	0	0	0	0	2.12762	0	0	0	0
AT5G46760	red	-0.20855	0.328098	86.6815	129.516	131.391	126.561	176.403	187.527	154.766	211.643	175.621	96.3309	205.45	200.512	87.0592	193.494	168.279	82.5619	233.947	332.398	114.645	116.6	149.895	68.384	120.331	209.995	123.74	134.855	142.702		0	0	0	0	0	0	0	0	1.11571	0	0	0
AT1G69270	red	-0.202239	0.343274	17.0939	23.3641	19.0119	26.1058	37.0896	37.7187	41.528	38.4115	25.7918	17.4825	48.4893	44.3869	18.9012	31.975	27.9064	12.9005	48.9609	54.1156	22.4916	22.3187	27.7748	14.3872	25.0565	34.3848	37.6938	26.8668	26.1637		0	0	0	0	0	0	0	1.05259	0	-1.28865	0	0
AT5G08170	red	-0.201099	0.346057	19.3911	27.5521	58.7548	45.989	45.2709	43.0911	45.3126	53.1085	53.5877	22.9105	39.162	43.8139	36.7719	39.1589	28.0611	39.7961	103.78	94.5654	37.9505	34.3751	31.9035	39.6489	34.0933	33.3783	35.417	62.18	52.4316		0	0	0	0	0	0	0	1.5133	1.53435	0	0	0
AT1G44800	red	-0.200952	0.346418	2.4429	12.6827	15.1553	30.0297	32.0418	25.891	21.9577	37.9618	43.4568	2.40805	34.2756	32.8166	6.93063	46.1101	8.17741	20.0102	119.706	192.843	44.575	30.6894	16.1117	8.83254	11.1943	39.9731	25.0304	71.5748	22.9023		0	0	0	0	0	2.02386	-1.11393	1.8829	3.548	0	-2.52886	0
AT1G76820	red	-0.196251	0.358051	6.30704	6.89461	7.18607	6.60475	8.10513	7.09312	9.25247	7.43907	6.48716	4.40358	13.7119	5.55957	3.46845	9.06887	6.81008	4.46046	16.1035	14.0424	5.11259	5.87657	8.06228	2.92623	4.74957	8.54321	8.50683	8.26328	3.03596		0	0	0	0	0	0	0	1.37354	0	0	0	0
AT5G55500	red	-0.195139	0.360835	23.2559	22.8336	24.6471	25.2418	33.3628	32.4711	27.6078	32.6788	28.7039	22.63	23.429	27.7729	23.2949	31.2638	33.9896	17.97	46.7223	46.674	17.9078	21.2332	30.5818	16.8225	32.3952	30.5886	25.0629	34.5277	22.2742		0	0	0	0	0	0	0	1.057	0	0	0	0
AT5G67600	red	-0.194506	0.362424	79.7353	73.1678	116.96	205.966	212.355	172.574	131.5	161.876	240.081	112.311	144.714	210.918	250.503	315.406	185.12	204.754	444.829	508.323	252.526	205.034	160.963	136.319	204.391	205.336	108.235	231.981	199.572		0	0	0	-1.09287	-1.14169	0	0	1.0366	1.62577	0	0	0
AT2G33840	red	-0.194308	0.362924	22.3257	21.8414	21.929	39.9552	47.4142	36.4623	17.1074	21.7831	24.2104	19.6994	60.8089	24.4075	31.4983	59.9458	36.3425	34.3971	46.2304	41.8487	34.4911	34.5041	22.9139	23.4162	29.3198	29.6702	24.827	55.1706	26.2734		1.27181	1.17992	0	0	0	0	0	0	0	0	0	0
AT2G31880	red	-0.193633	0.364625	352.609	220.429	174.374	261.526	330.437	323.35	292.224	537.823	127.412	105.584	238.009	318.07	286.729	289.725	185.04	182.234	505.089	402.087	205.952	195.099	190.477	224.026	155.572	325.807	268.526	225.172	133.504		0	0	1.43379	-1.37684	0	0	0	1.29154	1.04464	0	0	1.28684
AT4G08290	red	-0.192688	0.367015	6.63357	17.9094	18.8993	17.4414	26.5143	29.3758	34.9017	49.5486	17.5783	4.73936	35.2845	41.3551	1.94477	28.3805	13.521	11.3934	75.0607	83.6442	33.3567	25.636	27.9566	5.31838	13.3527	25.2816	14.6991	7.32974	10.2363		0	0	0	0	0	1.63201	-1.50821	1.4691	1.54783	0	0	0
AT2G48060	red	-0.18577	0.384792	13.674	16.5181	14.2204	20.7755	19.0555	12.4423	15.9279	13.3894	13.2505	14.7957	17.4784	13.81	15.775	18.5834	14.4238	11.8734	20.272	17.8907	14.6921	13.0303	19.1912	16.6646	10.6354	22.1289	15.8608	19.8056	10.1492		0	0	0	0	0	0	0	0	0	0	0	1.12427
AT5G21280	red	-0.184847	0.387201	1.43519	0.461095	2.80046	2.69427	2.52482	1.24542	1.88381	4.02519	3.73085	0.325385	4.01764	2.59388	1.11266	4.24586	1.56455	1.09751	11.0153	18.6397	3.36219	3.14814	2.07341	1.66533	2.35733	1.4845	2.10245	4.54305	3.29429		0	0	0	0	0	0	0	0	3.13506	0	0	0
AT5G02580	red	-0.18272	0.392781	6.52872	10.1131	2.41707	3.05081	11.0905	16.5548	15.7618	10.8992	7.11549	0.396478	7.43383	18.0607	0.451923	15.7212	17.4752	0	55.415	72.71	10.1445	16.5785	18.0459	0.30062	3.03196	9.83274	11.4354	2.98074	3.24369		0	0	0	0	0	0	0	1.66018	1.97724	0	0	0
AT3G09270	red	-0.182287	0.393922	0.983339	2.63271	2.87816	19.1314	8.45736	7.1368	0.387215	1.83861	22.4505	0.111471	6.42306	7.61671	46.5037	13.1248	11.1217	15.4496	68.058	36.1744	8.55643	9.22299	2.6383	1.9017	1.74975	6.57221	0.626314	5.62686	11.4908		5.67472	0	0	-8.64008	0	0	0	2.80267	3.74404	0	0	0
AT1G08460	red	-0.178821	0.403129	108.522	93.1072	76.5596	70.585	117.622	132.71	117.91	122.215	68.4512	59.8025	98.4918	129.541	50.0516	89.5113	102.887	31.2034	124.105	97.0423	50.7849	65.5751	91.8734	45.1852	104.189	84.5369	102.212	41.2468	54.7423		0	0	1.04532	0	0	0	0	0	0	-1.07676	1.48468	0
AT3G49360	red	-0.173883	0.416452	36.6666	30.3041	31.399	34.4623	43.211	33.3274	46.8726	41.3869	25.3158	31.8967	49.2145	29.9103	17.4062	45.2983	32.5855	27.9286	67.082	34.7884	37.8806	41.8426	33.3954	25.3839	46.9149	30.4427	37.0617	19.3122	24.5061		0	0	0	0	0	0	0	0	0	0	1.42836	0
AT1G31820	red	-0.17324	0.418205	5.79669	12.0505	26.7923	26.7133	26.5972	31.972	21.3554	32.3682	34.2999	7.78594	42.4996	26.9986	5.79061	39.7472	20.2452	9.75283	43.6182	40.0142	7.95553	9.35866	16.6886	4.45902	6.60082	33.8746	18.4293	30.6612	20.4649		0	0	0	0	0	0	0	2.13977	1.22841	-1.94631	-2.06787	0
AT1G56600	red	-0.172913	0.419097	10.4313	19.5657	61.5485	6.31142	37.2441	11.5112	60.2287	63.2211	110.402	39.439	1.4066	7.78403	2.10358	2.65497	1.23246	16.4317	372.095	274.922	3.95516	4.83442	7.34211	2.09896	5.69469	2.59068	44.0882	68.6385	104.683		-3.20636	0	-3.17147	4.29316	0	0	0	6.1854	5.19344	-4.29176	-3.44351	-5.33684
AT5G21990	red	-0.172127	0.421247	61.3176	61.5309	51.7597	58.1518	73.9479	80.9523	63.5704	70.5648	67.4331	32.8338	71.5826	78.1412	39.8695	74.2874	72.3861	37.8059	124.379	127.926	59.3477	57.7069	77.3453	37.902	54.1011	81.0836	56.3735	64.866	68.197		0	0	0	0	0	0	0	1.02714	0	0	0	0
AT2G14620	red	-0.169221	0.429247	0.820541	2.56299	1.08408	3.73429	1.33659	0.431541	1.7053	1.18017	1.70025	0.852649	1.59514	1.17698	31.9839	1.41133	2.79531	5.41912	26.2408	20.4662	1.0069	0.930975	0.56449	2.02766	0.561564	1.41456	0.696832	1.58175	0.760989		0	0	0	-5.16479	0	0	0	4.73613	5.14691	0	0	0
AT2G23290	red	-0.168772	0.430491	27.9837	26.7888	38.2012	17.3127	39.6584	24.7109	35.1721	61.3867	27.8531	8.41438	31.9766	23.2534	18.7026	34.8287	25.8937	14.8615	78.3597	79.374	26.3321	26.3881	30.792	14.0679	49.5808	32.2467	18.7218	20.2431	20.8586		0	0	0	0	0	0	0	1.48943	1.33287	0	1.44018	0
AT1G27920	red	-0.168596	0.430979	20.189	17.9117	20.064	29.8144	41.5715	17.0412	29.5505	22.2204	17.2039	24.436	47.2034	14.1984	16.3115	35.117	30.9264	31.6188	76.2157	27.5213	38.984	42.4685	38.9393	22.0338	36.2423	25.0926	26.2983	14.9809	16.4202		0	0	0	0	0	0	0	0	0	0	1.42237	0
AT4G26620	red	-0.16692	0.43564	39.9132	38.0322	25.6795	37.0084	58.4965	38.0982	62.221	46.1811	21.8453	26.1853	57.593	33.9001	27.6814	35.6047	31.334	22.1396	83.7191	38.607	27.7672	35.6574	32.6472	24.3115	46.2434	25.5059	58.3165	32.2046	15.9579		0	0	0	0	0	0	0	1.15056	0	-1.16138	0	0
AT5G10740	red	-0.161888	0.449797	15.3342	15.1315	24.7118	19.1912	33.542	34.1305	39.8955	39.4624	26.8017	18.5003	28.0213	34.03	15.1433	32.0266	36.2684	11.1171	60.911	52.641	14.8092	14.9126	30.2911	9.10837	35.8311	35.7311	23.6495	39.3387	22.3224		0	0	0	0	0	0	0	1.94939	0	0	0	0
AT2G28305	red	-0.156359	0.465627	46.9552	44.7357	44.624	58.5155	61.4957	34.1927	68.0227	75.2141	44.6397	22.0746	89.0223	57.1708	20.4945	40.3004	21.9344	40.7217	153.202	84.1717	75.4714	78.6352	39.5412	56.6915	39.4437	34.2367	63.2148	32.5988	35.6098		0	0	0	0	1.12569	1.40123	0	0	1.05673	0	0	0
AT5G07920	red	-0.155654	0.467664	23.291	12.9158	13.3926	15.138	20.2221	16.3662	19.0254	15.4365	13.0684	14.8632	13.379	17.1883	8.79252	18.0034	16.5097	8.88428	34.416	26.2239	16.3301	15.734	15.7566	17.5464	10.98	16.4629	20.0496	20.678	14.1225		0	0	0	0	0	0	0	1.0484	0	0	0	0
AT1G59960	red	-0.15297	0.475468	6.85385	11.3923	12.7991	23.5564	28.6551	39.3126	24.4586	42.5115	14.6861	22.1754	29.2017	24.7008	39.5753	37.5271	22.5705	23.2281	41.5298	43.8675	19.2103	21.6008	17.829	21.9073	19.7399	24.7673	20.099	42.7655	21.3536		0	0	1.51074	0	0	0	0	0	0	0	0	0
AT3G16660	red	-0.150178	0.483657	43.6	63.3769	105.935	113.749	82.6688	61.0097	175.658	103.494	99.1905	48.0272	124.633	97.6201	126.721	47.193	45.972	123.423	184.576	221.234	82.223	71.8918	84.6634	144.65	56.1497	77.2296	164.193	114.489	81.2352		0	0	0	-1.33527	1.38335	1.10557	0	1.27953	1.35252	0	0	0
AT2G41870	red	-0.143983	0.502077	18.0171	42.9315	55.8247	42.8558	55.2483	44.7723	41.1641	38.8705	64.5912	45.6352	67.6869	50.5892	48.9615	55.4712	45.1131	29.4346	88.399	65.1814	35.425	40.2026	28.5857	33.2468	32.6762	38.8852	43.3921	56.69	63.6006		0	0	0	0	0	0	0	1.05595	1.15592	0	0	0
AT1G04200	red	-0.140723	0.511906	23.2159	15.4189	12.9442	21.0874	27.2866	16.6957	13.9738	17.8946	11.4527	13.595	9.32564	14.0747	23.2442	22.2822	13.5019	23.8972	34.4127	24.3536	24.5109	19.6947	21.3099	21.4154	24.2279	13.7775	16.9109	28.0309	14.2301		0	0	0	0	-1.2743	0	0	0	0	0	0	0
AT2G16640	red	-0.136137	0.52589	46.8832	36.8514	16.7862	37.2234	40.1229	33.2434	64.4289	58.5682	15.3894	39.5839	60.8599	46.8012	22.9565	39.9772	32.3759	33.9767	54.1759	56.5962	39.0629	34.4049	46.0636	27.5473	43.8539	47.4125	49.364	51.9493	16.32		0	0	1.20133	0	0	0	0	0	0	0	0	1.53834
AT3G12820	red	-0.135967	0.526411	5.10718	3.34242	0	3.33577	9.48999	4.77507	12.1658	5.98525	0.534476	4.18129	0.294175	5.04662	2.44411	3.12332	4.51071	0.657494	28.1444	5.48698	4.81112	4.0061	4.68464	2.07293	7.89671	1.65554	11.6863	0.921174	0.13157		0	0	0	0	0	0	0	2.73179	0	0	0	0
AT5G03280	red	-0.131634	0.539795	92.1654	86.3341	69.0988	68.2525	73.9941	69.0163	87.5969	74.938	58.3537	42.7727	69.5287	82.3831	49.8638	63.036	78.927	45.0056	127.005	99.3402	43.7072	56.2052	91.8342	39.835	65.5832	85.199	92.1783	67.0402	44.6154		0	0	0	0	0	0	0	1.09532	0	-1.1095	0	0
AT1G75200	red	-0.129795	0.545522	17.7286	16.0986	18.9633	28.8693	21.0812	28.3795	11.1988	15.1929	19.6619	10.4253	32.1095	18.5638	22.478	34.4573	28.6375	24.8036	27.6516	25.5186	28.9244	21.3997	19.5142	15.3333	26.6929	21.6879	16.6554	31.0725	18.2402		1.41424	0	0	0	0	0	0	0	0	0	0	0
AT2G01570	red	-0.12381	0.564352	96.8986	75.9293	143.279	89.3621	138.041	108.865	116.437	103.605	120.553	69.098	98.6644	96.3604	64.2088	99.0686	122.324	96.3929	192.514	109.829	83.9483	82.1991	89.8041	67.3677	95.1944	90.0162	117.798	77.4615	113.282		0	0	0	0	0	0	0	1.14698	0	0	0	0
AT1G78670	red	-0.121435	0.571905	40.7434	87.8687	149.447	112.832	181.513	134.68	168.886	199.708	167.39	92.5856	223.428	164.033	57.2478	167.587	122.62	34.754	245.111	235.156	61.7364	90.2795	79.4452	57.122	72.0196	122.114	106.907	180.768	126.486		0	0	0	0	0	0	0	1.36017	1.53234	0	-1.17985	0
AT5G49990	red	-0.120542	0.574757	14.0072	13.3236	8.70042	14.254	21.9379	9.47148	24.6094	17.7062	7.47328	10.6514	17.5897	10.7823	9.49918	12.0313	12.1518	9.49578	35.789	12.2171	11.5884	13.0956	11.2223	9.47831	16.4337	6.23013	20.8909	8.84458	5.44638		0	0	0	0	0	0	0	1.36965	0	0	0	0
AT4G02715	red	-0.119549	0.577934	45.0596	42.5587	37.112	38.895	51.4806	54.3075	60.2741	48.3811	31.7417	59.77	56.451	44.9742	30.7285	45.8557	53.726	33.0654	68.7845	47.2415	33.1971	38.5797	52.1489	29.6524	42.2952	52.5335	64.7735	54.8595	33.7362		0	0	0	1.0243	0	0	0	0	0	-1.02637	0	0
AT2G32870	red	-0.116176	0.588786	178.519	245.59	152.842	141.351	255.965	114.712	289.428	312.366	93.0252	121.362	339.376	163.645	109.635	234.86	141.856	107.726	306.694	186.323	199.451	206.706	142.126	151.345	195.694	209.18	161.234	79.6721	64.0352		0	0	0	0	0	0	0	0	0	0	1.44428	1.70751
AT3G22410	red	-0.111082	0.605336	1.842	3.9453	3.5398	2.98484	2.40037	1.67329	6.74048	9.95497	4.35308	3.29031	1.9098	3.55492	1.44248	3.53307	1.9776	2.94913	22.8487	17.0013	2.76473	2.78655	2.6496	1.00752	2.67407	1.7765	8.03477	4.89298	4.89199		0	0	0	0	0	0	0	2.95478	2.64855	0	0	0
AT2G33540	red	-0.0847294	0.693849	17.5705	25.3753	21.7621	16.1618	17.3637	13.1201	24.9118	17.5041	21.4953	13.6852	21.9093	16.8732	18.7592	10.5808	14.7442	15.6154	31.8	25.6956	12.2844	12.2246	24.6328	17.2801	15.9082	21.5151	22.6813	20.6295	17.8558		0	0	0	0	1.03241	0	0	1.29845	0	0	0	0
AT4G19430	red	-0.0581224	0.787339	5.23854	4.59008	10.8898	3.92829	3.72355	0.375691	50.7889	65.0705	14.3984	1.4846	0.555479	1.63945	0.307674	1.47441	0.81118	0.331072	153.58	93.5615	0.31876	0.180108	0.737151	0	5.54072	0.378919	79.6225	23.6271	3.47813		-3.64449	-4.06944	0	0	0	0	0	9.65512	6.95456	-6.69546	0	0
AT1G51170	red	-0.0397131	0.853825	11.4969	23.6196	10.3012	10.0774	13.1474	5.64544	22.328	13.6673	8.55236	7.24786	10.3084	3.63479	10.1562	6.94132	6.87406	5.30119	41.9404	16.2419	7.38123	11.1808	11.6218	8.01639	20.3933	3.17368	18.232	13.6403	10.2001		0	0	0	0	0	0	0	1.82653	0	0	0	0
AT2G23170	red	-0.0357633	0.868233	47.0149	44.6039	9.49964	19.6692	69.9154	28.9064	65.9365	78.7668	32.4759	0.360412	19.2221	36.4611	23.1596	65.1301	20.7956	0.552568	209.078	235.65	95.2313	64.3297	35.3513	1.17849	42.0494	8.47451	78.1153	37.3537	37.2079		-1.69708	0	0	-5.94136	-1.77824	0	-7.38757	1.61969	2.70356	-5.9497	0	-2.1347
AT4G24480	red	-0.030019	0.889258	10.68	11.591	4.74955	7.9377	9.55852	9.49965	14.9593	8.83162	7.99333	13.6506	7.46878	17.7664	9.57039	9.20537	11.6231	8.77008	22.7134	12.8849	9.5314	12.3614	14.8425	6.59213	9.02616	9.61931	17.5614	8.494	6.3152		0	0	0	0	0	0	0	0	0	-1.3127	0	0
AT1G16510	red	-0.0181394	0.932955	7.33625	9.30386	8.94694	16.9133	34.0893	24.8251	33.0696	32.7654	28.5847	5.69013	20.8672	27.5817	5.3633	31.7451	18.9414	11.8108	81.7568	63.3845	37.9913	24.8248	22.1137	1.49345	24.7077	19.6621	27.667	44.3064	18.9343		0	0	0	0	0	0	0	1.63877	1.48594	-4.11056	0	0
AT2G22660	red	0.00160059	0.994078	55.3967	57.6085	17.6009	31.348	34.4988	57.548	71.1821	61.0149	21.7164	31.9606	38.3156	70.4109	18.3469	45.2942	63.1311	7.54012	60.6164	65.2772	27.3995	37.7555	64.6267	16.3519	35.7575	55.0731	51.2912	19.7365	16.6297		-1.13509	0	1.49618	0	0	0	-1.81992	0	0	-1.54837	1.00521	1.7273
AT4G27160	red	0.0088399	0.9673	0	0	0	0.374097	0	0	0	0	0	0	0	0	0	0	0	0	25.2362	26.3015	4.84179	1.65803	38.6803	0	0	0	0	0	0		0	0	0	0	0	0	0	3.84717	0	0	0	0
AT4G32290	red	0.0144485	0.946576	27.4934	48.2461	26.0939	32.0514	42.2279	28.7703	53.5013	42.3038	28.6495	20.479	24.7593	26.5286	16.0482	35.1898	37.9259	21.0363	95.1736	72.4278	39.6766	50.7297	40.4302	12.3008	55.4049	20.8423	48.974	42.202	21.4403		0	0	0	0	0	0	0	0	0	-1.89237	0	0
AT4G16790	red	0.0161121	0.940435	29.8389	37.7849	60.9779	35.2108	37.5703	21.7103	56.4335	52.2683	48.309	15.5985	41.624	25.7673	21.1664	35.9954	27.6106	41.2072	107.166	64.2659	49.3235	39.9548	37.6571	24.6291	28.7001	30.3989	36.9188	37.3717	36.5315		0	0	-1.06372	0	0	0	0	1.34261	0	0	0	0
AT3G51830	red	0.0319281	0.882262	37.5957	43.1351	28.0552	27.9769	34.1091	34.1796	53.9356	48.695	26.0926	33.3575	29.0766	37.7083	15.335	30.4798	31.2367	12.7149	49.4741	48.982	24.1033	33.8171	45.3808	21.1703	27.983	43.6576	40.9536	25.583	23.8604		0	0	0	1.18564	0	0	0	0	0	0	0	0
AT5G22390	red	0.0892669	0.678287	4.37941	4.76953	77.5791	26.8558	22.8278	9.72041	11.3993	11.7436	48.659	19.0165	48.7153	4.59958	42.5844	38.1992	10.6204	105.269	6.79651	2.74041	66.7743	41.5472	7.96608	54.2619	9.24559	10.3945	10.6847	8.58524	78.4778		0	0	-2.23342	0	0	0	0	-2.69268	0	2.44528	0	-2.91675
AT1G78140	red	0.143801	0.502624	69.1199	81.0885	101.248	74.1225	58.4343	70.4461	63.4828	58.5978	90.865	72.8351	73.2248	53.9191	54.547	72.0149	68.8729	74.1037	49.5115	34.7994	71.5193	69.289	56.7174	64.9986	76.8972	62.8964	67.5665	41.9594	89.4715		0	0	0	0	0	0	0	0	0	0	1.02176	0
AT1G78820	red	0.206452	0.333097	47.7649	34.1374	38.632	43.0677	18.6926	15.8739	34.1916	17.4793	29.2166	35.1188	7.20381	22.1188	30.3764	14.1181	29.3878	37.3262	6.37128	1.05076	22.6697	20.9465	23.437	50.6658	22.4975	16.1689	64.3985	21.5876	45.8688		0	0	0	0	0	0	0	-1.79784	-4.51253	0	0	-1.50459
AT2G26730	red	0.206739	0.332412	40.4008	34.0607	34.4331	29.5281	26.2807	30.5153	38.3184	27.2944	27.3901	47.4847	17.8417	28.9091	38.319	26.522	38.4288	44.6347	24.8408	16.1292	28.9007	29.0584	48.7868	35.7626	36.9718	27.8313	39.2092	37.2328	27.8715		0	0	0	0	0	0	0	0	-1.63006	0	0	0
AT4G31380	red	0.232583	0.274097	33.3451	102.112	70.8908	4.71667	7.75108	6.11422	134.499	165.525	57.245	0.102162	2.52285	1.8615	0.116448	16.245	15.842	0	208.117	67.7327	27.5068	30.8117	55.9853	0	25.658	3.44192	80.2466	19.2014	30.4653		-4.78563	-4.3587	-3.13671	0	0	0	-5.27524	2.67506	0	-7.10844	0	-3.14618
AT1G03600	red	0.372694	0.0728759	1333.51	861.454	995.615	775.728	560.401	608.527	874.817	527.721	808.663	1077.75	566.932	469.953	872.334	460.769	758.496	965.23	210.99	74.7025	978.452	1071.26	879.3	1019.29	678.14	473.111	1111.84	423.455	837.094		0	0	0	0	0	0	0	-2.42485	-3.59037	0	0	0
AT2G37170	red	0.678481	0.000268147	482.714	347.44	582.693	308.951	263.791	237.453	446.665	355.167	463.48	176.184	291.516	266.005	155.552	284.303	300.664	278.39	107.309	28.473	420.933	497.791	379.429	121.024	267.024	219.039	483.823	168.923	504.049		0	0	0	0	0	0	0	-2.29456	-3.76941	-1.8983	0	-1.20267
AT1G67265	black	0.261332	0.217394	32.6255	32.9829	0.954924	4.15741	11.5642	5.76525	17.986	30.9702	3.09748	4.29016	28.2112	64.2444	7.92535	35.0163	68.9983	0	48.8512	17.5514	66.9101	86.2731	109.351	9.42222	88.7775	30.32	33.2481	3.01881	2.54164		0	0	0	0	0	0	-6.02355	0	-2.67255	0	5.02597	3.57614
AT3G63088	black	0.0277871	0.897448	17.1783	20.2364	2.09499	20.1962	51.4869	14.4551	33.0704	53.5323	0.647189	20.7715	42.7455	64.0656	16.2774	26.0011	46.0364	0	68.6219	3.02004	79.7203	90.0886	63.8162	16.2417	145.781	12.7569	17.5061	1.39429	1.59316		0	0	0	0	0	0	0	0	0	0	6.85595	0
AT1G16916	black	-0.273771	0.195493	40.1862	38.3839	20.9724	61.1685	111.105	93.393	42.2933	44.7812	29.2571	64.2284	85.3013	88.49	54.2645	99.3838	101.381	53.8608	63.1301	62.5344	96.6881	94.7495	72.1039	52.2781	131.815	76.912	49.8078	39.4495	28.4559		0	1.36877	1.76472	0	0	0	0	0	0	0	1.88826	0
AT5G15581	black	-0.050297	0.815453	6.27443	1.96415	0.588614	2.52601	7.92481	2.74142	3.42099	1.5272	0.763713	4.04875	2.40198	5.81541	5.23858	3.05497	6.57688	2.14741	4.9392	0.636391	9.04554	6.27922	7.37123	6.09824	13.0805	2.30415	3.07411	0.470095	1.20857		0	0	0	0	0	0	0	0	0	0	4.94615	0
AT1G53633	black	-0.0272636	0.89937	2.23966	4.59715	5.23514	10.8297	10.4582	11.1899	1.22489	1.61063	4.64082	7.19346	14.8033	5.78262	3.61739	29.02	18.0571	4.15198	9.80117	3.19917	12.9921	19.764	20.4152	7.70014	33.9767	6.83104	1.18875	2.95399	2.33675		0	0	0	0	0	0	0	0	0	0	3.67164	0
AT4G00300	black	0.08359	0.697775	13.3338	10.6921	9.29216	14.4606	22.597	19.9495	14.3118	20.0752	9.24271	3.27619	12.3604	16.2242	11.7547	22.776	20.5414	10.6851	14.4607	9.18031	22.5979	14.5073	20.4698	10.5856	32.3211	16.5148	13.2201	12.8351	10.9193		0	0	1.20016	-1.77869	0	0	0	0	0	0	1.48021	0
AT1G02380	black	0.176016	0.410669	10.1369	2.73408	4.39555	4.61331	10.0785	6.75288	6.60349	5.72387	5.17693	6.12861	2.56911	5.6869	1.55237	11.1587	7.57169	3.23644	6.67311	1.08907	21.7121	16.1301	12.8625	1.64577	25.0779	6.9304	3.63475	1.27987	2.50699		0	0	0	0	0	0	-2.70445	0	0	0	4.44018	0
AT1G03010	black	-0.240323	0.257987	8.22088	3.3498	0.92922	9.6727	7.83869	10.3132	10.3169	5.76776	0.634547	5.68242	5.98722	9.80178	0.777247	8.16667	11.9674	1.00363	5.56179	2.59092	3.43574	2.79061	8.93853	0.568729	35.459	5.04139	5.41489	0.0976471	0.223148		0	0	4.11282	0	0	0	0	0	0	0	8.65218	0
AT1G03590	black	0.298436	0.156628	56.0599	28.5779	20.1414	25.5798	44.8506	33.4171	34.8059	28.9517	20.9462	11.1473	38.9522	27.1256	14.4981	33.4806	40.5433	19.8076	35.4794	21.7762	53.6686	48.2519	45.0133	16.0916	38.9991	30.8287	34.9565	26.8097	20.4028		0	0	0	0	0	0	-1.39646	0	-1.08085	-1.01836	0	0
AT1G04240	black	0.0216445	0.920037	109.112	69.4829	144.047	96.0128	219.006	103.044	83.1923	61.0465	92.7947	65.6918	108.683	75.5183	31.484	179.536	111.39	112.861	143.65	42.7741	268.79	218.461	112.226	39.9824	343.393	60.2652	75.8221	30.4484	94.4332		0	1.9008	0	1.12555	0	0	-1.21036	0	-1.42485	0	3.64325	0
AT1G09460	black	0.532332	0.00741131	58.7151	11.7765	1.62556	8.94753	10.4218	10.0946	18.1955	19.6504	1.28054	0.453298	9.43201	8.60373	2.23898	14.8562	27.7897	2.0386	5.47415	2.89989	39.791	36.3963	35.4871	4.7259	20.2514	13.8932	22.0732	4.62502	1.48342		0	0	0	0	0	0	-4.24522	-2.81388	-3.64647	-2.12275	2.27832	3.2271
AT1G11740	black	0.253244	0.232481	10.3781	3.65006	0.93407	1.00213	2.64492	3.50445	5.42876	4.84702	1.0388	1.51941	1.36983	2.70262	1.92982	2.74013	3.70508	1.2779	0.464093	0	10.7145	9.32721	12.5668	1.48122	18.5035	1.46258	1.90254	0.093249	0.958939		0	0	0	0	0	0	-3.02615	-4.40975	-5.57491	0	7.78032	0
AT1G12120	black	-0.183839	0.389839	116.379	95.6772	51.826	57.0694	74.2859	65.2145	56.6838	51.894	45.5975	49.1982	32.4759	60.5486	56.5789	53.4386	78.7358	33.8231	71.5415	44.5649	48.4732	45.7891	67.9781	72.6638	106.198	50.3589	70.2584	37.9519	40.9091		0	0	0	0	0	0	0	0	0	0	1.63233	0
AT1G12450	black	-0.11929	0.578763	18.2104	16.5556	8.3881	15.2783	20.9989	17.6731	16.4223	16.3933	5.92291	13.7374	13.6511	19.2807	10.6647	19.1086	21.6905	7.01293	11.1137	8.98257	19.2918	14.7651	20.1436	14.1039	36.4023	14.2808	12.6	7.01813	5.5587		0	0	0	0	0	0	0	0	0	0	2.5227	0
AT1G14280	black	0.169444	0.428631	102.578	71.4997	142.422	76.2756	196.476	189.923	173.381	109.221	123.934	60.8352	159.703	155.637	35.5639	183.355	245.744	116.957	172.506	66.315	320.658	275.408	219.918	25.0823	373.86	115.83	118.278	27.9921	109.255		-1.1366	0	0	0	0	0	-1.41349	0	-1.76281	-2.13656	3.88723	0
AT1G14910	black	0.206837	0.332177	91.1156	57.4187	29.7795	49.9681	67.3229	44.2505	67.1245	48.3158	25.7457	26.8898	46.1677	44.6129	37.2309	60.8156	75.9602	22.9897	66.5583	35.3703	64.256	64.3808	75.2339	35.0802	93.0595	40.2454	71.6315	36.397	28.4857		0	0	0	0	0	0	-1.44128	0	-1.12209	0	1.50216	0
AT1G14920	black	0.185078	0.386597	161.508	124.906	43.6847	67.8344	135.09	121.079	158.748	124.363	41.6475	59.0711	48.5755	132.977	45.1603	115.66	188.618	39.3045	182.923	72.8268	124.802	153.235	191.021	30.8903	230.699	76.0653	142.883	68.7376	55.881		-1.1786	0	1.62985	0	-1.26927	0	-1.6253	0	-1.42443	-2.10872	1.89467	0
AT1G16920	black	0.329347	0.116057	66.1761	36.5716	25.7761	38.5386	43.2985	33.6385	44.4607	34.9125	20.759	36.9331	19.5214	20.6527	29.5759	45.9737	54.835	31.1834	27.3412	8.39701	49.4217	42.3059	35.4301	29.5109	67.5873	16.5966	65.1345	33.7107	30.4298		0	0	0	0	0	-1.38962	0	0	-2.11028	0	1.15137	0
AT1G20090	black	0.0101394	0.962496	80.4451	45.2569	58.1062	58.7655	100.961	110.363	77.4032	68.9248	41.8321	59.725	70.7698	93.5405	35.2431	98.3405	106.609	55.2047	80.892	58.7254	129.228	102.789	105.744	39.0828	141.679	75.2701	68.3461	32.1145	43.5152		0	0	1.48978	0	0	0	-1.18549	0	0	0	2.28915	0
AT1G20330	black	0.696239	0.000157636	343.958	181.513	258.519	151.135	142.403	153.558	226.825	201.419	226.014	89.4554	151.807	162.407	136.692	152.411	212.025	155.515	117.731	72.7595	234.855	220.158	257.042	112.21	250.701	123.574	251.819	161.797	227.194		0	0	0	0	0	0	0	0	-1.85404	-1.0653	0	0
AT1G20970	black	0.149656	0.485197	118.47	70.6801	46.6371	119.009	147.739	122.632	99.6567	84.3286	54.5413	27.4026	103.819	85.5431	32.5846	173.326	152.133	30.78	73.5642	44.0336	183.189	147.011	159.93	36.3217	204.22	131.999	83.7746	43.6195	42.5739		0	0	1.25911	0	0	0	-2.5317	-1.07964	-1.89401	-1.10479	2.3749	1.63219
AT1G21910	black	0.0761159	0.723716	39.9175	36.0886	35.3646	16.8665	54.6563	48.7186	18.699	41.3952	4.82222	6.63999	54.545	44.4369	10.7455	62.8868	88.6862	20.0084	42.1623	3.71862	106.873	94.7368	75.966	2.98347	154.609	50.6332	12.528	2.46517	8.14851		0	0	3.4269	0	0	0	-2.37566	-1.24876	-4.38576	0	6.11862	2.63518
AT1G21930	black	-0.141738	0.508837	34.1758	35.0749	20.2607	56.8853	106.597	90.8677	46.1048	37.776	22.1747	47.3508	74.0664	84.9712	70.5323	91.004	92.7093	51.2574	65.8319	43.8105	100.185	90.4761	70.8602	43.6543	89.0095	59.4205	41.3179	18.4927	26.633		0	1.55443	2.12505	0	0	0	0	0	0	0	2.41483	0
AT1G22060	black	0.278282	0.187937	40.0634	30.1616	13.5186	24.8327	31.6265	21.686	35.364	30.3853	11.6368	21.5248	12.1922	22.0156	21.4434	19.6658	26.7069	18.0665	38.0262	20.2038	35.7262	33.7883	46.1752	19.1812	33.1846	20.4142	32.2777	23.3347	11.2246		0	0	0	0	0	0	0	0	-1.22574	0	0	0
AT1G22530	black	0.170947	0.424486	232.372	132.565	154.988	129.296	239.408	189.228	186.895	198.907	100.461	49.6585	197.806	172.349	56.6473	277.919	262.481	64.3018	142.974	105.365	258.137	215.349	251.357	69.113	288.224	219.471	139.901	75.5209	84.3788		0	0	1.00368	0	0	0	-1.96364	0	-1.2876	0	2.08007	1.37879
AT1G22740	black	0.11788	0.583292	317.317	217.624	46.6323	140.651	239.22	297.825	246.179	182.407	45.564	61.0957	164.543	286.647	32.0811	265.215	362.61	16.3583	105.537	54.1815	393.749	360.286	398.685	48.8524	616.568	248.76	183.043	9.37387	24.1896		0	0	2.7987	0	0	0	-4.54761	-1.85218	-2.91263	-1.80479	6.1873	3.362
AT1G23030	black	0.0187728	0.93062	38.2714	20.41	54.5159	25.4297	70.064	40.2759	47.4889	41.3394	20.3145	18.5745	16.0246	31.0043	15.3659	38.4301	48.6674	42.3326	23.6281	8.8871	67.5675	48.1102	51.485	7.29152	134.249	31.7456	18.4054	20.232	21.3394		0	0	1.0776	0	-1.27963	0	0	-1.10663	-2.56761	0	2.87802	0
AT1G25230	black	0.203056	0.341285	244.339	120.571	16.0773	98.5273	158.956	166.636	227.534	156.263	13.1873	61.8378	137.978	231.871	63.0452	172.015	223.62	22.0163	81.2061	30.1692	175.97	185.446	228.919	73.1632	172.458	127.558	140.329	17.2492	16.0205		-1.15944	0	3.74968	0	0	0	-2.95712	-1.27213	-2.95694	0	3.46947	2.99287
AT1G28410	black	-0.0317845	0.882788	30.7953	29.4617	16.3818	23.5585	31.6456	36.5565	27.8716	24.4662	13.6573	17.355	24.9957	27.059	18.7966	28.6531	34.8499	12.0704	33.4101	15.0818	29.0538	32.1226	32.081	21.3266	45.8449	23.1492	29.9632	15.2828	12.5665		0	0	1.51066	0	0	0	0	0	0	0	1.73267	0
AT1G32050	black	0.0808957	0.70709	186.068	116.699	117.895	188.754	226.789	240.158	173.496	157.204	115.24	162.88	145.305	174.934	149.517	273.772	249.044	145.902	217.691	139.67	258.822	211.361	201.698	116.708	266.541	135.947	157.426	177.107	117.833		0	0	1.14953	0	0	0	0	0	0	0	0	0
AT1G33240	black	0.116997	0.586136	118.369	65.2033	104.376	75.9874	151.116	68.8327	121.728	91.4449	54.6384	64.0006	105.914	70.7317	73.1165	81.6589	106.002	74.5289	99.0444	25.5895	137.932	121.028	121.089	51.16	161.01	64.4726	85.2815	31.6737	33.2013		0	0	0	0	0	0	0	0	-2.27569	0	2.49362	0
AT1G34010	black	-0.0907549	0.673212	23.3487	13.1366	18.1579	19.0575	25.2451	18.1525	22.2081	15.5742	13.0992	22.728	21.1821	13.251	15.3033	21.0694	21.5568	20.8191	14.2389	5.13104	25.141	23.4197	16.4119	21.3776	53.2649	12.5198	21.6605	18.4362	11.2978		0	0	0	0	0	0	0	0	0	0	1.67847	0
AT1G34430	black	0.413534	0.0445702	190.986	107.91	111.531	88.4558	75.1382	112.151	123.947	99.5169	101.814	82.9895	65.4172	97.703	77.7401	66.5935	145.292	94.2975	56.0027	37.3279	105.406	110.892	160.749	93.8996	145.878	94.7638	122.939	90.7998	89.2857		0	0	0	0	0	0	0	-1.06638	-2.13973	0	0	0
AT1G35140	black	0.333503	0.111253	333.647	119.608	120.519	36.3786	66.7633	80.8337	46.0681	92.2963	20.4225	0.33717	94.3648	49.7888	11.1453	116.437	141.957	21.1943	25.7322	4.41201	244.077	174.582	150.395	4.60172	194.5	101.881	94.9112	6.60873	12.2062		0	0	2.075	-4.98236	0	-1.49242	-3.48402	-2.84305	-5.12443	-4.26545	5.02708	3.0609
AT1G49210	black	-0.0333181	0.877173	10.2815	8.54105	0.351556	7.65277	8.76514	7.73189	5.42337	4.97529	0	2.941	17.3348	15.878	3.10396	7.9331	29.199	0.1336	12.8092	1.77376	16.4649	16.2805	27.3671	5.69874	39.983	12.2327	5.38573	0.701922	0		0	0	0	0	0	0	-6.90376	0	-3.98081	0	5.97976	0
AT1G62440	black	0.318953	0.128731	48.2787	4.10572	3.6411	3.78289	13.1309	4.87118	9.35184	12.6384	3.79627	2.07684	1.4774	5.08067	0.701413	8.26308	10.2172	0.754754	2.96945	0.536815	14.5791	12.8312	14.2142	1.61845	21.919	6.1548	5.48875	2.60229	4.05899		0	0	0	0	0	0	-4.23019	-2.19217	-4.76001	0	3.22216	0
AT1G66150	black	0.294485	0.162455	109.527	77.6064	81.3796	74.2452	93.8944	78.3302	118.22	92.5553	61.5746	74.8529	77.6525	85.4997	67.6553	105.724	97.9377	61.5893	78.5423	53.9769	109.775	102.393	111.583	61.3091	102.055	85.6658	88.2952	47.0398	42.1003		0	0	0	0	0	0	0	0	-1.08095	0	1.26522	1.0246
AT1G72790	black	0.283469	0.179498	43.1324	13.436	14.9506	14.7875	16.1889	16.0429	17.2751	36.3255	9.77782	11.8983	9.56464	14.1852	7.20494	22.2845	17.3197	6.84076	12.2009	7.46037	24.3695	21.5226	21.4085	8.14061	37.9371	11.0264	16.2431	10.1333	9.29704		0	-1.10816	0	0	0	0	-1.79128	0	-1.55411	0	2.05234	0
AT1G75310	black	0.187869	0.379348	32.957	21.5666	16.6722	22.0751	27.5296	17.9642	23.3831	17.7407	10.8115	10.1412	22.6763	13.9987	12.2599	25.7385	22.138	10.7692	22.5797	9.1659	30.9764	27.7112	29.2534	16.0277	30.639	20.3372	27.4044	9.73649	9.45505		0	0	0	0	0	0	-1.48269	0	-1.7075	0	1.80172	1.10467
AT1G75840	black	-0.106701	0.619724	69.8914	41.5668	30.2399	55.6708	62.7289	72.9237	46.6937	40.2283	22.8687	53.0689	39.077	50.7616	38.02	66.7826	75.0556	47.8065	59.5645	39.6692	62.8467	58.817	74.6472	32.3952	98.1086	46.403	52.9808	38.9636	28.8833		0	0	1.76321	0	0	0	0	0	0	0	1.48008	0
AT1G76090	black	0.311074	0.138983	317.874	127.699	101.009	104.488	155.866	212.994	119.498	175.293	97.0769	12.7179	103.639	191.635	19.3286	195.373	236.335	13.2974	62.7383	64.5064	368.246	295.481	377.937	17.8633	380.719	162.24	140.728	15.8237	74.966		0	0	1.22381	0	0	0	-4.74989	-2.31643	-2.58388	-2.87695	4.7364	1.11353
AT1G76160	black	0.221077	0.299201	355.852	57.3277	98.1555	153.764	229.266	126.656	139.592	174.303	86.7033	79.5476	95.4429	120.571	84.1179	241.683	206.039	109.399	93.9246	54.3878	417.281	261.586	179.432	117.063	449.037	118.472	100.817	176.687	94.7624		0	0	0	0	-1.35809	0	-1.88985	-1.5585	-1.75533	0	1.49346	0
AT1G77020	black	0.149889	0.484508	9.65474	8.6757	2.16542	4.41913	3.47073	7.70401	13.7651	9.25747	2.06955	6.98189	3.62435	10.506	5.4489	5.95531	12.7781	7.63768	4.40815	4.68236	6.83369	5.87579	16.1469	3.57692	16.9366	7.50532	9.04733	4.79639	2.3157		0	0	0	0	0	0	0	0	0	0	1.96795	0
AT1G77640	black	0.175417	0.412288	6.36458	10.752	11.1509	3.05971	12.3824	7.49601	5.0595	22.3049	0.911854	0.203236	6.27355	12.4982	2.66405	10.3612	9.03926	2.61737	11.5877	1.41836	27.2404	13.8321	21.4609	0.693443	29.8158	5.84863	2.62639	0.218276	0		0	0	0	0	0	0	-3.33799	0	-3.95266	0	7.24161	0
AT1G80350	black	0.212257	0.319377	26.3588	23.2359	16.0995	24.0909	30.8856	25.7089	29.8516	20.6162	15.1175	20.2	26.9676	20.8481	19.4782	40.1065	30.2782	23.9883	19.6529	12.868	41.4099	34.9319	24.9073	20.7835	36.5561	23.5033	26.9173	18.9897	15.6978		0	0	0	0	0	0	0	0	0	0	1.09272	0
AT2G06850	black	0.197125	0.355871	1287.78	457.255	526.886	461.016	715.331	627.276	996.279	839.978	358.996	281.934	309.801	726.94	201.758	451.367	863.185	255.47	97.7502	19.8386	878.712	684.933	1108.01	232.423	1877.88	332.111	524.996	125.357	301.231		-1.06368	0	0	0	0	0	-1.74067	-2.88958	-5.83677	-1.07467	4.05281	0
AT2G07050	black	0.54736	0.00563444	117.351	78.3006	71.5941	63.1488	68.271	66.9881	84.839	67.6328	57.5378	54.9189	61.6038	71.9586	80.2217	76.4539	95.8736	59.8568	65.8731	41.5173	82.5564	80.6002	90.8078	63.6082	73.8199	66.6201	84.1484	61.2213	57.2906		0	0	0	0	0	0	0	0	-1.16235	0	0	0
AT2G15680	black	0.177021	0.407957	59.9755	39.8473	28.4005	19.2426	17.6317	31.8161	36.8854	39.1077	25.2914	15.0429	34.8009	36.9495	12.944	33.1179	37.9381	24.9624	36.0872	27.7895	58.8661	54.7135	69.5425	24.9923	87.9689	48.8589	37.2885	21.5415	26.4238		0	0	0	0	0	0	0	0	0	0	2.1777	0
AT2G16750	black	0.27048	0.201134	17.958	6.27444	1.77573	9.58478	6.91206	7.16543	8.19084	5.78401	1.52814	15.5233	1.3479	4.4755	6.40572	12.7367	5.95235	4.38636	1.4938	0.777089	29.5627	28.635	19.8907	4.73786	30.8915	6.12365	5.91769	5.44481	2.89367		0	0	0	0	-3.2579	0	-2.71111	-4.34152	-4.71112	0	2.65208	0
AT2G22125	black	0.0658136	0.759956	72.0225	44.0785	42.239	79.8465	78.826	46.9922	61.7451	54.6111	29.1263	43.5098	50.3376	40.767	50.3465	68.5161	65.0924	53.9392	68.926	28.6221	96.4149	62.6135	86.0225	54.0977	108.907	49.1329	56.1383	56.4301	28.5446		0	0	0	0	0	0	0	0	-1.62083	0	1.09638	0
AT2G26070	black	-0.05955	0.782237	33.0312	23.7536	8.07612	23.511	42.94	41.0379	27.7522	17.9016	6.31239	19.0838	22.9554	33.784	11.8557	42.1575	46.4239	11.0933	34.2711	14.0969	33.0034	40.4339	38.367	14.607	46.5225	30.8524	26.3235	8.64529	7.65849		0	0	2.79089	0	0	0	0	0	0	0	2.57577	2.00996
AT2G26110	black	0.173508	0.417472	53.4302	41.1741	28.4433	48.6483	78.7443	46.3875	72.1726	67.5974	27.7183	41.3403	51.4399	62.6505	36.5282	59.03	66.644	32.3293	71.7545	35.4113	88.1773	84.4635	91.3097	39.4549	94.6092	46.1114	47.9857	30.6323	24.6779		0	0	0	0	0	0	-1.406	0	-1.3998	0	1.77475	0
AT2G26640	black	0.325076	0.121149	50.7906	34.9599	26.9728	29.7866	27.3772	30.1601	37.6971	31.6775	21.8663	31.4051	21.6145	24.6379	21.2991	25.0326	42.6589	16.2422	17.4707	8.64514	42.8351	31.5024	41.1672	26.6101	48.8539	24.3208	33.7615	19.7316	19.0773		0	0	0	0	0	0	-1.35747	0	-2.28478	0	1.45579	0
AT2G33990	black	0.246392	0.245791	56.6899	41.6787	41.9186	31.8185	47.7535	35.3209	52.3494	39.7277	33.4769	26.0021	63.5257	29.6413	17.7118	45.59	47.1193	17.6221	31.0716	15.2584	75.705	71.7962	54.0215	19.449	104.937	21.3747	50.0149	18.5337	30.3763		0	0	0	0	0	0	-2.06143	-1.2891	-1.85718	-1.26177	2.64913	0
AT2G34770	black	0.377142	0.0692569	266.452	144.53	105.441	84.1123	147.437	148.39	238.869	172.375	85.1399	87.0637	65.3394	130.55	50.9528	158.116	226.288	54.2128	101.531	53.5495	299.366	249.99	281.271	58.8233	375.102	109.316	216.234	52.048	71.5708		-1.45778	0	0	0	-1.29264	0	-2.42364	-1.38074	-2.42626	-1.77725	2.9972	0
AT2G38700	black	0.330784	0.114378	81.0082	47.7397	35.948	47.8844	62.4865	64.9295	61.5094	42.0221	36.5414	39.5913	37.3677	62.7962	38.4894	55.9122	80.4744	32.6858	41.6471	30.7232	72.1801	70.3414	74.6511	36.9998	62.7215	51.8614	71.1969	36.9613	34.3639		0	0	0	0	0	0	-1.10137	0	-1.31408	0	0	0
AT2G39010	black	0.389449	0.0599581	1175.12	909.405	1329.64	716.228	1144.12	925.806	1054	935.85	962.601	756.455	799.117	986.976	338.344	1968.25	1350.25	396.318	810.416	383.594	1603.06	1608.53	1376.24	364.71	1594.12	806.054	833.341	438.403	808.299		0	0	0	1.22522	-1.31812	0	-1.97454	-1.0698	-1.87632	-1.09127	2.01026	0
AT2G41630	black	0.167463	0.434127	104.769	80.1428	91.265	85.8472	128.307	127.928	79.15	81.3032	81.1563	51.7409	91.2797	93.362	54.1816	126.206	145.462	65.9552	89.3576	82.4448	157.804	136.131	123.303	62.5148	148.991	101.863	82.0929	63.7022	87.7583		0	0	0	0	0	0	-1.21701	0	0	0	1.37364	0
AT2G41830	black	-0.0320503	0.881815	8.72507	4.58958	7.45115	9.90195	12.0572	11.2348	6.08679	7.1438	5.53929	3.6623	5.05859	6.65798	4.20285	15.2415	14.1654	5.95865	6.95439	6.5201	13.5041	8.27855	14.1971	2.9752	23.5843	13.2549	4.87132	4.49523	5.44211		0	0	0	0	-1.60888	0	0	0	0	0	2.53919	0
AT2G42900	black	0.451428	0.0268088	49.3213	20.7575	7.4355	7.76505	10.9097	11.6296	27.9498	13.4808	6.78814	17.227	10.8972	20.3625	3.76261	13.8988	28.5202	4.68136	3.43088	0.599927	42.5144	43.501	26.293	9.73781	22.0464	21.142	23.8793	5.20712	5.44343		0	0	0	0	0	0	-3.14139	-3.74518	-5.487	0	2.22981	0
AT2G46780	black	0.512078	0.0105234	10.8195	3.40166	6.41589	3.78332	6.07949	3.13223	10.9443	8.20903	3.81445	4.27586	3.70494	5.55286	3.84774	7.10237	8.7243	4.6924	2.07169	1.04704	9.2351	9.08475	10.4479	3.1994	10.3258	4.10689	5.62679	2.59827	3.65929		0	0	0	0	0	0	0	0	-3.35207	0	0	0
AT3G05880	black	0.164845	0.441447	1592.84	1898.49	172.542	483.875	514.1	667.789	1098.83	847.946	235.247	1782.89	108.429	1274.42	501.188	712.488	1319.18	115.615	362.465	340.135	677.455	707.169	2015.52	564.104	1938.39	578.817	1077.88	1017.77	219.764		-1.13521	0	1.59541	1.89525	-2.7338	0	-2.50922	-1.045	-2.60022	0	1.07728	1.39686
AT3G07880	black	0.0358548	0.867899	140.429	111.223	71.841	91.0837	135.429	107.479	116.898	96.1696	62.5568	71.7621	109.633	103.319	77.3785	106.7	111.943	54.6353	100.184	58.7143	106.328	122.057	113.51	77.4784	143.492	96.9623	130.786	46.6516	53.1112		0	0	0	0	0	0	0	0	0	0	1.7688	0
AT3G16240	black	0.554493	0.00492527	5797.92	1868.15	1630.1	861.669	1499.73	1117.08	3673.81	2220.62	989.339	537.931	769.67	1395.97	445.31	1707.31	2674.68	618.185	128.388	10.8563	2966.63	2610.79	3073.74	819.947	3248.24	826.382	2716.96	364.545	1307.81		-2.04402	0	0	0	-1.16709	0	-2.22114	-4.42669	-8.17856	-1.6275	3.30331	0
AT3G17160	black	-0.0381348	0.859577	64.292	47.2128	31.0994	35.0374	55.3376	61.8855	52.3352	33.5688	21.6164	28.295	56.7996	45.9397	28.0633	56.4991	61.5468	40.2633	46.9954	35.9032	59.5954	59.6635	66.6789	28.9768	86.3737	58.6344	65.5188	17.3651	28.5603		0	0	1.60767	0	0	0	0	0	0	0	2.46222	0
AT3G19680	black	0.0226108	0.916479	70.0693	90.5812	81.9133	44.3757	142.904	132.592	93.5196	127.588	39.6232	51.9253	116.519	150.585	29.3003	161.816	176.254	25.2228	175.814	104.349	201.078	197.729	210.132	15.3781	304.176	115.328	46.7954	23.3011	22.0819		-1.02745	0	1.83277	0	0	0	-2.95339	0	-1.04313	-1.5046	3.85426	2.38451
AT3G23030	black	0.0312842	0.884621	464.79	560.982	298.69	290.971	668.045	595.724	562.759	552.449	328.884	121.784	392.028	530.892	133.151	630.812	768.898	171.882	884.21	547.974	859.661	765.509	778.333	172.416	1534.76	455.793	511.968	140.271	341.087		0	0	0	0	0	0	-2.28078	0	0	-1.46928	3.59955	0
AT3G23050	black	0.326283	0.119694	80.293	47.0068	27.418	32.2782	59.03	62.7084	96.3453	68.809	27.3008	32.312	21.8527	56.78	17.5508	46.4029	69.8417	15.8154	34.1467	19.6741	88.4971	94.5409	82.0277	16.0456	129.135	41.9519	77.5634	15.3965	31.4617		-1.5296	0	1.28991	0	0	0	-2.44273	-1.54998	-2.09306	-2.17231	3.21603	0
AT3G23750	black	0.209084	0.326834	102.936	38.5372	46.5283	47.56	69.6335	44.0889	52.6976	52.5355	30.4876	27.7336	52.9042	45.5962	30.6909	66.6219	56.6122	40.5972	46.8418	26.0172	93.7868	77.5149	83.5654	31.8733	107.018	50.0943	52.6681	36.0349	28.4413		0	0	0	0	0	0	-1.16644	0	-1.71669	0	1.71822	0
AT3G25860	black	0.492485	0.0144917	154.915	108.572	126.569	87.9601	72.6365	99.3923	124.771	73.4712	107.936	81.4703	74.8699	77.633	83.3616	68.6035	165.404	94.6769	52.0171	34.7762	104.741	115.026	159.557	94.745	133.198	83.5516	134.64	87.4995	104.003		0	0	0	0	0	-1.07211	0	-1.22569	-2.23115	0	0	0
AT3G26520	black	0.368043	0.0768118	8333.21	5523.41	2846.29	3110.3	3849.09	4541.41	5859.86	4953.7	1838.18	969.366	4016.18	5202.05	1380.05	4816.55	6859.89	733.972	1750.8	934.838	5284.02	4982.04	6745.5	1910.96	4720.91	4696.32	5790.24	1045.71	1865.56		0	0	1.39506	0	0	0	-2.80627	-1.58951	-2.88438	-1.49844	2.3224	1.33163
AT3G26760	black	0.319828	0.127627	20.2895	9.02909	0.668758	5.53713	7.41386	6.05633	10.7066	4.14067	0.464838	0.54392	9.59423	5.19138	1.23997	10.1864	9.90089	1.42957	9.69127	1.71722	13.9476	20.6352	15.137	0.883744	15.1055	3.38142	13.2722	0.50072	0.762848		0	0	0	0	0	0	-3.24479	0	-3.17318	-3.80774	5.06275	0
AT3G28200	black	0.359337	0.0846085	106.733	35.2523	102.186	62.42	90.1913	99.5142	63.5517	62.464	68.8592	30.0087	37.5898	66.9623	30.636	112.656	115.956	54.4096	43.291	26.7096	135.793	116.309	155.985	36.5044	169.513	67.2792	55.0298	77.2575	79.6303		0	0	0	0	-1.60119	0	-1.27791	-1.50662	-2.57923	0	1.28147	0
AT3G43430	black	0.40928	0.0470345	19.0211	3.86332	2.93298	6.71626	12.9633	12.7632	13.4878	12.421	1.72976	2.60234	5.95036	13.9242	3.95501	13.989	20.7057	1.51992	8.83182	6.34209	24.7314	23.4829	26.6223	4.36914	14.3644	10.9594	10.7225	4.39203	2.88941		0	0	0	0	0	0	-3.98271	0	0	0	0	0
AT3G45970	black	0.325479	0.120662	384.357	141.824	159.638	122.301	142.408	96.9529	137.967	143.099	66.2783	13.7967	62.2111	77.3511	11.5471	187.261	117.136	16.567	47.3308	9.651	203.146	184.889	147.198	34.3457	258.737	89.7952	146.255	18.3408	53.1614		0	0	0	0	-1.6075	0	-3.57456	-2.0466	-3.96418	-1.9894	3.96618	0
AT3G45980	black	0.0234553	0.913371	415.775	331.562	71.8721	307.198	586.62	429.84	545.74	313.904	73.8062	257.907	421.715	394.602	247.596	483.845	500.455	252.742	357.798	202.432	539.229	565.046	477.914	287.804	582.886	459.697	499.253	100.93	105.983		0	0	2.63218	0	0	0	-1.05166	0	-1.27256	0	2.67768	2.11655
AT3G47510	black	0.102279	0.634386	47.8164	29.846	34.5057	28.6502	43.1384	43.0784	56.6353	60.024	27.8215	41.6958	42.9026	37.2566	12.6128	55.089	47.037	32.2581	55.0517	48.4983	62.8744	61.8493	67.7369	24.0759	92.946	32.4176	34.4201	17.7403	36.2116		0	0	0	0	0	0	0	0	0	0	2.53718	0
AT3G49870	black	-0.207047	0.331675	115.1	88.7041	94.3458	143.806	214.239	179.904	118.369	105.852	92.4012	89.1188	156.002	156.459	92.431	173.673	191.29	99.9587	174.539	107.559	174.362	173.579	156.146	105.981	245.521	141.936	117.731	79.016	92.5304		0	1.07499	1.05144	0	0	0	0	0	0	0	1.78345	0
AT3G50830	black	0.152746	0.476125	288.903	165.677	203.494	188.339	322.711	307.229	237.467	232.855	150.182	102.449	263.488	273.549	108.442	319.822	290.245	80.3603	289.589	144.457	336.495	314.339	362.12	126.433	301.277	236.317	200.547	109.225	152.525		0	0	1.1228	0	0	0	-2.02446	0	-1.35907	0	1.61161	0
AT3G51600	black	-0.0531367	0.805223	1110.94	1201	1014.8	1155.59	1893.89	1747.15	1485.53	960.795	871.665	897.219	1459.31	1533.26	1238.04	1876.58	2383.55	1413.59	2300.45	441.437	1715.25	1452.18	1549.87	1079.9	3248.83	571.95	1708.19	1121.97	844.283		0	1.03686	1.09335	0	0	0	0	0	-1.84511	0	1.68171	0
AT3G54690	black	0.528935	0.00787183	122.14	54.5277	83.631	56.5907	57.376	48.2004	75.4854	56.8922	58.8118	45.9079	27.8294	37.1842	24.3385	51.189	73.954	36.5015	31.1492	19.5585	79.0347	66.5178	84.5528	28.6108	96.7639	37.9363	72.3581	46.4388	65.5908		0	0	0	0	0	0	-1.07296	-1.17534	-2.1453	-1.23771	1.20696	0
AT3G54920	black	0.0862211	0.688719	232.484	69.1268	49.8208	99.4643	197.501	71.8888	146.093	98.4972	35.728	71.7199	67.1615	65.7503	49.5344	88.1893	106.535	55.3367	111.494	21.6544	188.742	119.655	111.692	74.6691	242.075	39.8932	132.4	55.8631	32.6472		0	1.06151	1.09891	0	0	0	-1.72854	0	-2.40004	0	2.26331	0
AT3G58120	black	0.271765	0.198918	73.8281	44.55	18.5623	22.6172	83.2906	19.827	73.5147	54.3002	8.20356	38.315	18.5327	34.4036	43.3931	35.6265	62.5909	15.8154	39.3122	2.42828	91.726	90.9548	77.9177	22.9758	128.337	10.8606	49.8865	10.7493	6.10352		-1.65256	0	0	0	0	0	-2.49443	-1.29096	-5.03719	-1.01765	3.72545	0
AT3G58620	black	0.321391	0.125672	46.083	31.8802	17.3475	20.6888	32.9164	25.74	39.3147	37.1738	10.0275	10.2235	22.9773	26.1251	8.10037	33.849	33.9207	8.71638	31.5441	14.5017	46.2308	47.6403	43.8088	11.6275	45.3129	27.0113	29.5149	13.5689	11.4241		0	0	1.45025	0	0	0	-2.36549	0	-1.62824	-1.24301	1.88745	1.24119
AT3G58850	black	-0.0436621	0.839465	70.9282	19.9812	14.4168	15.3943	81.4783	28.9882	39.6326	25.1963	11.9122	17.7599	12.4041	40.9409	22.4519	11.1708	63.658	42.5758	46.986	6.19722	34.5099	38.3518	75.2501	26.2587	108.001	15.6386	59.6904	6.41588	13.4731		0	1.75101	0	0	0	0	0	0	-3.63525	0	4.22108	0
AT3G60290	black	-0.126521	0.555788	28.1925	22.1217	3.93877	25.569	19.7283	17.5165	36.0336	15.1937	3.49823	22.5772	34.4274	9.49698	17.9098	19.2576	18.6125	13.9393	15.4022	5.76669	41.2535	24.8363	22.2186	23.7694	103.518	13.5982	26.2277	4.66938	4.58654		0	0	2.41421	0	0	0	-1.52379	0	0	0	4.61833	0
AT3G61260	black	0.272232	0.198118	2094.99	1676.21	589.773	860.308	1420.55	1851.39	1779.42	1307.94	534.303	288.078	1513.89	1617.33	277.339	1744.11	2280.89	113.093	592.277	314.898	2172.06	2341.37	2043.52	447.859	2230.71	1633.23	1803.45	155.849	365.222		-1.00043	0	1.88308	0	0	0	-4.22191	-2.06379	-2.73135	-1.90876	3.98711	2.16059
AT3G61580	black	0.146483	0.494603	383.022	210.945	206.215	327.981	521.281	237.273	261.528	164.123	147.151	88.929	206.965	214.02	223.681	418.251	400.024	113.206	201.967	43.7377	491.095	349.085	286.65	318.415	450.748	209.267	272.85	115.198	179.172		0	1.72509	0	-1.26626	-1.03267	0	-2.07549	0	-2.74559	0	2.11603	0
AT3G62660	black	0.248383	0.241874	124.82	87.887	24.1293	48.8387	84.1307	36.0349	73.5628	61.6771	19.1537	48.0752	38.8644	49.6036	41.3488	56.2841	68.2813	15.1899	67.7039	24.7267	69.7854	76.3239	84.5086	44.5851	81.1857	40.5882	59.9956	46.5012	18.1898		0	0	1.00196	0	0	0	-2.15825	0	-1.80627	0	0	1.15763
AT4G08950	black	0.110412	0.607526	295.911	121.049	28.9238	25.502	71.7269	216.081	115.524	323.958	10.8462	12.9764	53.4079	423.334	12.2225	133.932	430.875	22.3013	106.419	64.5313	311.893	302.684	1003.71	7.51183	1149.8	141.911	62.5188	16.4403	11.252		-2.13146	-2.11741	4.40651	0	-1.34407	0	-3.76429	-1.58884	-3.99245	-2.95617	6.27582	3.65644
AT4G09160	black	0.118927	0.579928	47.6538	9.86497	8.35918	10.563	27.7414	15.8498	22.516	13.8226	5.61557	4.81001	20.4738	17.1043	6.18556	18.0646	29.8489	8.06783	19.3868	3.58638	28.7894	26.5536	30.987	9.25795	49.5407	9.86863	25.3626	3.66475	5.14602		0	0	1.58716	0	0	0	-1.79372	0	-3.14431	-1.35305	3.90465	0
AT4G13340	black	0.33894	0.105191	621.951	242.778	331.991	206.052	301.96	113.656	338.136	481.838	97.9349	76.1248	190.48	151.161	62.6008	287.287	247.956	126.309	220.711	70.6814	343.568	270.747	357.308	57.4094	419.346	183.905	216.947	130.571	95.0936		0	0	0	0	0	0	-1.40207	0	-2.37101	-1.81709	1.83113	0
AT4G14130	black	0.328837	0.116657	1636.13	1226.55	24.8684	171.395	6.48867	268.98	496.406	125.726	21.8859	3.58382	4.30214	32.3785	2.14462	49.3744	585.89	0.769238	5.53406	0.312638	386.609	397.554	3385.7	3.26081	1575.14	100.618	2454.8	1.34716	11.3249		-1.48614	-4.21841	3.70962	0	-3.53832	-4.15838	-8.93166	-6.24746	-13.4359	-9.45527	10.3392	3.15103
AT4G17170	black	0.149723	0.484998	408.377	261.759	304.391	295.247	485.8	589.814	341.86	330.854	304.009	157.241	354.135	554.04	159.192	565.601	676.465	147.82	350.466	277.75	690.275	661.186	730.806	166.84	789.401	527.017	303.786	117.375	263.079		0	0	1.04634	0	0	0	-2.18176	0	-1.42895	0	2.89745	1.00206
AT4G21480	black	-0.0684276	0.750711	2.92347	2.71732	1.47994	2.94963	4.24094	4.78661	2.24446	2.61806	1.68328	2.68874	2.48777	3.60793	0.926551	5.69249	5.93798	2.22411	2.8224	1.52734	5.24272	5.5908	4.89518	2.06238	11.7781	3.33553	2.17823	0.940189	1.38122		0	0	0	0	0	0	0	0	0	0	3.79484	0
AT4G22290	black	0.272417	0.1978	50.4651	22.5098	25.9325	28.7641	33.6475	27.6745	30.6118	20.1541	15.1178	21.1611	24.3833	24.6257	23.9937	34.72	39.057	27.2489	18.8683	6.39562	46.8304	38.4678	41.8631	22.0459	52.7786	15.8274	36.9483	17.5971	17.6532		0	0	0	0	0	0	0	-1.10848	-2.74377	0	1.73244	0
AT4G23440	black	0.212135	0.319663	12.5903	6.47671	9.88995	7.09978	9.17064	7.54682	9.16501	9.64727	7.82968	10.9691	7.99471	6.71911	6.53571	8.01911	9.81437	7.79717	9.21688	3.95086	10.3408	9.60639	13.1057	5.10367	14.3736	5.42441	9.31478	5.72312	5.08619		0	0	0	0	0	0	0	0	-1.76321	0	1.47637	0
AT4G23820	black	0.281516	0.182643	475.975	276.345	94.7324	156.925	288.437	190.2	332.522	256.845	63.8732	111.067	47.6488	196.878	69.804	149.863	228.074	47.0394	136.229	26.9794	329.711	322.15	324.653	100.358	512.722	85.2787	350.016	68.9355	65.5895		-1.03532	0	1.66443	0	-1.67081	0	-2.76769	-1.32249	-3.62222	-1.70137	3.04268	0
AT4G25260	black	0.280151	0.184865	203.472	54.0484	15.4685	27.55	66.5765	80.6076	148.206	87.8967	17.7442	29.4603	15.4496	73.4358	13.6383	64.8073	138.632	11.3458	58.9998	16.3731	68.5113	74.4698	155.599	13.6084	185.023	30.4876	110.841	16.1982	21.7166		-2.37943	0	2.27377	0	-2.08627	0	-2.55262	0	-3.28168	-2.92503	3.66162	0
AT4G25680	black	0.152	0.478306	42.9444	42.6109	31.8755	42.3818	59.8956	51.9537	43.4918	35.2244	37.2173	24.8074	48.5437	43.3362	24.7309	62.4898	52.0688	28.9962	40.6441	30.0306	62.9988	50.6441	48.1381	24.1459	65.6355	43.4485	42.2084	38.5868	38.3643		0	0	0	0	0	0	-1.07789	0	0	0	0	0
AT4G25810	black	0.338316	0.105874	82.8501	25.1002	32.9519	27.4638	39.269	67.3247	12.2648	57.6768	27.6345	0.264808	39.9627	40.8793	2.51533	76.5012	57.7218	3.3562	14.4692	29.3637	230.054	102.482	104.458	0.903528	121.822	76.9488	10.415	48.4437	45.1707		0	0	1.37486	0	0	0	-6.05743	-2.90511	-1.86407	0	1.47822	0
AT4G26610	black	0.15896	0.458144	101.95	71.9622	73.3904	51.4943	91.3988	98.7927	91.1794	85.7672	58.279	27.4395	75.4861	83.1128	21.6114	100.384	113.727	36.1093	82.559	53.4708	96.5922	91.863	120.556	30.6662	134.196	84.5951	65.3628	43.9495	43.9041		0	0	0	0	0	0	-1.37797	0	-1.20613	0	1.75825	0
AT4G27880	black	-0.0151254	0.944076	33.3014	28.7935	15.0342	32.8749	66.9476	58.2624	45.5413	46.613	20.3639	22.1317	57.8632	53.4804	17.3703	74.3756	57.6925	18.0709	43.6392	29.7141	71.8354	52.6561	40.2933	17.9794	74.6717	43.0515	34.6758	16.1633	17.6926		0	0	1.60674	0	0	0	-1.94946	0	0	0	2.35567	1.28262
AT4G28050	black	0.378072	0.0685185	53.5462	20.751	6.35237	24.4163	23.3497	10.9576	34.4583	16.6814	5.18072	30.5467	13.1772	14.8234	21.268	24.5599	25.1736	14.6775	8.32295	3.47978	52.6219	44.4418	29.957	23.5493	41.4467	9.61507	32.6452	19.4476	6.37658		0	0	0	0	0	0	-1.80049	-2.49754	-3.13907	0	1.23949	0
AT4G29310	black	0.104095	0.628348	39.8358	10.7439	17.0096	11.47	21.2364	12.8946	31.2185	19.5675	5.86308	26.2403	13.6997	17.1	18.1482	14.8819	24.1405	16.3984	20.5597	4.12973	32.1011	24.5789	23.2303	9.96905	49.0331	9.18945	19.3254	8.8181	5.44638		-1.39649	0	0	0	0	0	0	0	-2.52513	0	2.62304	0
AT4G30180	black	0.242504	0.25356	8.0278	2.52859	2.01565	0.940228	5.07679	8.56817	10.8471	7.30128	2.13491	12.5798	0.183602	9.55074	1.52543	3.08645	18.5001	0.820715	6.19962	1.08963	4.42508	6.78653	15.1063	1.67428	13.8968	1.87865	20.0013	1.58105	3.1204		0	0	0	0	0	0	0	0	0	-3.47759	0	0
AT4G30290	black	0.177629	0.406324	36.0745	5.51902	15.6669	3.3141	30.3666	31.11	24.4107	6.76763	7.34419	17.018	0.464625	5.14239	3.37773	16.8545	44.0687	4.04998	9.65466	1.08328	9.7984	4.63248	53.1802	3.3703	43.8571	15.9264	26.83	9.00229	20.9881		-2.83277	2.22357	2.1729	2.39739	-5.19861	-3.0801	0	0	-5.65066	-2.89201	2.43227	0
AT4G32410	black	0.506635	0.0115228	528.755	297.577	337.72	315.435	365.351	255.531	391.641	346.608	232.273	201.741	242.106	251.182	145.796	386.966	363.63	170.585	254.526	100.546	585.558	438.29	446.517	146.918	491.87	205.852	339.875	317.056	229.734		0	0	0	0	0	0	-1.73776	0	-2.1841	-1.10911	0	0
AT4G34260	black	0.147096	0.492778	93.8805	21.4854	40.3349	62.0668	59.1316	23.8801	50.2664	37.8939	13.872	16.6223	15.1418	14.575	28.7823	48.9194	29.1878	35.4425	19.9431	2.2174	85.5874	52.5325	25.148	59.8345	98.4955	12.207	50.8501	34.3757	29.6334		0	0	0	0	-1.70955	0	-1.23035	-1.47811	-3.53675	0	1.66649	-1.27981
AT4G34530	black	0.164733	0.441763	69.9201	19.5965	22.0029	17.1668	42.42	30.4918	59.1615	42.8484	17.3438	50.2934	26.4612	23.761	7.30063	37.901	41.5583	13.6584	66.7428	10.7516	43.8349	46.8164	63.6053	7.69848	81.5552	22.6822	46.7832	13.4452	29.0287		-1.73698	0	0	2.84873	0	0	-1.64072	0	-2.59785	-2.50246	2.74851	0
AT4G34640	black	0.0713918	0.740267	75.417	45.994	81.1155	59.4987	75.1991	102.846	68.5771	63.2568	73.6184	66.9217	65.3392	97.8049	59.9435	95.3799	118.455	72.2998	89.0306	64.2827	99.7736	90.7953	116.559	48.1412	121.409	94.8047	66.0521	59.7155	68.4378		0	0	0	0	0	0	0	0	0	0	1.17153	0
AT4G34790	black	0.0585689	0.785742	8.97035	4.4743	0.749302	8.1089	14.4118	6.59186	11.7743	10.2508	0.138886	15.88	3.63102	16.7096	15.4015	20.9665	44.2059	1.53767	3.30925	0	9.37642	11.3395	16.7382	16.635	31.9572	5.08415	5.47865	1.34646	0.854724		0	0	0	0	0	0	0	0	0	0	4.71672	0
AT4G35470	black	0.0966212	0.653338	61.6867	40.634	32.4782	42.3578	70.913	41.3748	53.5038	38.8406	16.432	26.6465	55.5223	43.6765	28.3977	52.3962	54.8046	16.7191	52.3256	22.3496	77.9858	71.0167	64.0766	35.3863	70.2073	42.9195	47.0786	12.9858	13.7039		0	0	1.42244	0	0	0	-2.18014	0	-1.5528	0	2.58251	1.64676
AT4G35730	black	0.327931	0.117727	10.9723	1.93004	0.452506	3.25662	2.27944	3.76341	4.38323	1.44851	0.778827	2.88421	0.412179	1.73353	3.15056	4.88675	9.24541	2.80056	0.713739	0.559126	21.7132	9.78279	17.9411	2.59692	20.9678	1.77135	5.94194	2.2587	1.40104		0	0	0	0	0	0	-2.91322	-3.85757	-5.03719	0	3.36244	0
AT4G36780	black	0.368623	0.0763121	47.5011	34.9813	29.1109	34.7137	58.7817	59.56	65.4902	50.7666	32.456	23.4648	58.0573	62.5062	25.7413	65.2792	91.5487	24.039	54.6167	48.3545	95.7833	98.014	104.579	22.0596	75.745	52.2654	60.4332	28.6975	30.4602		0	0	0	0	0	0	-1.95283	0	-1.14612	-1.35305	1.54805	0
AT4G38400	black	0.479135	0.0178411	32.4507	7.26047	21.8315	3.55342	6.35305	3.48542	15.398	10.0796	8.86795	3.9722	0.355406	6.94932	2.06699	4.61197	8.92694	6.77844	0.820574	0.200881	18.3554	18.5531	13.3632	1.6696	26.7964	0.848539	17.7576	3.24599	11.1269		0	0	0	0	0	0	0	-4.57968	-6.08903	-3.30998	3.19313	0
AT4G39070	black	-0.0419103	0.84583	49.9448	43.2656	1.10381	40.442	53.0755	75.1662	24.1923	20	0.185996	2.79821	97.5092	63.8748	6.91064	90.0093	104.722	2.51686	20.6076	12.4765	92.0839	54.5195	104.946	11.8814	146.299	74.6337	23.3736	3.406	1.14464		0	1.46585	8.74887	0	0	0	-5.15168	-1.48439	-3.10561	0	5.57252	6.02656
AT5G03050	black	-0.10049	0.640356	44.7108	32.5957	11.6478	27.3455	39.3897	28.4822	35.2671	19.926	9.84583	29.7441	20.4034	24.5693	24.8175	22.3848	28.0316	12.8416	46.2129	18.5439	34.8442	37.4707	43.1056	27.3339	58.3254	20.5431	37.7026	8.05023	8.90639		0	0	0	0	0	0	0	0	0	0	3.00485	0
AT5G05170	black	0.329956	0.115343	515.429	248.807	252.418	335.152	356.197	220.87	363.305	328.863	185.777	188.426	230.807	202.698	184.171	310.931	270.756	172.64	290.845	126.45	471.968	339.425	376.135	171.896	512.939	179.002	307.09	260.243	210.64		0	0	0	0	0	0	-1.40935	0	-1.60593	0	1.12676	0
AT5G06930	black	0.176035	0.410617	12.6496	5.8727	1.39498	2.87077	7.93517	3.18481	9.09671	5.90327	1.1027	2.13568	1.62196	4.28522	1.6084	5.83282	5.50124	1.26296	6.16086	0.621028	7.74629	8.49929	6.80445	1.99524	15.979	2.03438	8.91399	0.409595	1.07643		0	0	0	0	0	0	-2.57513	0	-3.487	0	5.43366	0
AT5G10430	black	0.292019	0.166168	73.3023	16.9452	8.53265	5.75593	24.2663	17.6623	49.8738	30.0341	8.88105	11.3478	0.167402	33.1646	6.25873	9.47914	56.177	5.98639	7.24691	3.26431	20.1732	26.7049	98.6349	5.68987	84.2744	7.19413	41.1349	5.63513	6.73833		-3.06711	0	0	0	0	0	0	0	-4.9505	-2.75301	4.0504	0
AT5G11070	black	0.103187	0.631362	476.085	107.617	23.061	167.934	128.98	117.634	179.556	130.39	9.77014	185.694	76.461	103.039	117.28	125.339	141.499	98.2545	51.2147	22.9382	254.727	196.808	179.52	107.967	321.535	94.3997	152.923	49.5959	12.1757		0	0	3.67997	0	0	0	-1.33279	-2.02295	-3.00157	0	2.84451	2.95449
AT5G13240	black	0.507374	0.0113827	67.5459	57.0004	56.0815	47.975	82.0079	106.446	118.004	84.1049	62.1356	57.3597	88.963	83.8098	43.4846	127.756	146.032	39.3801	50.2432	32.205	130.042	138.53	127.582	33.3367	113.581	75.5831	102.462	65.2854	54.1215		-1.25043	0	0	0	0	0	-1.68187	-1.54399	-2.01932	-1.51901	0	0
AT5G13460	black	0.529585	0.00778191	28.3903	17.5916	10.5376	9.34462	14.4768	11.011	18.4454	12.2226	8.47807	15.4457	6.20207	10.2965	11.1033	18.226	20.1195	9.43929	9.3972	2.44133	29.9976	22.1924	21.85	10.7116	25.2133	5.36396	23.9487	11.2133	10.6992		0	0	0	0	0	0	-1.62653	0	-3.19514	0	1.31679	0
AT5G14090	black	-0.387013	0.0617178	10.4252	8.95927	6.514	12.8863	15.8496	5.38131	17.8229	11.8474	5.09142	15.0278	20.8172	6.86772	12.7223	8.32369	8.76918	15.5687	19.3236	7.89125	8.70095	9.05376	9.69549	11.7816	40.4307	11.3671	12.8703	5.56279	6.35619		0	0	0	0	0	0	0	0	0	0	3.0094	0
AT5G14450	black	0.266036	0.208928	41.2811	17.0597	7.93719	16.3611	14.0545	20.6349	31.4045	25.8534	5.74464	15.8095	6.74783	14.4033	7.36832	11.77	18.0751	7.92867	16.5255	6.70169	26.8013	27.474	31.2137	8.95042	43.269	9.17316	29.9251	8.45201	5.08743		0	0	1.93499	0	0	0	-1.71558	0	-2.25283	-1.64044	2.50379	0
AT5G15580	black	0.0813636	0.705469	37.0222	12.2229	5.16171	10.9566	28.8167	9.22893	22.2219	13.8165	4.24622	14.9328	9.39283	13.3018	17.144	9.68465	20.8017	7.53778	18.1219	2.25735	24.86	20.1796	29.4444	18.3632	41.4967	5.07034	18.5978	2.31595	4.39941		0	1.11832	0	0	0	0	-1.68004	0	-3.73853	0	4.31115	0
AT5G17640	black	0.0403413	0.851538	59.2885	32.2689	26.1024	39.9345	61.7117	42.2666	31.3844	30.9842	14.5355	16.1049	33.1422	40.3573	31.735	49.383	57.4453	19.7531	36.0093	23.5686	60.536	59.7001	54.33	23.2252	69.6497	46.5456	30.2217	12.3791	18.6658		0	1.05182	1.63013	0	0	0	-1.57415	0	-1.23813	0	2.64004	1.31796
AT5G18010	black	0.340747	0.103232	16.041	9.91762	13.3108	1.69336	19.395	2.34825	20.1869	29.4933	9.90619	8.62334	1.28593	8.25485	1.0684	7.28162	11.0419	1.14965	19.8181	3.05268	31.8785	30.2706	21.1606	2.1321	46.8553	1.05264	17.4846	7.85215	7.82181		0	0	0	0	0	0	-4.75175	0	0	0	2.72488	0
AT5G19770	black	0.118004	0.582894	391.364	202.746	156.896	268.885	307.906	233.143	242.223	199.905	119.83	188.295	215.02	205.158	227.356	267.682	325.163	180.569	187.94	93.4962	364.55	261.756	282.826	219.94	412.462	176.321	231.534	184.18	133.244		0	0	1.05041	0	0	0	0	0	-1.63018	0	1.31097	0
AT5G19780	black	0.156299	0.4658	445.064	233.876	127.076	230.154	293.116	236.466	340.239	252.87	101.384	246.023	147.573	224.758	167.78	245.991	349.124	135.978	169.49	102.547	369.006	286.728	368.158	178.602	563.993	194.826	276.586	169.955	82.4941		0	0	1.312	0	0	0	-1.39871	0	-1.87728	0	1.87835	1.23953
AT5G25240	black	-0.11984	0.577002	24.6986	21.2819	7.61685	25.1938	49.0181	53.9737	23.6621	24.2947	5.13386	22.8491	49.0077	36.6493	6.41939	59.1812	44.2942	10.6574	17.5842	2.43309	45.7947	55.4011	52.4388	4.94122	139.306	39.7552	11.0299	10.0234	4.73918		0	0	3.48434	0	0	0	-2.06176	-1.73642	-4.46302	0	3.94464	3.06814
AT5G25460	black	0.104485	0.627055	964.943	525.614	170.716	275.172	692.997	450.178	881.007	489.237	162.58	466.573	137.364	564.761	292.766	431.164	743.591	234.95	532.163	59.7503	554.146	587.406	681.442	349.729	1471.98	136.425	843.699	182.079	160.327		-1.63077	0	1.55954	0	-1.66792	0	-1.19635	0	-3.54482	-1.1696	3.16295	0
AT5G28290	black	0.237408	0.263979	13.9049	8.59913	2.24512	8.46724	8.93237	4.63494	7.30057	2.87312	1.59373	9.81276	3.1067	3.50587	8.85691	7.70718	8.86009	3.3765	4.85223	0.774685	15.6779	12.6211	9.53894	8.53444	17.4242	2.18156	13.9707	5.43639	2.66997		0	0	0	0	0	0	-2.17356	0	-3.65539	0	1.8282	0
AT5G43700	black	0.0143952	0.946773	155.232	90.2213	34.804	73.4666	199.094	97.1035	139.431	90.5917	27.531	96.6445	123.623	120.45	85.6693	85.5783	151.429	55.9118	146.044	23.7557	228.836	208.885	137.431	104.807	325.816	48.1662	127.972	28.2524	30.0763		0	1.19381	1.90866	0	0	0	-1.99152	0	-2.56561	0	3.67544	0
AT5G44020	black	0.140984	0.511116	863.729	479.522	543.08	477.323	573.812	305.467	542.48	449.961	259.716	278.594	357.368	292.459	321.393	349.31	452.628	222.189	159.359	20.7671	488.519	408.084	284.579	445.972	784.942	190.814	559.122	201.072	248.87		0	0	0	0	0	0	-1.09506	-1.43738	-3.8097	0	2.1127	0
AT5G44260	black	0.0787895	0.7144	144.463	205.021	8.34066	77.9319	188.049	152.479	117.943	87.7724	5.05414	18.9049	179.18	174.679	22.0245	197.117	256.715	0.58517	207.132	62.9155	243.392	236.21	228.661	45.5122	220.491	166.849	157.353	4.93188	5.78167		0	1.15708	5.00519	0	0	0	-8.65864	0	-1.89497	-1.68879	5.63027	4.85062
AT5G44340	black	0.339323	0.104773	1088.18	874.168	799.658	516.721	629.497	697.687	711.646	576.512	729.72	416.929	288.556	605.454	392.615	565.195	886.096	381.798	420.015	376.132	645.467	552.622	934.128	357.955	1104.26	545.308	794.316	406.95	669.374		0	0	0	0	0	0	0	0	-1.34563	-1.04905	1.58798	0
AT5G49460	black	0.422615	0.0396485	89.3626	47.1558	29.1791	40.054	43.3405	64.7546	55.7156	38.3512	27.2052	25.7338	34.6884	51.0453	33.9884	51.8626	89.5118	35.4208	22.9983	14.0159	59.7174	56.0914	78.2343	31.6373	47.3977	42.2601	75.3237	31.9813	30.6277		0	0	1.3413	0	0	0	0	-1.36704	-2.51399	-1.15059	0	0
AT5G49720	black	0.311812	0.137999	670.074	383.571	476.864	478.52	645.402	503.146	591.424	508.833	389.496	224.235	510.874	411.147	217.433	656.855	599.798	249.342	412.545	194.038	805.625	647.745	663.824	204.816	910.583	346.108	483.739	307.572	368.608		0	0	0	0	0	0	-1.65042	0	-1.8077	-1.13902	1.71369	0
AT5G51550	black	0.196044	0.358567	348.823	125.636	34.8527	111.138	96.3108	61.7617	186.769	156.383	20.4252	62.4104	174.233	67.8963	73.155	61.877	70.6858	50.5033	47.6165	6.72886	201.573	125.429	89.7109	79.2642	204.542	53.1206	156.784	35.5978	17.7066		0	0	1.68656	0	1.47585	0	-1.95529	-1.47813	-3.7701	0	2.67037	1.58469
AT5G52280	black	0.420024	0.0410069	40.2596	20.3325	8.29786	10.7161	9.79578	8.01621	22.0347	14.7005	6.17902	23.678	5.17532	11.8651	11.6326	12.4286	18.0169	14.748	5.96114	1.76293	34.9221	30.6094	30.4764	11.4155	37.9032	5.76832	25.9641	14.6504	8.63865		0	0	0	1.08983	0	0	-1.20205	-2.4411	-4.14489	-1.08464	1.5192	0
AT5G54200	black	0.229207	0.281318	14.9351	8.83372	4.83931	8.78059	12.337	14.6906	9.02256	6.60601	5.47372	8.67769	8.50367	10.1109	7.30738	14.6176	18.8613	7.68932	7.06808	2.63665	15.8106	15.8344	14.9605	7.17047	15.3534	6.36426	12.1792	3.72795	5.04204		0	0	1.51449	0	0	0	0	0	-2.53762	0	2.18992	0
AT5G56750	black	0.148145	0.489664	94.4938	66.9289	70.6627	77.0743	102.477	168.555	89.7504	100.832	71.5481	24.1162	80.876	109.657	17.3574	175.321	212.118	17.5551	49.8393	49.7919	175.66	144.693	194.426	23.4887	259.153	173.765	61.3239	37.974	44.1119		0	0	1.32643	0	-1.1339	0	-3.28125	-1.61843	-1.99848	-1.28359	2.91855	1.97761
AT5G57560	black	0.216263	0.310114	828.419	675.574	250.773	335.55	722.122	588.428	182.694	606.574	64.9389	4.55653	660.669	814.107	153.979	691.035	1066.67	55.7774	185.189	57.4678	1536.71	1296.14	1635.72	97.6511	1626.16	785.501	343.06	71.2951	43.0891		0	0	3.26991	-5.01419	0	0	-4.74245	-2.88794	-4.86427	-1.71186	4.65935	4.18793
AT5G58090	black	0.326012	0.120019	236.999	100.265	62.8228	95.3232	99.5437	90.1602	120.576	89.4433	37.9662	24.8678	110.194	81.167	39.8607	130.714	123.976	40.2368	60.7918	28.0856	224.839	203.931	122.99	63.9526	174.128	111.117	132.737	44.295	34.1278		0	0	1.33797	0	0	0	-2.44073	-1.82692	-2.16388	0	2.12276	1.70277
AT5G59010	black	-0.00904401	0.966545	16.9168	10.0106	1.72388	4.30597	8.79417	5.5396	6.10482	6.82058	1.75225	1.91252	3.26206	4.7877	2.29781	5.33314	8.45033	1.77516	6.87664	4.5092	5.79889	6.07022	9.22251	1.64608	18.8487	2.6122	6.79595	2.72023	1.20523		0	0	0	0	0	0	0	0	0	0	2.94049	0
AT5G60860	black	0.30078	0.153243	209.796	114.782	43.3108	108.857	193.087	145.194	84.8412	85.7437	33.6384	21.7332	85.7575	94.2864	19.9359	238.933	199.047	15.8669	104.737	25.0382	342.811	277.047	218.189	21.0692	232.053	88.0395	101.643	16.5614	37.974		0	1.22896	2.2	0	-1.49595	-1.05884	-4.39176	-1.48415	-3.15662	-2.16942	3.95638	1.21285
AT5G61440	black	0.0307618	0.886535	89.4299	40.9523	1.4864	27.6473	18.4636	48.7959	38.5949	53.3564	1.11926	19.4292	6.87119	69.7555	13.9768	20.649	57.9213	4.55426	2.87201	8.63787	31.612	22.8169	78.45	20.7226	92.2757	44.2452	25.8116	14.3751	1.16567		0	-1.47317	5.53634	0	0	0	-2.75362	-3.07076	-3.21627	0	2.8302	5.24599
AT5G65610	black	0.0952356	0.658012	77.1314	43.5756	40.8981	47.1849	73.709	68.4316	75.5643	69.9381	40.6827	68.5548	29.3804	66.5748	34.6654	58.45	61.9963	36.9908	74.8086	47.0182	70.4821	69.1643	93.2054	21.4742	112.001	43.4041	62.3699	31.9827	39.0324		0	0	0	0	0	0	0	0	0	-1.43736	1.95598	0
AT1G05810	black	-0.0450058	0.834591	82.6707	43.8647	37.4642	64.131	160.617	138.291	67.327	62.1541	32.3847	20.6599	59.4638	97.8309	23.5491	126.811	160.53	19.5927	71.9771	34.1878	142.99	121.51	121.373	38.3951	253.317	106.142	61.6305	15.212	24.8309		0	1.42751	2.18452	0	-1.11028	0	-2.82595	0	-1.86114	0	4.20549	2.09549
AT1G11380	black	0.0596769	0.781783	49.1965	34.201	10.9424	28.549	66.8838	62.6243	34.7325	45.9326	8.1644	13.7914	71.8989	54.4471	10.0215	62.5676	74.2913	12.2637	34.0947	13.0337	84.8929	76.7241	75.0127	21.6655	82.5338	55.6604	24.8933	9.16494	5.60628		0	0	3.0295	0	0	0	-2.74968	-1.25092	-2.55814	0	3.31861	3.31124
AT1G12410	black	-0.0412077	0.848385	272.57	279.873	257.73	285.709	358.041	413.928	287.835	260.307	238.591	262.823	342.617	350.736	280.929	372.91	427.019	280.708	301.369	199.755	335.329	349.32	352.113	263.314	377.783	310.6	310.247	203.062	246.023		0	0	0	0	0	0	0	0	0	0	1.04347	0
AT1G13380	black	0.127447	0.552875	97.0986	71.4174	85.17	83.1645	91.573	70.259	114.049	84.3552	64.202	59.4677	102.193	45.8029	42.8034	89.6696	88.0606	68.8613	88.1872	43.8218	87.5281	93.4898	81.5932	53.3517	144.947	55.6532	115.526	51.042	56.2066		0	0	0	0	0	0	0	0	0	-1.01373	1.65359	0
AT1G14290	black	0.285737	0.175892	153.465	73.3903	46.0931	73.4806	130.256	93.9257	114.392	90.5999	39.7446	32.1726	61.3631	97.8224	31.0368	115.347	155.355	39.8455	34.6736	16.6115	288.283	229.541	150.007	40.6072	286.994	66.8638	96.7318	21.0692	35.5336		0	0	1.33096	0	0	0	-2.81343	-2.80763	-3.20802	-1.15137	3.91563	0
AT1G19870	black	0.128122	0.550758	58.9729	48.7315	32.5049	42.4416	62.9712	56.3395	59.3541	44.8466	27.9038	34.0552	61.6454	52.6906	35.5061	63.8673	70.5045	33.0197	65.2597	41.5636	67.7004	68.8376	79.6323	31.4998	70.0016	51.2953	52.9596	34.322	26.0656		0	0	1.10388	0	0	0	0	0	0	0	1.17608	0
AT1G21790	black	-0.0505627	0.814494	12.5714	29.3407	13.7483	22.6985	22.7926	22.7453	13.8107	12.4799	14.1315	26.2557	20.6138	24.1086	13.5071	45.0319	24.2994	12.1594	24.4715	15.4048	30.4569	34.5215	25.5225	17.1771	44.7017	23.3756	16.7974	18.5497	12.1659		0	0	0	0	0	0	0	0	0	0	1.41676	0
AT1G22330	black	0.38641	0.0621593	40.8753	12.3607	9.56552	13.5673	16.6196	6.84155	24.9429	19.9024	4.54062	17.4935	10.314	10.9763	13.3482	12.723	13.99	12.59	5.40949	0.672646	33.463	28.6508	25.0054	14.5521	31.5094	4.76936	22.7447	6.13331	5.50002		0	0	0	0	0	0	0	-2.4858	-5.2495	0	2.50887	0
AT1G26270	black	-0.0821532	0.702737	116.842	78.2402	34.1656	76.4681	98.531	94.6215	72.6107	66.4581	34.1835	49.0099	117.641	83.6506	45.2587	87.8122	111.354	32.9762	66.5257	55.0459	96.1146	87.4493	116.837	46.8256	129.633	94.6119	63.0179	37.609	34.837		0	0	1.55906	0	0	0	-1.50176	0	-1.11904	0	1.9331	1.44111
AT1G27460	black	0.10984	0.6094	37.392	17.1413	7.29461	23.1533	17.4615	15.0258	18.0268	13.7935	3.66346	12.7276	9.71806	10.4107	15.371	17.7942	19.8529	15.1461	11.4737	4.0535	39.6779	29.6226	22.0687	19.6885	46.1498	11.2731	18.3036	7.48568	4.55559		0	0	2.12635	0	0	0	-1.34782	-1.44916	-2.47801	0	2.77194	0
AT1G30360	black	0.352194	0.0914388	676.693	675.734	147.743	240.711	282.619	169.992	428.301	278.311	112.847	216.271	118.623	225.355	209.578	309.471	276.12	95.4727	205.497	61.5975	406.867	364.918	403.569	263.337	565.569	174.905	410.589	218.875	110.387		0	0	0	0	-1.40111	0	-2.04983	0	-2.74512	0	1.51742	0
AT1G47380	black	0.101679	0.636384	29.8681	7.84245	9.68342	20.5955	23.3211	13.761	14.0402	10.2367	6.37035	10.5866	8.25373	8.92265	9.4091	30.5692	21.6395	14.0715	10.6916	5.64154	25.1689	17.9865	17.4062	17.0265	30.5774	10.0821	14.2023	13.624	9.95841		0	0	0	0	-1.90665	0	0	0	0	0	1.31414	0
AT1G61170	black	0.0496724	0.817707	20.5164	13.8082	10.2852	11.9019	22.7199	14.8416	22.8847	17.6116	9.62366	20.9591	10.5937	18.7041	21.2706	11.4931	19.3378	15.4467	8.29862	4.38386	17.1519	19.3827	17.0709	22.3739	35.6299	4.90368	18.9038	9.47798	11.6195		0	0	0	0	0	0	0	0	0	0	2.05826	0
AT1G67050	black	0.0386538	0.857685	47.882	34.444	24.471	49.9449	71.553	51.4311	62.0886	54.8024	17.439	46.1494	60.6097	64.7128	37.5335	51.4327	61.2001	20.5464	66.62	34.0983	77.7716	76.3801	87.9075	29.0455	72.5791	61.2103	45.9536	12.8762	20.4567		0	0	1.65052	0	0	0	-1.87879	0	-1.39953	0	2.64267	1.58091
AT1G75240	black	-0.0762715	0.723172	12.6156	4.5969	1.78751	3.63302	8.66328	2.47774	3.22936	1.35521	1.71578	2.96701	3.41924	4.14477	2.9761	1.58465	3.85189	2.76573	7.54202	1.38043	7.77839	7.91895	4.42948	6.14158	10.676	1.58272	8.66869	1.4021	2.25747		0	0	0	0	0	0	0	0	0	0	3.07653	0
AT1G75590	black	0.414652	0.0439396	13.2094	1.44561	0.352764	1.42611	7.91573	5.32443	6.45447	4.16032	0.108977	1.3116	1.04966	5.97471	1.49502	4.11285	11.8248	0.402179	0.12983	0	11.3585	21.4416	14.3276	1.61605	9.50221	1.84121	3.68471	0	0.268264		0	0	0	0	0	0	0	-7.44843	0	0	0	0
AT1G75770	black	-0.104616	0.626618	18.7487	15.3726	11.6707	30.9971	50.2637	44.3716	31.0179	23.876	14.127	14.169	50.1156	29.5825	12.3651	66.6454	41.915	18.6005	37.9997	12.4892	45.6217	57.0208	29.6254	12.8416	87.6805	33.5647	19.2806	8.91653	12.0901		0	0	1.74137	0	0	0	0	0	0	0	3.44553	0
AT1G79660	black	-0.0785659	0.715178	85.2906	95.5258	35.9205	91.3219	137.885	106.377	85.5666	74.6871	32.1856	52.6941	102.469	116.054	38.4187	136.568	135.434	34.5473	129.319	93.133	149.121	138.106	124.746	63.1706	159.924	91.9642	74.8619	35.01	32.4299		0	0	1.8149	0	0	0	-2.06827	0	0	0	2.33938	1.50346
AT1G79720	black	0.438611	0.0320299	65.7467	40.9161	47.8768	36.6896	53.9638	44.4796	71.5098	49.9097	41.3712	26.0544	38.3924	41.3716	20.7691	50.1602	52.1305	30.2854	44.0286	28.2583	69.4456	68.5543	76.1648	19.7551	70.5268	42.4713	61.4264	26.7632	32.3915		0	0	0	0	0	0	-1.15569	0	-1.4637	-1.53575	1.54574	0
AT2G17230	black	0.277292	0.189578	64.3381	39.0158	78.0478	34.0138	42.2167	42.9537	47.7452	37.6848	35.588	38.3352	19.9765	35.6103	29.5958	39.4941	70.4004	30.187	31.7602	9.06777	64.3677	60.1002	91.8462	15.8279	112.258	23.2442	44.3091	20.6899	21.9804		0	0	0	0	0	0	-1.05084	-1.00094	-3.37365	-1.38424	2.58765	0
AT2G19460	black	0.110431	0.607467	26.3043	20.2246	14.4769	23.3283	36.3874	32.5632	27.7984	21.3416	16.7709	24.1606	15.3146	27.6307	17.9528	28.5846	44.6671	15.7546	36.8724	13.8733	44.9643	41.0171	47.0497	17.9134	75.8863	16.9581	33.5078	16.2589	21.3927		0	0	0	0	0	0	0	0	0	0	2.37043	0
AT2G19800	black	0.103328	0.630895	635.327	119.827	4.90684	224.672	433.015	601.358	75.8644	76.1481	5.99116	2.60629	227.947	567.235	7.83951	769.987	767.138	0.355187	43.8576	35.4517	1038.24	987.874	527.361	20.832	1110.88	585.895	80.7035	1.63285	8.1737		1.61438	2.56535	6.73944	0	-1.77382	0	-11.4717	-4.57422	-3.92811	-1.85295	9.55793	6.16322
AT2G25430	black	0.321556	0.125467	157.897	92.7909	157.771	99.9869	129.934	149.686	149.785	158.543	162.299	61.318	129.865	149.202	62.1828	166.447	205.201	77.5154	121.804	123.324	223.567	183.367	187.859	58.6775	295.092	127.88	123.552	117.311	143.523		0	0	0	0	0	0	-1.48659	0	0	0	1.47865	0
AT2G32980	black	-0.0365092	0.865509	27.2805	25.7338	12.4978	31.2797	49.0886	52.9665	25.5109	23.0746	16.6949	23.6345	40.0088	33.6974	23.3781	57.085	58.8432	19.6531	36.2579	32.8953	55.5366	48.9674	41.5707	22.1421	60.1707	34.3024	27.7291	22.8882	15.6326		0	1.14689	1.75587	0	0	0	-1.45712	0	0	0	1.54228	0
AT2G35470	black	0.222751	0.295461	56.4593	41.4861	19.2241	36.8071	52.7637	28.7721	49.36	44.8994	14.9051	30.9499	58.3238	30.6798	26.8912	33.3151	38.8888	13.6086	49.1101	12.7696	64.4092	61.876	46.5668	22.183	54.5752	33.446	52.1032	30.1045	13.9026		0	0	0	0	0	0	-2.20118	0	-1.89984	0	0	0
AT2G35880	black	0.352301	0.0913334	251.922	83.2745	40.0712	46.3618	92.0092	62.7628	136.168	106.33	32.9641	71.0412	33.5165	67.598	32.6169	58.9911	93.949	32.3383	67.918	38.395	120.28	96.9686	139.53	38.138	168.274	36.865	119.746	54.3867	39.6744		-1.50633	0	1.01921	1.18749	0	0	-1.85351	0	-1.89483	-1.54979	1.77731	0
AT2G36050	black	0.22584	0.288641	27.8674	18.3655	4.18286	9.43055	30.2624	10.372	20.6339	27.2346	2.26132	7.29009	14.2243	20.909	6.186	13.2735	14.0212	1.49025	15.202	4.99345	42.3752	38.1578	39.375	3.59289	46.5552	11.0297	12.015	0.608968	1.39165		0	0	0	0	0	0	-4.78803	-1.4085	-3.01242	0	6.40426	0
AT2G36320	black	-0.0109786	0.959394	348.555	289.19	104.395	287.307	390.818	482.626	225.655	225.467	90.7926	78.8001	235.515	441.182	73.0052	355.705	399.47	30.3846	243.097	149.285	377.369	404.188	449.773	91.6753	444.323	381.223	236.133	95.3277	72.8706		0	0	2.50045	0	0	0	-3.593	0	-1.62437	-1.26411	2.36847	2.38693
AT2G38120	black	0.325261	0.120926	174.853	113.577	51.3512	74.9106	179.562	94.3642	204.618	116.132	35.5593	64.4917	94.1189	101.93	43.9127	116.42	143.013	60.4082	124.756	36.493	159.021	151.313	181.533	51.5933	174.521	57.6572	191.498	68.9284	50.5684		-1.40164	0	1.49821	0	0	0	-1.35483	0	-2.34779	-1.79119	1.48806	0
AT2G39570	black	0.433557	0.0342991	828.204	795.931	737.478	417.248	372.072	743.34	823.618	679.548	696.985	54.1612	672.019	596.259	111.544	548.713	886.65	20.4145	218.183	153.489	946.845	995.397	1003.34	197.624	682.383	846.764	735.527	92.2908	198.267		0	0	0	0	0	0	-5.4939	-2.27052	-2.74185	-1.79513	3.03415	2.09422
AT2G42040	black	0.185867	0.38454	163.263	127.6	36.6204	102.023	193.053	150.695	194.544	218.115	24.8521	22.7448	151.212	161.209	38.7107	165.935	138.952	18.2477	144.8	68.9476	220.58	210.184	191.59	35.9679	198.733	145.538	128.32	32.7938	20.7429		0	0	2.69039	0	0	0	-3.55394	0	-1.5077	-1.73408	2.74716	2.81042
AT2G42190	black	-0.165853	0.438623	85.9851	65.5408	48.7114	84.3807	102.609	94.1528	88.9638	61.6981	37.8177	88.9354	82.8738	76.1353	64.2969	87.3593	98.5933	68.2588	88.1832	54.0478	103.493	110.897	107.224	80.7476	135.178	84.6466	82.3313	31.8003	35.5402		0	0	1.40614	0	0	0	0	0	-1.02156	0	2.23557	1.25171
AT2G42580	black	0.264283	0.212055	322.706	142.452	59.5254	117.649	214.322	221.846	190.054	173.839	49.5496	30.5202	195.33	164.924	28.4551	222.326	291.135	30.903	88.1343	50.5341	377.732	333.66	325.316	38.4858	332.691	226.731	193.898	20.5956	24.338		0	0	2.25281	0	0	0	-3.56997	-2.00139	-2.71976	-2.23201	4.1616	3.21941
AT2G42870	black	0.21804	0.306057	129.739	64.3424	0.737636	30.9672	145.027	138.851	32.4179	20.0084	2.84841	11.3132	62.8672	153.563	13.286	93.3521	304.678	1.68193	87.1442	8.108	383.522	375.91	243.003	24.4341	364.408	52.2958	68.059	0.736388	0.841417		0	2.91545	5.69743	0	0	0	-7.79148	-2.1897	-4.93873	-1.377	9.0987	5.95744
AT2G42880	black	0.259814	0.220174	137.654	65.1123	39.3691	72.9855	98.6215	90.2627	64.5329	54.0275	30.3985	53.6977	71.0919	74.1668	52.9985	99.6232	109.949	42.8677	70.5713	35.5539	147.392	138.723	112.941	39.0383	116.632	77.9623	94.4706	48.2979	39.6728		0	0	1.66033	0	0	0	-1.74013	-1.05584	-1.70073	-1.17409	1.41976	0
AT2G48030	black	0.267986	0.205483	51.1257	42.6016	19.75	27.4238	33.005	24.0656	34.6657	40.3551	13.8874	18.8917	13.3983	33.1425	29.4414	19.6925	21.4262	16.7565	14.5798	10.9869	32.2668	30.125	43.139	17.2983	42.851	21.2758	32.5033	11.979	12.3777		0	0	0	0	0	0	0	0	-2.00645	0	1.98664	0
AT3G03150	black	0.216079	0.310535	1027.24	933.616	243.878	634.538	786.689	938.475	822.892	868.626	242.104	489.506	802.095	1127.9	271.121	838.045	1049.21	124.814	607.82	355.253	1445.32	1308.7	1229.86	344.077	994.639	995.705	794.426	227.323	229.625		0	0	2.04489	0	0	0	-3.49197	-1.18721	-1.82482	-1.10629	2.27725	2.11614
AT3G05910	black	0.467011	0.0214046	20.8237	8.22645	10.9483	8.58182	11.6986	7.59312	9.53612	9.45095	7.00843	6.97677	3.31048	9.87684	8.19159	10.5699	10.2783	5.9836	7.16564	1.28132	15.9823	16.1008	10.5054	8.65088	14.188	3.97646	7.95788	11.8312	6.50182		0	0	0	0	0	0	0	0	-3.06868	0	0	0
AT3G09740	black	0.0468567	0.827885	163.657	140.24	109.646	138.539	203.927	217.096	154.953	149.458	104.047	96.4531	161.609	202.528	127.704	190.319	220.79	93.4823	185.365	150.674	221.438	203.029	223.606	97.8562	236.582	165.05	142.081	106.764	104.771		0	0	1.1513	0	0	0	-1.20257	0	0	0	1.29574	0
AT3G15480	black	0.374481	0.0714049	182.031	93.8832	103.46	105.539	114.977	69.6788	118.289	106.271	81.5915	80.55	78.2219	66.2711	81.0844	106.344	86.1542	72.5558	74.7141	33.8434	189.74	131.619	100.883	79.8112	195.296	47.1521	140.402	80.7667	84.541		0	0	0	0	0	0	-1.34529	0	-1.60899	0	1.42165	0
AT3G16570	black	0.12971	0.545786	718.589	312.801	563.382	417.269	595.566	827.958	670.925	622.718	356.796	343.881	307.095	671.693	136.522	627.416	931.044	186.079	425.071	148.601	687.405	675.932	848.257	141.066	1391.09	447.987	505.917	240.98	239.257		0	0	1.30465	1.39723	-1.04842	0	-1.84368	0	-2.5463	-1.74164	2.67706	0
AT3G21420	black	0.159395	0.4569	4.33828	5.61138	2.81715	3.46153	3.01022	3.20016	11.5366	8.2655	2.35613	1.85218	3.06679	2.52146	1.3832	5.19421	3.53162	0.313344	6.52436	6.01734	9.20157	8.43797	4.76747	2.68767	16.5033	4.84149	4.30623	4.18428	1.56757		0	0	0	0	0	0	-4.83449	0	0	0	2.12752	0
AT3G23760	black	0.299182	0.155545	79.9147	47.5327	42.6473	49.4785	53.6032	86.8283	68.4097	46.5884	44.2114	58.6999	41.4862	55.7554	39.9714	55.6753	105.537	40.0502	26.2603	15.9608	92.5759	72.2309	91.3717	46.2418	104.475	45.8384	76.5281	36.8439	38.6686		0	0	1.06394	0	0	0	-1.16726	-1.54052	-2.55046	0	1.65149	0
AT3G28180	black	0.240759	0.257097	156.206	66.8341	39.4027	78.5111	103.884	77.5913	82.9868	104.141	43.4362	68.509	18.618	82.483	80.9459	84.6095	83.4651	60.1484	83.2089	60.4933	114.821	107.529	146.558	66.2982	163.302	66.8386	70.0537	90.8869	59.3765		0	0	0	0	-2.20181	0	0	0	-1.30987	0	0	0
AT3G29370	black	0.310635	0.139572	32.8602	14.215	0.592236	5.89347	22.7817	9.4497	23.3719	19.7895	1.09773	3.66997	2.26572	38.7294	1.25496	16.7053	50.0713	0.675196	5.44912	0.853743	50.9234	64.1581	48.1076	3.54789	72.2305	3.0911	23.0946	0.394156	0.450374		0	0	0	0	0	0	-6.19531	-3.63833	-5.84957	0	7.66552	0
AT3G30180	black	0.577157	0.00314831	53.3636	65.2332	23.7647	20.7213	23.6103	41.6137	98.2849	41.9386	40.1558	37.4937	8.80547	29.3997	12.7418	39.2137	47.5777	32.6042	20.1398	17.1084	65.5625	76.2307	132.531	2.06828	76.7234	39.6438	73.7473	43.0832	38.1353		-2.1978	0	0	1.62154	-2.17257	0	0	-2.00112	-2.9868	-5.0552	0	0
AT3G48750	black	0.0156284	0.94222	86.847	67.0514	51.7256	69.6808	100.555	76.5723	84.8328	85.1815	55.323	69.965	71.5975	71.2675	81.2075	78.3053	87.7457	60.045	94.7047	66.028	76.3404	84.1123	86.1867	56.9807	116.027	63.7127	91.8639	63.7882	45.6158		0	0	0	0	0	0	0	0	0	0	1.01093	0
AT3G58600	black	0.0934219	0.664149	48.6509	41.4883	25.2712	44.8093	80.4222	85.1871	46.7113	49.4258	24.7297	26.6269	59.5491	73.8834	62.1977	75.8872	81.9918	26.4848	56.4109	44.8868	75.2933	81.7759	82.0796	33.6025	72.6696	59.8055	42.4637	41.0549	29.3638		0	0	1.87458	-1.15952	0	0	-1.46579	0	0	0	0	1.02595
AT4G02075	black	-0.0899976	0.675793	32.2912	30.048	26.534	47.0444	51.1884	48.6181	28.1705	33.7001	21.1415	24.4407	45.4733	36.0946	16.2826	48.2258	35.953	12.8669	41.0947	19.0819	64.8413	62.8492	56.6882	29.5743	82.8734	50.1325	13.5442	14.2634	17.9412		0	0	0	0	0	0	-2.29168	0	-1.60409	0	2.68642	1.48218
AT4G03190	black	0.285	0.177059	36.798	24.712	11.0574	20.3991	32.4651	12.0499	38.7047	26.1985	8.49353	12.9633	30.0434	15.8876	15.4622	23.7154	29.3848	7.77955	41.2452	5.76204	39.146	40.2213	32.7888	14.2697	32.0319	9.22882	35.6897	5.17127	6.47699		0	0	0	0	0	0	-2.28954	0	-2.5418	-1.22166	2.77874	0
AT4G04630	black	0.0551483	0.797995	22.7659	22.937	4.20116	20.2785	28.1055	28.8299	27.8179	17.0181	2.20067	14.5166	24.3414	28.3586	9.28935	25.6583	35.3083	1.97833	31.4614	12.4416	33.8847	36.8189	41.5758	12.262	36.1838	21.4507	22.1319	2.27937	2.91701		0	0	3.80175	0	0	0	-4.05671	0	-1.77382	0	4.13646	2.87817
AT4G16563	black	0.206607	0.332728	133.587	49.7313	56.743	36.5738	23.8532	24.6834	45.863	69.0598	21.8606	8.58619	8.90483	28.0151	4.13613	28.7852	40.6706	6.77004	5.88867	3.09122	51.784	43.6505	94.9097	6.04525	154.03	38.814	46.0602	10.9781	16.6834		0	-1.47585	0	0	-1.71035	0	-2.8937	-2.97077	-4.97356	-2.82876	3.95834	1.21788
AT4G26540	black	0.355087	0.0886243	42.027	30.5273	43.2429	25.3402	45.9877	14.563	28.6362	18.1029	24.9019	32.7757	12.0058	18.5287	27.2914	21.0138	25.4165	17.7001	20.8218	5.31066	51.7995	47.7286	37.159	18.7312	35.0139	16.443	29.1044	7.41387	20.5445		0	1.40284	0	0	0	0	-1.50761	-1.27755	-2.83999	0	2.38745	0
AT4G30996	black	0.183051	0.391909	108.197	47.3974	55.7781	79.2643	101.381	99.5685	71.3122	77.3436	54.8263	57.9218	42.8217	75.5447	39.1594	99.8038	89.5195	52.1579	72.2849	46.9043	137.296	104.413	100.114	49.199	154.167	64.5479	75.3282	74.92	56.6848		0	0	0	0	-1.23844	0	-1.35476	0	-1.1271	0	1.1889	0
AT4G31290	black	0.515386	0.00995177	298.206	244.061	132.042	73.9862	68.8248	150.827	247.4	113.754	170.276	42.5831	60.577	81.5912	43.0786	127.633	245.775	21.0202	21.1571	6.09338	176.844	201.641	283.133	74.9027	257.447	103.586	420.238	26.3636	89.6367		-1.69347	0	0	0	-1.09284	-1.57171	-3.03106	-3.33337	-5.57134	-2.38723	3.43548	0
AT4G37280	black	0.132434	0.537311	44.0337	31.5391	29.8725	36.0039	53.5993	46.4656	50.0854	44.8013	25.2044	36.1935	50.4254	41.9185	29.6376	59.8112	57.2057	29.6276	44.4216	28.6567	61.6005	57.5104	45.4395	30.6678	65.4076	35.9372	44.1886	26.0296	25.1133		0	0	0	0	0	0	-1.01443	0	0	0	1.47713	0
AT5G06700	black	0.242899	0.252763	211.407	107.993	62.7926	119.939	152.432	62.2211	136.317	118.707	43.1499	75.4879	78.355	62.235	70.718	85.9621	79.88	57.6951	78.5227	28.2118	158.632	133.337	117.992	108.524	159.222	66.5187	114.707	84.7892	54.3305		0	0	0	0	0	0	-1.4176	0	-2.09757	0	1.05692	0
AT5G09960	black	0.0077186	0.971446	69.8412	41.4949	43.8466	61.6348	109.373	99.6529	75.57	75.1199	33.9088	70.2219	88.2165	88.6465	38.6084	96.7701	106.591	45.2599	77.8509	48.2063	125.202	106.022	118.321	48.2328	131.341	69.9699	55.2371	28.245	31.4287		0	0	1.64545	0	0	0	-1.42638	0	-1.32866	0	2.36507	0
AT5G47780	black	0.112666	0.60017	154.839	100.44	103.594	96.1843	106.359	95.4288	119.484	97.6107	66.9855	66.1266	92.6765	91.4707	60.2782	99.1335	111.937	77.3834	117.22	68.3035	113.333	105.551	127.424	65.9511	145.809	84.371	112.496	69.0942	59.7054		0	0	0	0	0	0	0	0	0	0	1.22526	0
AT5G48900	black	0.217727	0.306769	134.842	61.8131	13.665	24.5019	141.955	57.8657	101.087	69.1016	17.4829	33.3347	4.42027	68.1156	18.7863	42.7192	81.0354	14.4393	72.7889	13.1166	79.9015	92.6085	105.023	22.4799	121.798	21.3099	91.9768	11.8452	36.954		-1.99658	1.09645	1.81696	0	-3.29037	0	-2.42666	0	-3.03448	-1.93175	3.50994	0
AT5G60920	black	0.243289	0.251979	481.641	207.214	228.766	279.96	273.09	175.438	213.276	203.927	132.094	150.189	99.1425	156.317	153.025	206.629	232.834	116.779	174.576	67.4494	364.161	235.76	323.153	135.625	478.221	144.807	214.1	233.063	154.303		0	0	0	0	-1.07715	0	-1.59923	0	-2.29359	0	1.18478	0
AT5G64330	black	0.135611	0.527505	23.4911	18.4787	7.17201	8.74971	20.0852	8.56488	15.6927	13.6169	4.89379	11.9778	12.4124	12.8479	8.0163	11.1599	15.4109	2.83038	19.6662	4.8996	20.1572	19.2594	18.0724	10.165	20.8315	8.74132	13.9125	5.3109	4.98955		0	0	0	0	0	0	-2.79066	0	-1.9163	0	2.11956	0
AT5G64880	black	-0.115807	0.589979	38.0298	41.1459	26.9453	47.9401	80.5154	90.6972	48.6341	45.5577	26.8504	33.4687	74.1964	63.9454	33.6015	71.162	86.4586	23.2437	54.4988	40.9915	71.5875	72.1723	79.2947	39.0736	98.7551	65.1849	44.3346	27.7329	18.3602		0	0	1.84631	0	0	0	-1.5813	0	0	0	1.98008	1.82766
AT5G25265	black	0.17002	0.427038	388.197	280.483	158.381	297.184	523.07	504.665	361.868	328.522	126.628	128.799	447.55	458.489	184.707	588.479	527.384	132.367	260.568	187.633	751.551	733.229	580.485	141.497	667.922	423.126	255.248	116.407	107.795		0	0	2.08493	0	0	0	-2.46376	-1.5734	-1.66259	0	2.66833	1.97251
AT4G24275	black	0.0809126	0.707032	46.8836	15.5764	4.15146	13.5555	45.5695	33.934	29.4492	26.0379	5.77116	20.6975	7.70047	49.5385	7.39747	58.3374	87.2907	5.59354	39.5863	2.24421	48.4696	47.2831	70.8939	12.568	121.568	17.4822	25.4265	4.33282	7.53382		0	0	2.64599	0	-2.93909	0	-3.07368	0	-5.01463	0	4.95814	0
AT4G06598	black	0.195366	0.360266	18.9366	13.9729	12.2591	11.5523	18.3257	16.5808	19.5915	14.0196	9.9842	10.8771	17.0544	12.9332	7.60946	14.7399	18.7478	11.2234	10.5275	7.16258	20.3207	19.738	20.4317	8.57456	26.7536	11.0681	17.1379	8.03527	7.91006		0	0	0	0	0	0	0	0	0	0	1.88314	0
AT2G39130	black	-0.124367	0.562587	23.497	9.8561	13.5085	14.1777	27.9663	13.4284	16.6236	11.6555	12.5192	17.0342	4.17994	21.6594	12.2602	11.0948	19.1445	16.9861	20.5079	9.12807	11.1755	16.202	15.5484	15.3834	24.4141	7.19314	18.5193	18.4435	13.3696		0	1.32048	0	0	0	0	0	0	0	0	0	0
AT2G41170	black	0.540647	0.00637814	19.6736	5.92391	16.165	6.29355	16.3888	13.503	20.96	14.3357	12.2681	11.2989	2.35358	6.91648	4.98974	17.5925	15.7154	14.2937	8.15105	2.61469	26.1969	18.4729	21.5402	2.82579	25.7857	7.72297	14.2258	20.0133	13.285		-1.68764	0	0	0	-2.91971	0	0	0	-3.07557	-2.23089	0	0
AT2G42170	black	0.491	0.0148368	57.1566	37.6779	4.97895	14.7547	11.1098	13.5459	23.5628	9.93047	4.13933	5.30862	10.0842	5.47718	2.94792	14.292	27.8162	1.25215	2.42529	0.712467	42.8383	39.963	52.9096	6.0377	33.2001	10.4139	50.5533	3.43551	2.42212		0	0	0	0	0	-2.32527	-5.05486	-4.12323	-6.24781	-2.96485	3.42042	0
AT1G68020	black	0.332013	0.112958	21.7177	14.4423	5.03678	10.4208	14.4983	12.5448	17.1481	12.4056	6.00162	6.30607	9.26318	13.5892	4.0296	19.059	19.5252	3.75009	12.4086	10.706	20.9868	22.3562	19.1349	5.94055	15.8439	13.6362	16.1768	3.79685	5.94084		0	0	0	0	0	0	-2.44291	0	0	-1.34437	2.20888	0
AT2G37770	blue	0.189658	0.374742	0	0.13179	1.05056	0.910085	0.160365	0	0	0	2.78178	0.139502	0.478465	0	0.238515	0.761995	0.167691	0.684409	2.48556	1.78487	0.247109	0.186165	0	0	0	0	0.391904	14.9826	2.73911		0	0	0	0	0	0	0	0	0	0	-5.11455	0
AT4G00026	blue	-0.153223	0.47473	19.3245	16.2771	19.3304	27.9978	17.1655	22.8386	15.2	15.3023	18.8147	25.5162	16.3213	11.0876	30.3937	21.9098	18.4429	42.9695	29.6267	34.3552	15.9866	15.2191	17.9249	17.8229	25.1629	15.3182	18.0706	54.3685	24.1645		0	0	0	0	0	0	1.46801	0	0	0	0	0
AT1G08230	blue	0.0922062	0.668275	10.4857	26.7779	60.8478	20.7139	33.4849	34.7242	49.4575	55.7679	97.8717	13.7153	35.9303	30.3459	8.41218	25.2893	25.3582	13.3776	89.0598	129.674	9.17803	8.62857	22.1165	6.75952	10.5672	23.2873	52.108	130.679	66.2829		-1.20754	0	-1.40475	0	0	0	0	3.28679	2.51845	-2.84562	-3.48053	-1.50939
AT1G29418	blue	-0.34124	0.102701	8.91252	11.4536	20.0478	37.6315	28.3902	14.6868	12.7383	18.5159	15.4457	24.9212	28.6457	12.6137	39.1546	24.2547	11.0653	68.8435	57.0709	84.6109	19.885	19.1754	13.8978	26.8118	17.621	18.5951	18.6698	69.4457	19.5621		0	0	0	0	0	0	1.83321	0	2.57275	0	-1.83076	0
AT1G30230	blue	0.512176	0.010506	8.80982	9.60622	8.98591	1.2757	1.46113	2.14816	10.0919	11.8646	8.32786	0.272367	1.49467	0.137856	0.41394	1.43264	0.545675	1.00219	2.04899	2.74562	0.643282	0.848104	0.991752	0.619546	0.548117	0.63724	12.9568	12.5785	10.3616		0	0	0	0	0	0	0	0	0	-4.28547	-4.37251	0
AT1G74560	blue	0.180217	0.399407	3.21777	3.83758	3.29992	2.74576	1.33419	1.03845	3.93562	2.62957	2.97561	1.74092	0.227468	0.377637	0.944942	1.20754	0.199306	3.05041	2.95417	5.20701	0.195798	1.10631	0.754656	0.377146	1.40139	0.931002	3.54001	14.4239	4.27288		0	0	0	0	0	0	0	0	0	0	-3.2157	0
AT2G39518	blue	0.192088	0.368539	1.48475	5.13711	8.07863	19.7515	8.48345	9.91094	1.1993	2.46402	27.2373	0	14.5651	3.53862	11.3633	17.1299	5.44712	1.11158	7.84319	14.6075	6.42147	4.66498	10.3715	1.47251	2.97025	27.6256	6.54698	68.8303	27.4868		4.08975	0	0	0	0	0	0	0	0	0	-4.38656	0
AT3G19508	blue	0.116732	0.586991	8.72435	6.92085	2.56143	8.82324	5.26341	3.05889	6.14986	6.73876	4.1999	7.87528	4.02021	4.72759	6.88901	6.00236	3.74264	8.98534	6.96149	9.16012	2.37907	2.44408	5.33503	5.62407	7.0765	3.34227	13.1716	41.5037	4.27034		0	0	0	0	0	0	0	0	0	0	-2.40431	0
AT4G13940	blue	0.248954	0.240757	38.3224	27.5415	62.8822	36.5269	23.4813	27.9628	34.5891	40.6999	88.8262	40.5651	12.8934	23.6624	26.7261	20.7783	24.7846	55.3412	34.1734	50.8642	18.6859	21.82	27.8479	22.1956	39.9487	19.8566	37.4479	120.144	111.625		0	0	-1.57728	0	0	0	1.60797	0	0	0	-1.44072	-2.49126
AT4G23210	blue	0.0106265	0.960695	0.380533	1.38558	0.788935	3.98315	3.32242	1.26082	0.299689	0.328387	0.559122	0.129411	1.00607	1.04801	5.65449	2.67043	0.674101	0.740721	1.63966	1.85647	1.9867	1.55429	0.942433	0.981228	1.61467	2.66442	0.678639	5.83751	1.21756		0	0	0	-5.3849	0	0	0	0	0	0	0	0
AT4G36950	blue	0.278853	0.186994	0.126577	2.84665	20.7624	1.80017	0.659786	1.49782	0.415358	4.55133	25.2506	0.143487	0.393708	1.19831	0.654212	0.435426	1.72482	0.791959	3.74965	8.17796	0	0	3.52669	1.38715	0.9529	7.85559	0.806203	25.8898	21.0423		0	0	-3.98519	0	0	0	0	0	0	0	-4.61609	0
AT5G12170	blue	-0.295116	0.161515	15.072	39.7662	52.6628	49.3679	60.5535	66.0742	56.8171	65.8583	72.6788	46.2316	59.7764	56.285	34.5696	56.3329	50.5281	47.2052	121.979	109.061	20.5256	23.9052	35.9499	28.6438	40.3321	70.6256	41.7872	94.5438	62.1036		0	0	0	0	0	0	1.24309	2.27045	1.56783	0	-1.08123	0
AT5G44574	blue	0.160023	0.455103	0	1.18611	4.05214	4.3204	1.64947	2.24673	0.207679	0.682699	1.43063	0.538078	1.96854	0.817031	3.27106	3.26569	2.58724	0.659966	1.49134	0.834485	0.211807	1.19677	1.63272	0.815968	0.433136	3.77673	0.604652	22.7307	2.20107		0	0	0	0	0	0	0	0	0	0	-5.56585	0
AT2G01021	blue	0.379266	0.0675784	86.6495	323.458	204.302	67.6016	47.317	311.184	414.862	73.5887	198.668	28.0644	114.224	49.7161	31.9891	106.739	187.794	20.6531	132.232	57.6695	60.7597	83.6427	90.2673	22.3431	71.1618	57.7814	1065.94	922.326	338.663		-2.56945	0	0	0	0	0	0	0	0	-5.47527	-3.54828	-2.55147
AT2G41475	blue	0.225119	0.290223	62.6146	46.8396	64.2847	50.8185	59.8184	40.5255	70.9489	72.9953	70.653	52.9716	21.6576	46.3425	38.5202	47.2661	43.9968	45.322	72.5054	58.2135	26.6514	29.4934	39.1726	45.0853	63.9609	26.5926	77.1337	207.347	85.9573		0	0	0	0	0	0	0	1.21691	0	0	-1.54896	-1.69289
AT3G47350	blue	-0.185051	0.386667	72.3627	70.9178	105.151	80.7182	76.0336	87.0883	94.1554	88.449	96.9167	82.2086	64.2906	83.4895	79.7662	63.0581	87.6619	93.6053	135.607	124.795	55.3394	57.8911	101.08	67.0025	95.2754	91.2199	94.5867	115.902	83.1401		0	0	0	0	0	0	0	1.14723	0	0	0	0
AT4G21910	blue	0.224325	0.291973	0.0417115	0.13401	1.16999	0.237287	0	0.131622	0.27375	0.839898	1.55575	0.94568	0.0648702	0	0.161689	0.0573951	0.0568389	0.869926	0.168496	0.769976	0.167515	0	0.258259	0.268889	0	0	0.159403	7.71906	1.21855		0	0	0	0	0	0	0	0	0	0	-4.71862	0
AT2G41190	blue	0.229767	0.280113	3.82786	5.47976	7.76457	4.44403	3.054	4.86855	4.81931	1.8539	9.97722	10.8924	3.1588	8.47134	3.38149	4.03097	7.34511	6.89713	6.20618	7.82829	3.45104	5.08165	7.49705	1.46041	1.60391	3.97803	7.71224	24.7285	10.6501		0	0	0	0	0	0	0	0	0	0	-3.79868	0
AT1G01300	blue	0.465457	0.0219003	86.8996	64.3674	51.0454	60.1841	46.5969	41.0374	59.0023	59.4031	33.3657	43.3104	26.7276	38.0109	47.5763	57.2759	59.9944	25.4366	56.2354	21.5638	55.475	46.4059	54.2523	47.5313	36.9293	36.832	92.0417	129.816	43.7668		0	0	0	0	-1.11728	0	-1.08336	0	-1.36432	0	-1.66581	0
AT1G01630	blue	0.0748817	0.728028	58.215	49.2308	69.8015	52.7804	43.584	35.8788	69.6159	76.4835	59.6285	55.5223	26.1163	37.9379	53.8842	24.0697	25.1713	55.6471	89.2225	92.2581	32.0342	24.2395	32.636	38.5201	42.8103	26.6114	66.1355	131.018	74.1713		0	0	0	0	0	0	0	1.79926	1.46596	0	-1.46592	-1.47911
AT1G02360	blue	0.174674	0.414303	3.1638	11.0562	13.4029	11.5567	13.779	14.0557	6.44771	8.98111	54.8613	6.4179	6.73315	11.6081	17.643	11.6854	8.50896	5.67227	10.8745	28.2132	10.3654	9.32039	7.73243	31.5588	9.80062	19.3436	6.68168	65.1781	38.5691		0	0	-1.87444	0	0	0	0	0	0	2.34065	-2.58562	0
AT1G02520	blue	0.164352	0.442834	0.130468	2.39856	0.609933	0.346361	0.198353	0.240157	0.285418	0.531674	0.565266	0.295797	0.304359	0.0748576	3.5402	0.179525	0.414831	0.967473	1.46399	0.802796	0.436637	0.296055	0.134633	0.224281	0.327398	0.138412	0.526292	3.07098	0.332748		0	0	0	-3.51669	0	0	0	0	0	0	0	0
AT1G02780	blue	-0.252587	0.233736	504.88	408.577	644.601	768.288	660.265	623.328	395.54	435.765	667.987	643.501	733.262	478.225	853.857	639.331	649.823	1206.89	823.294	952.159	544.609	530.714	496.565	652.932	560.538	501.882	592.494	1215.75	674.984		1.00588	0	0	0	0	0	1.18957	0	0	0	0	0
AT1G03495	blue	0.0692873	0.747677	3.31507	5.19666	7.32408	6.23154	6.26081	2.88051	5.54949	11.1253	12.9781	4.46596	5.75338	4.1349	6.20792	6.34648	3.46983	7.74883	11.9035	21.3484	3.85896	2.76187	3.76794	3.96434	3.68265	4.89307	4.2841	29.1298	10.4265		0	0	0	0	0	0	0	0	2.46904	0	-2.83585	0
AT1G03530	blue	0.0274177	0.898805	8.25234	10.8131	14.8397	11.2669	7.29576	5.2081	7.68852	6.93531	14.4845	5.833	12.1798	5.01338	9.15765	8.10451	6.74711	16.6034	15.3824	16.2149	8.92441	8.02892	4.8757	8.2196	9.74515	7.00381	9.11062	31.3628	14.2714		0	0	0	0	0	0	0	0	1.70039	0	-1.53847	0
AT1G03820	blue	-0.280593	0.184145	0.880889	5.76503	7.04256	22.0491	16.0708	18.9944	1.67013	4.64553	3.53997	8.09953	2.73993	8.08671	15.8085	9.15812	4.80143	18.3716	1.71331	3.35541	1.5723	0.296132	0.404004	9.33809	5.3588	9.3452	5.11189	29.3142	4.62942		3.77074	0	0	0	0	0	3.5881	0	0	0	-2.30379	0
AT1G03940	blue	0.109154	0.611652	2.16685	2.14204	4.87862	4.23532	1.95486	1.40258	4.2298	4.07547	7.72398	1.88949	1.72816	2.39087	2.58446	1.75837	0.908521	4.86676	4.93766	10.6225	1.26441	1.76506	2.52269	1.93409	1.36888	3.18292	2.9018	13.9347	7.72918		0	0	0	0	0	0	0	0	0	0	-3.19978	0
AT1G04170	blue	0.0862151	0.68874	61.4521	52.8899	81.4708	85.2466	67.7224	61.2555	65.1944	64.6852	81.6595	59.4973	56.0721	52.0397	85.2269	65.7602	73.887	101.825	84.5164	82.3269	54.8011	53.9743	66.8534	69.7869	66.6996	54.4607	68.5929	153.007	84.9003		0	0	0	0	0	0	0	0	0	0	-1.05002	0
AT1G04220	blue	0.327744	0.117949	1.03802	0.707409	29.2312	0.107364	0.12297	0.297773	2.66304	2.91805	26.6106	10.0019	0.0733789	0.162429	0.487726	0.259693	0.128588	2.68968	0.508259	0.311061	0.0631623	0.428262	0	0.304159	0.258328	0.150166	1.6228	34.2368	19.6912		0	0	-6.39145	4.42252	0	0	0	0	0	0	-6.90238	-7.03515
AT1G04710	blue	0.108029	0.615348	16.8875	15.9942	22.7835	19.0337	11.5535	7.99338	24.66	21.6324	18.9677	36.014	9.93095	6.99454	20.7297	10.6746	7.26319	33.2391	15.5623	14.4735	10.9502	9.10118	6.75283	18.2347	11.8465	5.96257	23.9996	51.5937	21.1436		0	0	0	0	0	0	1.64349	0	0	0	-1.97491	-1.8265
AT1G04770	blue	0.00099764	0.996309	4.68026	9.18908	43.1546	19.9283	8.40922	4.36349	5.67785	10.1993	32.3	44.8558	6.5068	4.88245	24.7396	4.29336	2.80229	12.6203	17.1875	24.8715	3.89212	2.2528	7.31769	14.4455	12.0359	12.413	10.2076	58.881	31.6665		0	0	-2.79779	0	0	0	0	2.85078	0	0	-2.14264	0
AT1G04820	blue	0.264365	0.211909	409.649	263.339	93.6728	129.004	71.7522	64.0248	267.228	242.628	112.734	265.806	28.749	117.492	219.889	45.9756	96.6504	158.542	93.9745	103.492	42.0157	30.5817	93.1345	160.46	85.3113	36.6528	319.031	587.985	147.42		-1.0026	-1.69984	0	0	0	0	1.95743	1.53881	0	0	-2.63714	-2.00823
AT1G04980	blue	0.084395	0.695	6.34078	13.2981	9.85945	17.254	5.85286	5.91919	7.00503	28.4994	20.4248	13.5372	2.05443	11.46	49.2266	6.25286	3.16813	26.6688	33.8673	39.2947	2.75868	4.15663	3.16255	9.87819	3.68859	4.12018	6.46177	101.065	14.8485		0	-2.22591	-1.69666	-1.79805	0	0	3.31467	2.94562	3.60193	0	-4.62825	0
AT1G05100	blue	0.366135	0.0784722	0.463221	0.637812	7.02117	0.52703	0.431169	0.522039	2.34521	1.14213	25.0557	0.45009	0.720406	0.227809	0.684043	1.27478	1.80347	0.368031	0.712841	0.610775	0.354345	0.100107	0.409721	0.34127	0.634041	1.26366	2.10741	39.5582	30.9313		0	0	-5.49464	0	0	0	0	0	0	0	-5.81543	-4.61368
AT1G05680	blue	0.193981	0.363747	0.0554505	105.703	10.2113	1.00942	0.0722592	4.98681	0.946185	1.75457	61.3563	0.314292	1.03485	4.39051	0.501541	2.5179	6.876	3.62358	1.41864	23.5426	3.26613	2.51654	3.3188	0.142983	11.0812	33.1781	1.05954	70.4133	28.9272		0	0	-3.53083	0	0	0	0	0	2.79329	0	-2.51991	0
AT1G06550	blue	0.219846	0.301968	14.7654	25.8544	21.3589	21.0912	12.9212	9.7777	27.9396	19.2216	32.9507	33.9037	11.3979	6.77128	23.6047	9.78788	10.7211	36.5638	23.9454	18.6872	9.81094	12.8804	14.0134	22.0244	19.8416	10.2047	41.8741	78.6647	43.6303		0	0	-1.66255	0	0	0	1.93952	0	0	0	-1.83936	-2.09638
AT1G06670	blue	0.0168109	0.937856	16.6253	15.9119	30.1737	23.5699	16.334	12.5474	21.5214	17.9103	27.6126	15.8414	16.1599	13.4634	20.3402	13.8475	11.7287	25.641	27.6304	24.1219	12.508	13.5159	16.8183	20.4853	17.4479	16.457	21.9078	36.4181	24.676		0	0	-1.04774	0	0	0	1.07717	0	0	0	0	0
AT1G06720	blue	-0.0511673	0.812314	8.60843	12.5714	18.2178	19.4837	9.14829	7.77157	6.58622	9.23632	17.43	8.21904	12.9584	7.13143	16.0007	14.3473	9.2526	27.5224	24.5775	22.1548	12.9721	11.2817	11.2109	11.7516	22.1796	10.4389	12.0214	43.8282	19.276		1.6128	0	0	0	0	0	1.12676	1.04257	0	0	0	0
AT1G07030	blue	0.175181	0.412926	17.4958	33.6286	39.3381	26.2603	15.4471	18.8825	21.4687	31.5573	64.9275	27.9732	11.8766	22.66	31.8851	19.5261	22.2102	22.1073	35.0692	64.9237	13.5798	14.9149	22.9355	19.0302	20.4375	22.0375	24.465	84.6489	50.343		0	0	-1.69159	0	0	0	0	0	1.46792	0	-1.90245	-1.19213
AT1G07110	blue	0.129627	0.546047	263.051	280.253	249.193	213.951	226.384	279.682	256.374	178.278	208.393	212.739	368.48	232.08	132.91	256.795	316.785	226.902	104.784	61.5387	305.112	318.15	294.126	210.239	251.463	295.722	217.793	105.984	196.1		0	0	0	0	0	0	0	-1.68308	-2.29012	0	1.39433	0
AT1G07300	blue	-0.381797	0.0656185	3.66471	6.25489	13.6872	11.0753	11.1928	5.78206	8.56825	8.40045	11.1316	15.1892	7.30235	6.11087	3.84739	7.72155	5.30589	28.3429	18.659	19.9323	5.67241	5.19742	8.98154	7.38257	6.74043	4.55605	5.98126	13.5247	8.44374		0	0	0	0	0	0	2.36252	0	0	0	0	0
AT1G07430	blue	0.253106	0.232745	9.63575	7.73939	4.18075	11.9118	3.50137	3.50838	16.7826	5.59686	10.1053	8.92749	1.94525	2.31245	1.7359	4.01589	2.1463	1.35262	7.5478	13.8657	1.79844	1.61186	2.77267	5.85324	1.58523	4.05456	23.0147	38.9167	17.1425		0	0	0	0	0	0	0	0	0	-1.87436	-4.4698	-2.08025
AT1G07670	blue	-0.106842	0.619257	31.0001	24.4597	36.6457	35.6765	36.2738	24.3616	36.9429	48.8641	38.6678	19.9037	30.3775	30.0994	30.4954	28.0228	23.6015	29.1758	74.803	69.2646	27.3582	25.1578	34.764	23.036	27.9406	36.1182	28.7307	54.861	33.3287		0	0	0	0	0	0	0	1.4913	0	0	0	0
AT1G07750	blue	0.0744246	0.729628	38.4557	38.3782	55.0297	42.3984	42.5105	43.0166	41.2562	57.0223	69.435	35.023	23.0524	39.5518	31.7674	36.5326	40.9646	36.5835	93.7835	69.2292	23.5085	26.7461	41.649	28.7811	37.4813	34.5764	42.2379	108.714	64.9251		0	0	0	0	0	0	0	1.72922	0	0	-1.38846	0
AT1G07900	blue	0.0266239	0.90172	2.04589	1.4085	5.34658	17.9567	6.85559	3.45851	4.02811	6.93603	13.7089	0.993949	2.27271	3.52155	21.9036	0.402164	1.39393	10.1592	12.9871	34.4906	0.978139	0.442141	1.2064	2.82614	0.200025	3.72077	7.81849	49.2832	14.0273		0	0	0	-4.39739	0	0	0	0	4.80417	0	-7.79695	0
AT1G08050	blue	0.0864552	0.687915	5.43057	11.0028	8.01008	10.3116	8.94156	11.1734	5.2979	9.65778	10.6583	4.03472	6.61958	10.1054	25.4602	10.1989	7.85006	12.1932	16.8481	18.7719	6.18914	8.21527	12.1923	3.87923	5.82601	12.6707	4.81438	33.6837	10.9236		0	0	0	-2.59324	0	0	0	0	0	0	-2.38365	0
AT1G08130	blue	-0.019136	0.92928	5.61159	9.59545	10.2087	11.8521	3.99973	3.3752	8.22027	9.27499	10.3371	10.3327	3.76089	2.98846	15.4231	3.54082	2.61932	24.6569	9.39296	13.4083	2.5317	2.43886	4.15909	12.791	7.59608	6.16703	8.41213	37.0289	13.5427		0	0	0	0	0	0	3.32538	0	0	0	-2.1375	0
AT1G08280	blue	0.149208	0.48652	3.95838	4.55084	8.23506	5.29842	3.94457	2.57164	9.47454	7.95381	6.31613	10.0962	1.4485	4.10813	5.64122	2.72337	2.61765	10.198	5.25166	6.21709	2.02609	2.37766	3.60419	3.9777	6.21488	3.52007	9.34326	25.0178	6.4784		0	0	0	0	0	0	0	0	0	0	-1.86133	0
AT1G08290	blue	0.297531	0.157949	1.19565	1.22924	3.20795	0.326485	0.186971	2.49012	1.19274	3.30178	7.83797	0.59637	0.669416	1.72876	0.185391	0.592278	0.847222	1.19694	0.386392	4.03587	0.320118	0.144701	2.07282	0.246645	0.523701	2.66374	1.34031	8.50124	6.78631		0	0	0	0	0	0	0	0	0	0	-3.87303	0
AT1G08410	blue	-0.0857897	0.690201	8.7251	10.6788	18.5262	15.4666	11.2684	10.8163	8.12918	9.24377	20.6915	7.32974	11.9338	9.5876	15.2499	12.4881	10.4032	22.2587	19.2487	26.039	11.9929	9.78153	9.48597	11.6006	14.2885	10.9712	11.313	27.2681	21.5662		0	0	0	0	0	0	0	0	1.42356	0	0	0
AT1G08580	blue	-0.166358	0.43721	28.7135	25.9761	58.5226	59.2216	42.8848	41.5796	21.1677	33.755	67.4256	44.2911	32.0133	25.5019	68.2732	38.6077	32.5164	117.034	61.6141	93.8718	35.9809	31.14	36.5303	52.4025	57.4277	42.3542	33.2364	126.265	76.9704		1.53231	0	0	0	0	0	1.74319	0	1.32835	0	0	0
AT1G08610	blue	-0.0947095	0.65979	7.35814	6.40794	6.80418	8.09574	1.68591	1.33955	3.55548	4.12855	4.88935	2.2457	3.39531	0.835082	4.70156	2.00271	0.881466	11.3549	8.76466	5.06423	2.4896	2.26295	3.58792	6.35922	7.13864	2.57345	7.00413	13.3884	6.01796		0	0	0	0	0	0	2.23089	0	0	0	0	0
AT1G09210	blue	-0.0364077	0.86588	68.1109	74.3366	77.829	128.588	84.4829	71.5405	59.7697	105.108	112.583	72.9997	50.1876	82.1164	250.622	78.9191	70.8582	148.69	210.965	181.84	61.3453	63.6319	41.5141	91.67	38.8229	49.2805	81.2944	250.652	99.3816		1.15332	0	0	-1.71509	0	0	1.31885	1.64839	2.09775	0	-2.54288	-1.01225
AT1G09830	blue	0.0379773	0.860152	22.1485	23.7195	48.0583	27.7676	21.3251	20.7742	24.2574	30.0296	42.6255	26.1203	13.8953	21.5307	36.153	17.0823	15.5711	48.252	38.8781	31.3738	12.8419	12.7337	17.081	26.0093	26.9692	18.1092	31.5685	69.5036	43.6334		0	0	0	0	0	0	1.9513	1.52952	0	0	-1.21795	-1.26901
AT1G10270	blue	0.181333	0.396445	5.3014	7.82155	19.6367	7.44334	2.3518	2.53601	5.51501	6.73261	19.5692	4.05971	4.42938	2.71814	5.86627	3.53096	2.76665	15.3301	8.92305	11.1544	2.6802	3.19941	3.14271	3.67199	5.24929	4.12838	8.01045	26.5385	18.0843		0	0	-2.85776	0	0	0	2.55752	0	0	0	-2.19007	-2.13139
AT1G10290	blue	0.0758361	0.724693	52.1755	55.3851	54.6205	61.6237	56.5047	62.3435	56.6806	68.8138	70.8919	37.6016	59.7882	57.1391	67.7463	68.3932	69.8134	46.0839	84.2516	107.09	46.4846	44.8608	66.6705	43.2256	39.6136	74.474	55.5272	105.675	66.2393		0	0	0	0	0	0	0	0	0	0	-1.26775	0
AT1G10490	blue	-0.0152735	0.94353	3.70163	6.05183	10.6314	10.317	4.59537	3.35213	2.98998	4.06386	11.7343	6.35631	5.99527	2.37519	12.3678	4.49067	2.26835	19.8254	10.2931	9.93478	4.75004	4.14184	3.11913	9.2625	8.12466	3.7992	5.74769	30.9335	13.2546		1.83487	0	-1.71738	0	0	0	2.10291	0	0	0	-1.78097	-1.80301
AT1G10580	blue	0.215455	0.311969	22.0484	35.1358	43.9735	32.3849	29.7373	33.1216	26.5954	36.0918	79.992	23.0608	25.4491	29.9838	35.4148	29.1095	34.8031	32.0107	40.6784	58.4647	22.1776	21.7449	33.3533	31.9342	26.2886	39.4154	29.0175	107.029	73.4328		0	0	-1.18189	0	0	0	0	0	0	0	-1.87766	0
AT1G10900	blue	0.0312148	0.884875	11.0152	18.172	62.9748	35.3519	30.6168	16.9273	19.0967	22.4365	54.0452	18.9828	31.0931	17.4259	30.4816	27.0721	14.0122	34.8358	45.311	25.0601	18.3683	20.4683	14.7834	36.9818	14.2928	21.8349	17.1138	53.2171	60.763		0	0	-1.58462	0	0	0	0	1.06568	0	1.21254	-1.74877	-1.47685
AT1G11310	blue	-0.121555	0.571524	32.5513	55.8992	25.3133	38.5167	40.2727	33.7152	53.6844	52.5461	26.4028	61.8184	39.1295	43.967	49.3342	37.7822	38.9816	21.2983	52.2878	83.9216	29.7853	25.085	38.4907	47.5964	22.5396	54.8467	39.0264	82.199	35.534		0	0	0	0	0	0	0	0	1.09129	0	-1.71883	0
AT1G12000	blue	0.275087	0.193268	49.2368	34.5436	28.7848	28.7954	12.6524	17.0495	39.8323	33.1878	30.3042	22.1048	5.49662	17.9011	45.3528	10.8445	16.0537	44.735	19.5832	19.1762	12.7256	11.0621	22.3021	26.2929	19.9067	10.7313	39.8471	138.933	39.1642		0	-1.33343	0	0	0	0	1.85524	0	0	0	-2.65523	-1.868
AT1G12210	blue	-0.309918	0.140536	1.96342	2.95054	1.15863	3.13465	4.66325	2.79803	2.70186	3.23387	1.89701	3.2309	3.20129	2.67098	6.54705	2.57094	1.25144	4.49115	15.6495	16.5352	0.975047	1.62884	1.76467	2.20477	1.7772	2.01577	2.82383	10.063	1.58597		0	0	0	0	0	0	0	3.18342	3.19483	0	-2.35356	0
AT1G13160	blue	0.108498	0.613807	10.0856	13.2125	27.8876	18.5836	10.0018	9.90795	10.9903	13.3199	27.9603	10.9297	18.8421	8.0796	18.4413	11.914	9.85373	24.5621	19.5593	26.2203	13.459	11.8509	11.9131	17.3785	13.2405	13.7784	14.6657	48.1512	30.7965		0	0	-1.40653	0	0	0	0	0	0	0	-1.71479	-1.16065
AT1G13810	blue	0.126343	0.556347	6.58382	7.96058	21.5842	6.92693	4.42817	3.46258	5.57537	6.10927	18.9633	6.50038	7.59685	3.77754	8.69005	9.54641	6.36691	18.3081	12.297	12.9749	7.29729	5.24769	3.9449	4.83748	11.1435	4.73155	8.38682	23.2715	18.0225		0	0	-2.3631	0	0	0	0	0	0	0	0	0
AT1G13950	blue	-0.164876	0.441362	19.5753	27.4995	30.8946	20.5687	30.9111	13.9892	37.4834	39.4166	25.6388	24.1485	20.2361	12.685	31.8403	24.4005	16.7893	41.6263	58.1438	57.543	11.4069	12.1937	16.6355	25.3865	22.5385	18.8736	31.2434	48.2262	21.7855		0	0	0	0	0	0	1.90916	2.17271	1.75713	0	0	0
AT1G14010	blue	-0.0506654	0.814124	32.9336	35.565	22.6625	50.0301	50.9487	46.3009	28.376	43.3983	27.8652	32.1192	29.4722	47.3455	73.9349	55.9496	45.2535	31.337	61.5638	71.2012	43.2254	44.1156	36.643	37.1234	43.8192	41.8679	29.5308	88.3686	30.842		0	0	0	-1.13836	0	0	0	0	0	0	0	0
AT1G14120	blue	0.24645	0.245675	0.212203	0.530259	1.12143	0	0	0	0.278534	0	3.99734	0.0801841	0	0	0	0	0	0	0	0	0	0	0	0.182393	0	0	0.0901051	36.6002	6.98647		0	0	0	0	0	0	0	0	0	0	-6.20201	0
AT1G14130	blue	0.101659	0.63645	6.13267	7.72663	16.278	7.86673	10.4988	13.3755	13.3372	15.0467	28.2692	8.11063	11.2207	13.7642	8.15721	13.8161	7.12784	8.10878	21.5349	28.7772	7.00235	8.4588	8.43792	5.58122	8.39418	9.28067	12.7904	24.9614	20.7429		0	0	0	0	0	0	0	0	1.73672	0	0	0
AT1G14250	blue	0.348143	0.0954907	0.136794	3.66241	9.56476	8.50818	0.0594201	0	3.41152	8.85364	11.0289	1.39562	0	0	7.07017	0.125486	0.12427	1.52157	0.42979	0	0	0.0689798	0	3.64489	0.124826	0.290245	8.13191	49.2418	36.2836		0	-7.16137	-4.79193	0	0	0	0	0	0	0	-8.476	-6.9662
AT1G14810	blue	-0.0195529	0.927744	32.6246	47.6209	81.4863	96.8917	73.3028	93.2394	37.2602	72.8897	103.469	37.1147	74.753	71.0445	91.7358	96.4927	103.784	117.115	54.6385	104.251	71.5722	66.4785	64.5766	79.7089	85.5764	92.1931	44.7387	155.771	102.722		1.42679	0	0	-1.24103	0	0	0	0	0	0	0	0
AT1G15250	blue	-0.378939	0.0678348	19.7234	17.297	28.7887	42.2302	52.8209	25.4832	23.4425	20.9966	26.3294	34.3298	41.5428	20.5836	43.5453	33.5503	23.2788	68.4498	68.7997	72.4894	25.9874	21.8493	19.5517	39.8455	43.3648	19.7709	29.6748	88.867	25.7095		0	0	0	0	0	0	0	0	1.85723	0	0	0
AT1G15510	blue	0.0740808	0.730832	7.83163	12.3727	10.4588	7.87949	2.40381	2.14451	7.43365	6.28367	9.14425	6.23654	5.83826	2.6181	6.02147	4.09678	2.46953	17.9083	6.4057	6.01657	2.46938	2.4968	3.27273	5.13204	8.63775	2.93542	8.82205	26.7135	10.4447		0	0	0	0	0	0	2.89998	0	0	0	-1.48102	0
AT1G15730	blue	-0.317354	0.130766	84.8886	62.9419	61.8876	84.8846	89.3421	90.7353	75.1242	66.2657	47.7859	59.5824	99.5277	71.7336	77.7892	89.0424	83.6095	85.616	76.03	46.3229	84.64	80.7602	72.507	88.3218	95.0461	81.8911	72.6973	46.0527	54.2272		0	0	1.01528	0	0	0	0	0	0	0	1.19317	0
AT1G15780	blue	-0.081689	0.704343	24.4294	34.8482	36.5845	32.6294	30.8739	22.2569	31.6837	37.8155	36.0107	20.0824	27.9439	30.3935	29.5099	29.076	24.3521	25.6568	49.1461	55.4933	22.9623	21.9273	32.8782	23.8912	20.2648	41.7468	28.7466	43.0901	32.9859		0	0	0	0	0	0	0	1.08356	0	0	0	0
AT1G16350	blue	0.0725809	0.73609	48.0774	41.3434	30.2843	46.6611	20.083	15.2679	29.6375	21.0612	24.4208	23.9709	38.2213	13.6603	42.1423	34.0284	17.6516	61.934	33.9198	22.5484	23.7152	26.6447	19.3377	33.4681	28.6634	17.1916	42.9161	91.5095	31.7672		0	0	0	0	0	0	1.42649	0	0	0	-1.52689	0
AT1G17020	blue	-0.0742822	0.730126	0.120163	0.900797	1.75853	2.39251	2.03564	2.36985	0.236585	1.46903	7.13016	0.204324	3.45724	2.68883	0.931587	2.48015	1.80115	0.41768	6.87655	11.2492	0	0.18178	0.619992	0.309847	0.164474	3.72874	0.382673	14.4833	3.25966		0	0	0	0	0	0	0	0	4.14818	0	-6.31256	0
AT1G17180	blue	0.302155	0.15128	0.0982192	9.15115	5.15068	0.111749	0	0.619868	0.128921	2.5428	29.529	0	0	0.845314	0.380733	0.810898	1.07072	0.273125	0.529016	2.71962	0.525935	0	0.810837	0	0.806635	7.03344	0	41.6141	12.7072		0	0	-5.48383	0	0	0	0	0	0	0	-5.54119	0
AT1G17700	blue	0.0867676	0.686843	9.0745	5.69684	4.45217	3.56018	8.97089	9.54496	13.4171	7.95101	5.18713	7.80379	1.78437	11.4904	4.58232	4.01865	8.95434	2.32038	5.47748	2.33801	6.28336	6.94277	12.2703	4.84121	15.2762	9.79297	11.161	1.01592	5.51387		0	0	0	0	0	0	0	0	0	0	4.05826	0
AT1G17750	blue	0.290586	0.168353	1.5943	4.88203	9.69125	1.4738	0.519394	2.63334	0.915534	9.31547	16.9495	0.818927	0.852316	2.95862	1.19095	0.754102	1.45964	1.31616	1.07338	9.59102	0.0666952	0.414532	5.55252	0.67446	1.43208	7.65077	1.30104	23.7777	13.9311		0	-4.10692	-2.59608	0	0	0	0	0	0	0	-3.9056	0
AT1G17860	blue	0.374167	0.0716619	29.8829	40.6748	44.9286	67.3497	53.2098	68.3828	38.4752	38.7147	65.1004	15.386	77.8707	42.0132	33.3068	102.954	77.866	14.5896	51.7563	60.4561	83.6714	76.0914	62.6152	42.0566	21.0758	70.241	52.4502	145.945	63.4673		0	0	0	0	0	0	-2.47823	0	0	0	-2.64394	0
AT1G17880	blue	-0.210921	0.322505	152.768	134.869	201.218	306.264	289.591	247.519	114.462	128.846	180.98	219.783	255.254	172.821	323.492	271.098	309.456	445.572	260.482	224.826	330.368	276.933	230.215	285.259	288.48	234.495	181.511	367.244	204.694		1.46796	1.22618	0	0	0	0	0	0	0	0	0	0
AT1G17940	blue	0.0096834	0.964181	16.359	17.8313	14.2082	22.9757	26.5684	15.3945	14.9735	10.2633	15.0331	21.5711	20.3836	12.8677	19.0053	17.5672	11.8405	9.44911	24.4463	11.5211	19.0402	15.0542	15.7291	16.5852	28.7704	14.7544	16.5104	53.2497	21.0019		0	1.43002	0	0	0	0	0	0	0	0	0	0
AT1G18080	blue	-0.0332592	0.877389	206.158	167.145	294.356	300.283	197.893	166.84	147.829	162.342	310.28	216.063	194.82	139.232	370.659	183.373	190.295	507.09	282.77	340.152	184.041	177.127	158.115	274.666	173.33	148.151	245.717	581.076	316.111		1.07044	0	0	0	0	0	1.50378	0	1.07196	0	-1.59738	-1.09365
AT1G18540	blue	-0.123576	0.565096	151.826	118.098	231.896	278.631	194.282	167.666	108.176	150.312	271.377	210.454	161.62	123.516	366.585	214.159	179.578	629.347	260.252	369.311	211.491	172.444	135.79	245.912	216.78	144.838	154.424	562.989	291.723		1.41303	0	0	0	0	0	1.61483	0	1.41022	0	-1.22905	-1.01045
AT1G18590	blue	0.104396	0.627349	8.46061	36.1105	96.4785	39.4177	16.4172	22.2156	23.3454	56.5801	109.725	25.8325	10.853	31.3585	40.4569	25.2381	17.3356	53.8374	55.1325	89.4081	3.47221	3.83038	22.942	31.0523	12.595	50.513	27.1406	125.563	111.513		0	-1.72728	-2.21405	0	0	0	3.99625	3.76655	1.92917	0	-3.16967	-1.14278
AT1G19270	blue	-0.419314	0.0413856	11.4456	17.7906	8.35762	25.1057	25.1079	15.1714	13.5634	22.1385	10.9492	11.0224	17.354	17.3543	25.0349	18.0696	12.9075	10.8753	27.3933	30.4669	11.5756	9.87864	16.7354	31.3174	12.4251	24.1517	13.1632	22.89	10.981		0	0	0	-1.11904	0	0	0	1.39065	0	1.35134	0	0
AT1G19970	blue	0.268456	0.204658	4.77473	4.20617	6.76222	3.76767	1.30463	0.729039	8.69326	3.98751	9.57461	9.25382	1.31746	1.06047	2.88575	1.27162	1.57412	6.95994	2.79984	1.21852	1.13403	1.04852	0.953643	6.851	2.21363	0.612753	10.3007	21.7525	10.2848		0	0	0	0	0	0	0	0	0	0	-3.14887	0
AT1G20260	blue	0.307924	0.143241	193.043	179.396	204.346	178.313	127.409	121.042	165.699	157.025	208.121	195.413	88.0679	123.444	198.199	117.815	132.154	144.417	143.523	124.694	127.479	116.852	127.01	175.991	139.71	94.7896	181.651	252.917	202.342		0	0	0	0	0	0	0	0	0	0	0	-1.09429
AT1G20840	blue	0.00309101	0.988563	231.301	172.352	37.4222	189.813	168.375	170.22	101.466	98.2475	27.2581	62.7345	190.993	241.246	118.991	121.478	180.657	20.2316	96.243	50.2304	294.442	255.743	229.544	136.274	211.065	193.713	84.7417	40.4756	15.1819		0	0	2.73284	0	0	0	-3.82174	-1.49073	-2.22538	0	2.53039	3.6732
AT1G21310	blue	-0.102254	0.634467	24.5992	131.882	52.5309	267.496	167.799	122.984	12.158	132.495	123.397	2.81151	31.8808	174.422	108.567	64.7719	47.108	57.2151	168.343	414.047	33.1337	30.3985	72.4973	35.7613	45.0326	236.08	9.22019	721.185	87.8052		4.50759	0	0	-5.20663	-1.04037	1.90768	0	2.38854	2.48055	2.05642	-3.8535	1.42661
AT1G21440	blue	0.11691	0.586416	14.9612	35.2204	66.6554	68.7788	11.8559	18.5015	21.4071	27.0434	29.4779	31.4753	45.3828	10.2082	50.7676	43.5844	24.5197	39.0738	16.8788	14.9285	19.2163	17.5356	8.90168	45.0083	15.6817	10.6172	30.1329	101.496	41.0637		1.73193	0	0	0	0	0	0	0	0	0	-2.54645	-1.95176
AT1G22380	blue	0.35308	0.0905701	5.30684	3.60126	0.448552	1.01627	1.02705	1.07771	7.65535	8.69071	2.90993	1.4295	1.47088	2.62279	0.543135	1.80748	1.07398	0.730549	0.566001	0.96992	0.984733	0.715375	0.867525	0.270971	1.07879	1.17058	4.28365	20.3426	0.804038		0	0	0	0	0	0	0	0	0	0	-4.0892	0
AT1G22410	blue	0.29109	0.167581	53.8642	189.166	385.422	100.959	41.2121	144.295	44.1596	168.823	903.427	55.4415	34.5177	157.118	142.996	58.5454	70.6495	113.924	76.3683	335.215	45.1548	34.5714	189.202	57.0047	61.4196	270.478	50.9026	1579.93	948.066		1.24102	-1.97656	-2.55619	-1.30247	0	1.17224	1.37668	1.06261	0	0	-4.53719	-1.80977
AT1G22780	blue	-0.226992	0.286123	116.676	73.3895	133.558	219.742	243.786	252.576	84.744	94.2852	145.32	146.376	166.891	146.973	261.657	225.734	292.457	327.665	205.617	247.976	186.869	191.505	180.998	182.814	205.998	156.389	126.172	314.149	159.399		1.42268	1.42832	0	0	0	0	0	0	0	0	0	0
AT1G22950	blue	-0.0494097	0.818655	6.66612	9.4379	12.6079	12.2764	7.43533	8.73493	9.56551	13.2441	18.8997	21.6454	5.62289	7.09848	19.6357	3.57575	5.31165	21.8359	16.4307	23.3891	5.14251	4.44397	6.99551	16.1693	10.4389	6.38275	11.2982	39.6855	19.9615		0	0	0	0	0	0	2.12772	0	0	0	-1.77882	0
AT1G23100	blue	0.0324494	0.880353	4.97975	5.50498	4.89763	13.8901	3.97729	3.54827	1.89765	6.70018	5.08364	4.37034	1.49895	1.93551	8.71763	4.86281	3.72121	28.5885	9.94985	13.132	2.36545	3.64513	5.30449	3.52081	8.79498	2.04501	4.70644	63.9526	5.81016		0	0	0	0	0	0	3.63681	0	0	0	-2.71443	0
AT1G23190	blue	0.128831	0.548536	47.4275	56.8095	94.3914	74.7288	38.7964	45.5265	60.1078	59.7302	102.524	88.4615	27.8303	46.7864	74.9289	33.8915	38.9939	101.296	62.4667	51.6571	40.7617	31.8945	40.387	56.42	42.4962	34.4383	67.0156	129.362	98.0245		0	0	-1.08099	0	0	0	1.35487	0	0	0	-1.45819	-1.50942
AT1G23280	blue	-0.0365314	0.865428	14.4089	12.2052	27.9966	36.3996	24.399	13.4862	13.2497	16.9772	29.3507	22.0553	15.6988	12.0505	38.3931	24.0832	19.7454	48.8962	30.8018	38.534	24.5197	15.8863	21.1692	30.9618	34.542	20.7269	17.1104	86.2265	28.7647		1.50602	0	0	0	0	0	0	0	0	0	-1.17195	0
AT1G23290	blue	-0.125057	0.560404	241.373	207.003	335.496	360.243	358.307	419.308	184.569	227.499	368.104	309.322	338.323	313.042	436.312	394.259	455.385	597.183	413.772	545.01	277.413	319.818	333.638	288.199	365.672	290.96	312.089	756.049	386.382		1.01286	0	0	0	0	0	1.14771	0	0	0	0	0
AT1G24070	blue	0.263897	0.21275	0	2.57139	8.67423	1.23706	0.413254	0.0714783	1.48662	4.30049	15.9244	2.97864	0.140913	0.15596	0.760988	0.124675	0	2.20462	1.46405	1.19469	0.18194	0.0685343	0.186999	0.759316	0.18603	0.216278	1.61588	79.2598	17.2053		0	0	-7.70932	0	0	0	0	0	0	0	-8.58709	-6.31412
AT1G25250	blue	0.174353	0.415174	4.20513	4.42706	3.47686	3.16256	1.85757	1.01207	4.39696	3.48537	1.61112	8.3219	0.110845	3.06704	4.88097	0.588433	2.52517	2.47743	1.63151	0.845791	0.381648	0.646927	1.61807	2.57296	1.75602	1.36103	5.08434	18.483	2.57792		0	0	0	0	0	0	0	0	0	0	-3.24799	0
AT1G25390	blue	0.0203098	0.924954	25.1495	33.5292	53.8309	26.0535	26.6506	28.592	37.8303	50.1978	48.5501	25.2422	29.9025	25.5523	23.3646	20.8612	22.542	26.8981	53.5343	59.9702	14.7459	12.4828	32.7562	24.5349	18.8061	41.5289	32.3888	61.7672	48.3877		0	0	0	0	0	0	0	2.01973	0	0	-1.56782	0
AT1G26630	blue	0.0683865	0.750856	112.701	92.355	121.308	96.623	96.605	90.3144	99.0303	113.372	120.167	86.4836	57.0625	71.8781	79.7836	72.1797	58.9488	103.856	111.573	148.106	49.2432	65.5848	64.8794	69.8085	76.1673	64.062	91.5656	216.272	135.373		0	0	0	0	0	0	1.11816	0	1.15755	0	-1.35778	-1.07969
AT1G26880	blue	0.0446857	0.835751	11.2148	12.9548	20.4387	17.4907	12.4796	10.1394	11.0816	14.4988	24.3539	14.4271	8.42671	6.72379	21.1664	7.80246	3.09074	33.4633	15.6099	26.7498	5.73529	8.95932	5.72138	9.91011	14.6605	7.21875	14.286	57.2235	29.2743		0	0	0	0	0	0	2.58621	0	0	0	-1.81685	0
AT1G26910	blue	0.181838	0.395109	11.4215	8.94246	10.1835	14.8513	13.3829	9.6917	7.43288	7.45442	14.8617	10.7714	14.1805	5.61705	18.2305	17.3008	17.7871	19.4834	10.7268	15.9456	13.8764	13.2128	9.11198	11.3845	11.0353	9.46952	9.65881	41.8336	15.6219		0	0	0	0	0	0	0	0	0	0	-1.77471	0
AT1G27390	blue	-0.262258	0.215709	24.748	30.9206	42.2913	47.9714	35.9328	45.0723	25.566	34.0565	53.3526	34.8081	29.8166	41.2835	51.8153	34.2635	41.8419	62.1278	59.9621	88.9302	30.0621	25.19	39.253	39.687	51.4387	45.5812	26.0765	88.6244	53.5544		0	0	0	0	0	0	1.08886	1.17041	1.14663	0	0	0
AT1G27470	blue	0.134337	0.531428	7.22274	8.94261	17.0223	12.968	7.42648	6.68361	7.28035	8.54734	20.3569	6.25303	5.87711	4.40641	11.7347	8.1353	9.1362	15.8475	14.814	17.6003	8.03703	6.59274	6.6671	9.74435	13.8074	7.41999	10.1324	38.0314	20.7315		0	0	-1.51663	0	0	0	0	0	0	0	-1.31393	-1.48263
AT1G27950	blue	0.271014	0.200211	220.394	104.365	324.811	111.365	58.8918	45.4516	230.951	198.541	302.114	277.881	15.6557	51.798	147.231	34.4817	56.037	289.309	56.8151	26.5464	57.0576	39.6915	62.1067	131.444	163.294	11.7588	161.383	482.024	344.14		-1.00424	-1.69549	-2.64249	0	0	0	2.38369	0	0	0	-1.41381	-4.87148
AT1G28230	blue	-0.162072	0.449275	10.3702	24.7355	8.37659	22.7547	10.7934	25.7114	13.2582	16.4649	20.6257	19.9235	15.8137	34.3092	20.7084	13.1575	17.1592	3.18332	51.1398	76.3587	5.94959	8.35329	18.484	27.4348	4.79291	23.8963	18.7	83.6242	21.3585		0	0	0	0	0	0	0	2.53324	2.01327	0	-3.97712	0
AT1G28350	blue	0.0833574	0.698578	13.1831	16.977	16.2382	17.4364	11.7248	10.8679	15.1409	14.2681	17.0978	18.4562	8.14971	8.39595	22.9961	11.3828	10.7336	24.1033	18.1063	18.9033	10.6328	10.2208	13.3318	18.8238	18.7212	9.38789	20.1099	42.493	19.0271		0	0	0	0	0	0	1.22227	0	0	0	-1.03473	0
AT1G28400	blue	0.109404	0.610832	39.1617	40.7886	23.1518	48.0203	32.829	23.924	52.8136	37.2641	18.1502	37.4909	11.6982	21.4761	44.4308	16.9217	16.595	63.8292	17.9257	22.7483	8.71084	8.21818	36.8389	29.6324	25.7394	21.5647	45.7037	121.669	29.3158		0	0	0	0	0	0	2.9149	0	0	0	-2.09308	0
AT1G28480	blue	0.0939667	0.662304	3.64753	49.1285	22.5839	20.7499	13.7112	19.0356	13.0741	135.593	53.7523	0.954191	2.1818	21.0086	34.6228	14.4779	11.8524	8.58249	40.4252	153.716	5.07067	2.54673	11.871	30.9293	9.02512	60.723	21.445	207.353	32.9824		0	-3.24805	0	-5.11684	0	0	0	3.90775	3.66151	0	-4.37417	0
AT1G28600	blue	0.147432	0.491781	11.6324	7.95021	48.6182	18.9543	10.3596	13.6496	18.7979	23.8768	43.6704	19.3489	9.45447	13.885	21.2239	11.1802	6.61123	34.3787	19.3625	27.8237	4.30381	3.18342	8.44481	17.6351	7.36091	19.5341	17.4985	88.1049	47.896		0	0	-1.58761	0	0	0	3.0394	2.52383	1.68693	0	-3.43344	-1.2942
AT1G29030	blue	-0.0622996	0.772434	6.28033	8.2671	6.48903	9.03106	4.88772	5.50494	6.64057	7.33919	7.98557	4.64736	8.20718	2.77762	6.36798	6.54131	4.27899	10.2481	14.6816	16.1017	4.14528	5.14625	4.14052	4.04856	7.46207	5.34403	8.11132	23.3635	7.58401		0	0	0	0	0	0	0	0	0	0	-1.49878	0
AT1G29310	blue	-0.013476	0.950167	16.6367	22.9072	19.9874	30.3644	26.1964	20.4678	15.9879	23.6433	37.4391	17.3438	13.0908	23.0114	45.8083	24.5954	26.2462	35.9363	38.1362	45.5045	18.6256	13.8572	17.9853	21.2579	24.6016	22.2984	17.8498	64.0805	32.8561		0	0	0	-1.33673	0	0	0	1.37973	1.30594	0	-1.23331	0
AT1G29320	blue	0.0492453	0.819249	7.84025	11.37	18.7248	13.9379	8.51406	7.7313	7.14653	9.71029	21.1689	9.31972	10.7538	4.8733	16.6029	9.21491	6.89986	20.8178	19.2813	19.7421	6.7055	8.40126	5.84317	11.0209	17.4386	9.09737	14.9116	46.7991	21.8137		0	0	0	0	0	0	0	0	0	0	-1.27637	0
AT1G29640	blue	0.166346	0.437242	0.107915	1.5024	5.26432	1.71893	2.10941	7.32139	3.11625	3.56988	12.9288	3.54763	1.17482	4.2723	4.18319	9.20646	1.32347	6.15179	3.77806	7.96826	1.44464	0.326504	1.55904	0	0.295421	8.75813	4.12404	20.4961	9.75809		0	0	0	0	0	0	0	0	0	0	-5.96861	0
AT1G30220	blue	-0.107485	0.617138	0.308329	3.34915	0.644611	2.55584	1.03318	0.903446	0.462524	0.760222	3.18616	0.199726	0.890531	1.13726	1.47977	0.303044	0.300107	0.367454	5.8124	11.3832	0	0.133267	0.272719	0.113578	0	0.420558	0.841641	10.35	1.71571		0	0	0	0	0	0	0	0	5.35011	0	-5.06315	0
AT1G30320	blue	0.455702	0.0252281	22.3784	35.9225	84.006	19.3305	13.98	32.6272	37.7842	35.8867	104.354	19.5351	21.667	21.5576	10.8512	26.8518	29.4359	12.6213	15.8835	22.8502	17.3506	18.2119	45.7848	10.2015	23.9199	30.3584	29.4343	125.412	87.5865		0	-1.30227	-1.58714	0	0	0	0	0	0	-1.42783	-2.24256	-1.5289
AT1G30700	blue	0.196222	0.358123	0.617528	28.488	27.865	8.26898	7.05677	22.8589	0.187052	16.3288	102.331	0.0538483	19.7987	30.5799	2.02549	12.8765	17.5417	0.198139	19.9563	48.8541	5.27797	3.30558	13.235	0.67368	4.68139	40.517	2.35992	124.92	72.2936		5.51425	0	-2.07222	0	0	0	0	2.51308	1.85087	0	-4.5901	0
AT1G30760	blue	0.260262	0.21935	0	0.765555	3.16027	0.55916	0.0582216	0.0704918	0.410508	0.449818	9.59447	0.0506471	0.0694841	0.0769038	0.404108	0.122955	0.0608815	0.55908	0	0.11782	0.0598097	0	0	0	0	0.0710976	0.626048	60.0524	12.6172		0	0	-6.99841	0	0	0	0	0	0	0	-7.57922	-7.47166
AT1G31280	blue	-0.291423	0.167073	7.10051	9.46472	14.2789	11.5736	14.0762	11.1235	10.9064	14.7393	19.4941	10.6751	11.1603	13.3488	15.7792	10.8097	8.71493	20.8652	25.3264	23.4058	8.99969	6.70394	9.61369	6.7523	11.0975	11.8201	8.24314	12.446	16.7782		0	0	0	0	0	0	1.25472	1.83677	1.25046	0	0	0
AT1G31660	blue	0.0548293	0.799141	11.5962	13.6714	31.5716	23.0308	9.4777	15.0862	8.67861	13.7524	37.4799	13.4913	9.72911	9.01712	23.987	13.157	9.35626	33.8727	23.1477	40.3709	11.9831	9.23287	12.3862	16.7868	21.3025	11.8975	13.0225	72.7582	38.4899		1.45608	0	-1.22269	0	0	0	1.54069	0	1.67134	0	-1.62426	-1.69412
AT1G31810	blue	-0.0483218	0.822586	14.119	12.1006	17.609	16.4962	11.9097	7.09943	10.0799	10.0384	16.975	15.1211	12.4408	8.57135	16.7705	12.6858	11.0368	19.3527	15.9147	12.4461	10.2	8.34995	12.506	13.8717	9.08794	14.48	13.1197	22.0593	14.2998		0	0	-1.16744	0	0	0	0	0	0	0	-1.13153	0
AT1G31910	blue	-0.149042	0.487009	13.0658	12.1473	17.2477	18.3778	15.436	16.1973	12.1557	17.3983	16.3903	20.1825	12.1139	14.8903	13.033	16.9413	16.6793	18.4659	28.2267	39.9457	12.5415	13.521	15.0386	9.57971	14.0026	12.3952	11.1112	36.2288	19.6743		0	0	0	0	0	0	0	0	1.37612	0	-1.22362	0
AT1G31970	blue	-0.139222	0.516462	39.2236	40.8374	100.382	75.6016	82.1486	67.6224	35.3768	52.6229	109.007	48.5339	78.7427	47.8001	61.8985	76.5484	61.1903	117.54	116.402	112.904	55.3064	59.0617	51.4037	43.6556	86.0997	61.6941	49.7334	158.148	105.906		1.14367	0	0	0	0	0	1.12919	0	1.10191	0	0	0
AT1G32100	blue	0.496406	0.0136125	30.4934	23.4742	30.5508	7.63437	3.30331	2.9408	34.1536	13.6185	37.4143	3.71873	5.79752	3.46496	14.932	1.64143	3.86061	15.1346	3.31291	1.37627	3.59303	4.3987	5.5394	8.93951	3.87789	4.27115	35.71	47.1102	36.8197		-2.1134	0	-3.57911	0	0	0	0	0	0	-1.89717	-3.45487	-3.10808
AT1G32380	blue	0.0740659	0.730884	3.30284	5.4617	14.0979	10.2235	7.0257	3.8317	6.69415	12.0157	18.9944	8.75455	5.28769	5.01628	17.761	5.81455	3.44169	27.6884	12.2956	22.287	6.177	5.73125	3.40828	9.83164	7.31308	5.25589	7.85781	44.8833	21.487		0	0	-2.21932	0	0	0	2.20587	0	2.67584	0	-2.4698	-2.03175
AT1G33390	blue	-0.16771	0.433439	5.75512	7.82608	10.8562	8.50285	7.49967	6.3039	6.41282	8.27746	11.0205	7.60349	4.73278	5.8083	6.58034	5.49776	4.14683	12.636	16.2235	23.4475	4.60038	6.1069	6.3661	5.25804	7.36737	7.34638	6.64553	19.9366	12.326		0	0	0	0	0	0	1.49928	1.32879	1.8477	0	-1.28837	0
AT1G34160	blue	0.106228	0.621285	3.55264	2.48568	1.21313	2.26353	0.987637	1.12105	2.61136	2.18013	1.39198	2.68484	1.32602	0.89688	1.28532	1.62948	1.09731	2.76614	2.67887	2.56075	0.507289	0.501608	1.7597	2.1375	2.00993	0.979923	2.59464	14.014	1.31792		0	0	0	0	0	0	0	0	0	0	-2.65382	0
AT1G34750	blue	-0.23233	0.274635	22.8908	21.0039	23.0379	29.5208	38.6628	37.1683	40.0373	35.96	26.1234	36.6561	22.8981	30.2206	52.5507	29.2043	18.4733	45.4231	57.9053	56.0427	16.5118	21.2648	25.8003	27.8652	35.8191	28.9999	37.5818	68.3204	24.3469		0	0	0	0	0	0	1.5015	1.36444	1.08589	0	0	0
AT1G41880	blue	-0.17088	0.424671	85.4439	78.3969	178.554	199.945	129.4	118.415	82.2957	107.281	183.226	194.503	71.6492	88.0451	302.567	96.9166	103.53	456.738	183.772	263.536	98.3065	76.5068	95.559	214.517	158.518	90.9523	115.609	450.69	190.986		1.32877	0	0	0	0	0	2.25757	1.18347	1.43029	0	-1.35966	-1.07057
AT1G43160	blue	0.301893	0.151653	1.01749	18.5241	65.2024	63.2496	21.9379	59.69	2.79249	14.7673	189.542	0.104856	12.0838	34.8684	0.11952	189.136	67.6861	0	6.22757	15.8552	5.57217	8.2559	18.7085	0.357771	20.0042	70.3594	1.1783	203.835	164.708		4.54949	0	-1.57676	0	-3.98596	0	0	0	0	0	-3.2012	-1.22739
AT1G44100	blue	-0.0434106	0.840379	16.6704	19.6968	132.1	33.7929	30.5458	43.7132	33.9007	45.6457	96.5521	22.8899	14.4845	37.5183	16.7366	17.3923	26.4489	80.0358	56.3811	62.0204	9.53419	8.40624	30.2862	22.6533	55.9199	45.8947	28.1646	103.529	86.9927		0	0	-1.05304	0	0	0	3.11103	2.66489	1.00083	0	0	0
AT1G45010	blue	0.154622	0.470659	6.5251	5.4905	26.9425	6.57549	2.1865	2.20609	13.5813	13.6752	21.4927	37.1955	0.14497	0.320901	9.87658	0.384795	2.2864	25.5323	4.39309	2.21236	2.12136	1.8332	2.88575	9.13379	8.67616	0.296673	10.5681	51.1836	22.5636		0	0	-3.19409	1.9775	0	0	3.63083	0	0	0	-2.41273	-6.24927
AT1G45332	blue	-0.153423	0.474147	20.1328	21.3866	19.5948	27.5317	22.8449	19.141	15.0274	15.9518	21.5418	7.07901	31.3107	14.8918	17.4827	32.4466	21.8499	35.1373	41.6929	32.2067	20.8121	18.8939	23.5612	12.3704	32.7212	20.7547	20.1772	46.2905	20.587		0	0	0	0	0	0	0	1.0611	0	0	0	0
AT1G45616	blue	0.365878	0.0786974	0.310188	0.241592	1.99462	0.449167	0.146988	0.177965	0.333122	0.892274	1.43422	0.127865	0	0.0485383	0.0364365	0.426819	0.0384257	0.352866	0.303763	0.111544	0.226496	0.0853177	0.465586	0.0363564	0.0771955	0.0448737	0.718426	4.25715	0.863027		0	0	0	0	0	0	0	0	0	0	-5.6374	0
AT1G47400	blue	0.185827	0.384645	0	0	1.31048	0	0	0	1.64553	0	0	1.42114	0	0.30827	3.93397	0	0.244044	4.23314	0	0	0	1.08372	1.10886	2.53992	0	0	0.228138	62.7967	0		0	0	0	0	0	0	0	0	0	0	-5.64062	0
AT1G47500	blue	-0.0768224	0.72125	16.0749	17.9975	38.6736	29.041	19.5511	21.827	14.3861	18.356	38.6493	20.2103	25.1513	19.5362	32.226	21.6498	23.0331	45.5132	30.8279	42.0053	17.2152	15.4749	15.7838	22.9859	19.6024	21.782	22.5868	58.2384	39.2357		0	0	0	0	0	0	1.44417	0	1.37888	0	-1.42311	0
AT1G48040	blue	0.16972	0.427867	5.56306	9.63244	16.2319	7.33499	4.81035	6.64443	9.14455	12.8618	25.2092	8.428	5.74087	8.14373	7.18815	5.58012	6.65959	10.554	9.52099	19.7431	5.21996	4.16853	8.04765	6.63611	8.11268	11.7484	8.34488	22.028	21.0471		0	0	-1.83354	0	0	0	0	0	0	0	0	0
AT1G48120	blue	0.0339319	0.874928	2.6728	4.87433	7.44043	4.67165	2.12009	2.01685	2.31343	3.23138	8.71248	5.11566	2.28923	3.06709	6.13136	2.55845	2.00581	8.45575	4.30313	7.71236	2.51498	1.52359	3.91734	2.37224	1.48458	4.16083	2.76328	7.89945	8.75669		0	0	-2.02078	0	0	0	1.79095	0	0	0	-2.26387	0
AT1G48460	blue	0.0225816	0.916587	10.4487	9.10476	9.73514	11.6665	3.2983	2.55988	5.28149	8.7742	10.4893	7.57762	6.05588	2.79273	10.3983	6.34036	3.09524	22.1074	11.5352	10.2686	3.82266	4.02529	4.95583	8.0326	9.50496	3.51136	10.4166	31.9215	11.1951		0	0	0	0	0	0	2.57345	0	0	0	-1.59995	0
AT1G48630	blue	-0.00187336	0.993068	21.1788	20.7969	55.5357	54.5051	24.1599	22.0989	17.9405	30.9476	67.0699	37.2779	10.3127	13.2774	73.9657	17.3176	22.8664	120.233	37.9021	76.727	16.4856	14.5352	23.0419	53.6512	39.0839	19.9199	30.0816	175.387	71.4443		1.65122	0	-1.5115	0	0	0	2.90812	0	1.70223	0	-2.01807	-1.8429
AT1G48920	blue	-0.0505098	0.814685	116.542	164.607	228.283	287.989	200.577	143.953	82.8359	129.625	252.65	112.406	219.734	112.755	301.117	183.927	123.335	202.815	303.993	334.935	148.962	148.581	119.379	210.092	188.703	150.708	148.348	571.202	273.862		1.84574	0	0	-1.35714	0	0	0	0	1.45509	0	-1.45006	0
AT1G49000	blue	-0.0299523	0.889503	17.9777	16.9578	14.3745	19.7769	27.4612	52.221	18.1277	22.0897	22.7413	1.07971	27.2185	35.6581	2.9229	35.3859	23.6864	5.62823	44.2466	51.4902	14.1848	18.191	46.1948	5.83296	15.9703	60.627	16.0762	90.1598	25.6719		0	0	0	0	0	0	0	0	0	0	-2.34927	0
AT1G50010	blue	0.438404	0.0321206	391.42	177.952	82.5861	93.287	54.0105	71.6033	226.51	176.244	97.8167	177.506	28.0991	111.747	151.533	48.0911	120.71	85.781	44.0596	47.3334	81.5751	60.4042	96.5992	128.272	71.0759	52.6736	288.571	332.326	136.822		-1.23178	-1.64845	0	0	0	0	0	0	-1.0624	-1.06883	-2.07734	-1.37744
AT1G50400	blue	0.145055	0.498865	0.145504	1.01285	0.0887246	0.662188	0	0.229571	0.477465	0.837098	0.57559	0.247413	0.226289	0.250453	0.0940042	0.30032	0.198273	0.708071	1.37146	2.2063	0.194782	0.220115	0	0.187595	0.398321	0.115772	0.278025	15.3234	0.40483		0	0	0	0	0	0	0	0	0	0	-5.11784	0
AT1G50840	blue	-0.0313507	0.884377	15.4716	17.4024	44.8987	28.2289	16.1353	10.9401	17.0263	16.8928	34.3335	19.3031	20.9805	10.9203	30.5353	13.6625	10.6698	44.3345	29.1849	18.7828	12.1869	11.3458	10.2218	22.8359	18.3039	11.6721	23.1935	43.99	34.5156		0	0	-1.5598	0	0	0	1.90467	1.28228	0	0	-1.1172	-1.56447
AT1G50920	blue	-0.122658	0.56801	51.545	66.5726	101.325	93.6887	75.234	67.8457	47.6739	59.5213	111.51	53.7281	74.8046	58.7657	93.9976	76.2963	73.6883	114.932	133.842	139.313	66.6958	56.009	60.2294	68.8133	88.8411	74.3036	66.5566	183.087	107.412		1.02273	0	0	0	0	0	0	1.17601	1.17654	0	0	0
AT1G50950	blue	-0.227752	0.284469	5.05421	7.5373	3.80201	7.68516	6.95562	7.97436	7.75009	8.22049	5.39215	4.33723	3.67306	5.6101	5.371	3.76978	4.76311	2.62703	14.12	17.003	1.96023	2.42954	6.14168	5.8464	6.27149	5.93821	8.84516	12.997	4.1398		0	0	0	0	0	0	0	2.45819	0	0	0	0
AT1G51090	blue	0.103954	0.628815	9.65749	60.0569	35.3334	16.7315	6.72152	2.59726	5.906	8.5235	29.5209	64.5665	0.682701	4.72252	17.8672	6.94637	5.98179	5.18795	9.01414	4.48577	7.49252	7.63688	5.88888	52.7762	4.206	2.2703	20.1309	93.395	29.4651		0	0	-3.41648	1.91793	0	0	0	0	0	1.49136	-4.325	-3.69834
AT1G51350	blue	0.109561	0.610317	15.1382	16.4335	37.0498	18.2828	14.9638	17.2469	24.7585	27.5757	37.0648	22.4769	13.0854	15.9073	19.9168	18.6475	15.7884	29.4862	22.1019	33.6461	9.23241	11.2156	16.5822	16.9388	14.0183	21.2912	21.7437	35.3497	32.6682		0	0	-1.01351	0	0	0	1.71683	0	0	0	-1.18656	0
AT1G51380	blue	0.073946	0.731304	1.3913	0.620827	1.48467	1.58296	0.377719	0.274394	0.380459	1.00054	1.63803	1.44574	1.44251	0.399137	0.973772	1.35606	0.47397	4.3525	1.48312	3.43967	0.465626	0.35079	1.07679	1.04637	1.34893	0.276752	1.1077	13.6923	1.93549		0	0	0	0	0	0	0	0	0	0	-3.19566	0
AT1G51680	blue	0.267151	0.206953	0.995649	2.44353	15.0263	3.54	1.40558	1.70181	3.70281	2.98337	18.943	6.67793	1.22585	1.21394	3.37706	0.742091	1.18715	7.38312	2.40202	6.83751	1.11071	0.941375	3.0823	1.97899	1.53316	1.84847	2.061	27.2743	19.6797		0	0	-3.38632	0	0	0	0	0	0	0	-4.00514	-3.4126
AT1G51790	blue	-0.115516	0.59092	0.682491	4.17221	3.15593	8.47684	14.0818	11.3514	6.38277	7.93469	7.64951	3.28809	8.71246	5.92274	16.7186	10.6823	6.08379	4.86324	23.9702	29.8464	7.11873	6.0657	9.44906	8.43259	5.91641	10.6344	5.39748	33.7909	5.73618		0	0	0	-2.28167	0	0	0	1.90171	1.62607	0	-2.36602	0
AT1G51800	blue	0.136608	0.524446	0.643665	9.83846	15.0217	16.8436	10.5229	12.3251	1.72813	2.39858	41.3681	0.132665	4.27715	6.04325	20.3009	5.87772	4.46524	6.18324	28.4438	41.8177	4.3083	3.6736	7.06481	12.9761	4.32504	8.00801	9.57832	127.843	31.5841		3.33297	2.19108	-1.65672	-7.19315	0	0	0	2.87206	2.53214	0	-4.73769	-1.97997
AT1G51820	blue	0.338888	0.105248	0.601694	2.00094	9.38487	2.41404	1.69197	1.8487	0.415671	0.865403	12.42	0	2.61028	0.926665	1.47309	3.3553	1.33774	0.484339	2.72907	2.38007	1.35659	1.58093	1.63395	1.79648	1.25704	1.91498	2.86417	13.4173	13.1723		0	0	-2.65789	0	0	0	0	0	0	0	-3.26817	-2.7824
AT1G51850	blue	0.148794	0.487742	0.0620065	1.5273	1.39897	1.79897	2.26247	3.03278	0.935971	0.668869	4.97585	0.246016	2.07331	1.70769	2.2033	0.89587	1.18292	2.11222	5.00958	9.07514	3.40327	1.54774	4.543	0.799439	2.24912	3.15752	1.69822	40.1618	2.15648		0	0	0	0	0	0	0	0	0	0	-4.01057	0
AT1G52000	blue	0.298153	0.15704	7.28064	34.0937	161.248	24.1083	10.9645	11.433	76.8574	67.3738	255.134	27.6797	5.39441	8.09853	9.85122	8.22246	7.20682	60.8806	48.139	80.4211	0.689606	1.45468	4.74882	16.4269	0.987148	5.46503	46.8098	598.243	225.356		-1.6246	-2.56154	-4.38979	1.55491	0	0	6.50563	4.96764	4.04869	-1.40986	-9.09542	-5.36612
AT1G52040	blue	0.213275	0.317006	4.60678	23.5951	22.9613	12.0779	13.3115	10.5866	27.1448	27.2235	41.4844	17.256	3.50438	1.63763	2.13514	15.365	7.02807	23.8106	35.8702	27.0039	1.20658	1.66651	0.930099	4.84193	0.82247	5.25911	15.0536	199.353	49.8063		0	0	-1.88013	3.07916	-2.1501	0	4.34417	4.34709	4.82639	0	-7.77332	-3.24373
AT1G52160	blue	0.00082041	0.996964	4.0499	5.42924	7.78169	6.92824	3.72086	3.4937	3.36542	5.07058	6.94838	3.40193	5.02969	2.90877	7.56709	4.57039	3.61294	10.0465	8.98417	10.7183	4.64144	3.74649	4.38965	3.83158	6.14157	4.91467	4.2311	17.3107	9.11971		0	0	0	0	0	0	0	0	0	0	-1.34716	0
AT1G52300	blue	-0.198683	0.352005	214.182	178.709	289.98	448.925	373.905	298.766	181.454	183.454	309.576	336.126	249.585	205.803	562.867	344.088	363.191	810.012	358.392	469.384	343.967	304.307	282.774	400.984	334.878	239.542	293.812	582.569	336.248		1.35492	1.08506	0	0	0	0	1.27724	0	0	0	0	0
AT1G52420	blue	-0.234484	0.270081	36.6548	34.939	26.0273	40.3102	47.4299	38.6568	44.7696	43.029	24.7407	32.5982	28.0266	27.801	45.0297	34.6893	34.0896	38.2344	63.8117	42.5073	27.6633	28.5301	25.9485	25.6866	53.6137	26.0098	42.2576	46.4715	24.9801		0	0	0	0	0	0	0	1.08055	0	0	0	0
AT1G52600	blue	-0.291183	0.167439	42.8068	41.7315	51.3857	58.2039	55.0323	60.1188	49.2586	55.0799	51.094	62.561	34.7794	61.1267	100.826	39.092	46.2988	78.7344	96.0238	86.9416	35.0765	33.395	46.1542	51.3539	68.5768	38.0308	51.7174	94.184	48.7348		0	0	0	0	0	0	1.20806	1.44297	0	0	0	0
AT1G52760	blue	0.293427	0.16404	64.8394	53.909	93.3068	70.55	70.7268	64.8236	97.5244	66.8392	182.079	44.3828	55.5205	53.4857	57.9949	62.1398	53.916	54.2446	110.552	111.988	46.3113	48.2605	57.8598	36.5901	70.603	44.8324	82.244	204.121	203.839		0	0	-1.39978	0	0	0	0	1.11503	0	-1.06757	-1.3838	-2.18511
AT1G52780	blue	0.00982515	0.963657	19.0277	25.1405	15.6636	25.3832	23.4938	17.3373	39.3676	36.3299	16.8284	25.9915	12.4657	19.0781	39.7066	10.2438	12.1215	23.1819	45.8299	47.951	12.2902	12.6293	21.795	24.6241	18.2637	14.4583	29.5407	65.9073	18.496		0	0	0	0	0	0	0	1.77872	1.10432	0	-1.70363	0
AT1G52880	blue	-0.214455	0.314273	18.3587	17.0265	41.9251	28.874	36.4328	29.6283	27.7198	33.3081	42.6522	26.2522	21.4603	28.7089	10.5429	32.2786	18.6399	32.616	67.8596	53.0805	18.1511	14.2494	17.0874	11.448	23.8148	24.8228	23.5391	42.7307	47.0725		0	0	0	0	0	0	0	2.17087	1.602	0	0	0
AT1G53070	blue	0.0992092	0.644642	1.45546	7.01409	2.36667	2.57592	0.526847	1.02061	6.2619	4.30299	0.731118	17.9656	0.125752	0.417541	3.55229	0.111262	0.440733	4.49698	1.52429	0.639692	0	0.244643	2.16944	2.81474	2.43488	1.02938	8.34316	21.3624	2.2497		0	0	0	2.40287	0	0	0	0	0	0	-2.98533	0
AT1G53080	blue	0.259025	0.221628	1.08675	4.33792	2.16875	0	0.38623	0.779382	2.07484	0.852573	1.67494	0	0.307296	0.510165	0	0.271886	0.269251	0	0	0	0	0.597825	0.407798	0.127375	0.135228	0	2.13947	28.9881	3.43595		0	0	0	0	0	0	0	0	0	0	-7.5961	0
AT1G53920	blue	0.245555	0.24745	0	1.07773	3.50655	3.10779	1.9671	1.47437	2.64184	1.24064	6.98699	7.00772	0.894333	0.371187	13.0032	3.26402	0.195902	3.49803	1.16149	1.04257	0.577361	0.434967	1.03847	4.54113	1.37746	0.571938	4.57835	16.1904	6.09985		0	0	0	0	0	0	0	0	0	0	-3.40723	0
AT1G54580	blue	-0.20247	0.342711	217.553	131.993	84.1276	161.97	188.003	141.851	119.64	119.966	74.8352	135.385	66.8656	141.269	155.922	108.461	180.319	134.303	278.273	112.75	102.066	111.149	153.017	148.681	200.611	77.6928	154.691	236.485	74.8305		0	0	1.01279	0	0	0	0	1.24322	0	0	0	0
AT1G56110	blue	0.0195447	0.927774	23.9957	33.4373	80.5911	59.654	22.5288	25.7862	23.1883	40.2872	90.7056	31.5922	19.5407	21.7899	68.2972	23.8536	18.0226	138.05	77.6601	106.378	17.7053	18.5789	21.3497	36.7227	51.6589	32.7729	27.4982	275.87	93.5069		1.41128	0	-1.72439	-1.0478	0	0	3.00451	1.98272	2.28366	0	-2.26907	-1.51286
AT1G56330	blue	0.0123303	0.954399	94.5282	90.5264	134.224	131.923	88.403	103.513	94.9026	113.362	157.384	158.964	33.317	100.791	208.414	74.7999	109.835	169.035	142.428	155.711	56.4005	64.0059	100.954	128.778	126.455	71.0222	104.382	276.796	154.474		0	0	0	0	-1.18447	0	1.62511	1.07317	0	0	0	-1.12131
AT1G56650	blue	0.238867	0.260969	0	0.0986259	4.71716	1.46692	0	0	0	0.79474	17.4868	0.521986	0	0	1.18997	0	0.125493	2.94506	2.10811	0.364288	0	0	0	0	0	0	0.117314	95.9775	12.8115		0	0	-4.44278	0	0	0	0	0	0	0	-7.21216	0
AT1G57590	blue	0.101703	0.636305	0.169591	0.42378	0.75836	1.35067	0.0736665	0	0.519407	0.813065	0.575038	8.58708	0	0	1.38784	0.0777859	0	1.41478	0.913432	0.372688	0	0	0	0.80172	0.232131	0	0.0720114	23.1253	0.707773		0	0	0	0	0	0	0	0	0	0	-6.49056	0
AT1G58380	blue	-0.05545	0.796913	29.2218	32.6762	60.7225	62.2627	43.8164	55.5656	28.9912	43.6665	82.3546	40.267	26.6774	36.0584	65.5127	40.418	49.1279	76.9322	73.1764	94.9741	32.2092	34.5612	37.9087	56.5615	61.2953	51.4534	38.2877	155.985	75.3899		1.15081	0	0	0	0	0	1.29768	1.00144	1.29176	0	-1.19973	0
AT1G59660	blue	-0.202527	0.342572	3.64709	3.56614	5.31804	5.47251	3.16842	2.71034	7.00723	7.03205	3.28573	3.2056	2.75379	4.731	4.74663	4.36383	3.16913	3.85826	11.352	11.3949	2.72417	2.19891	3.32717	3.61178	4.37706	4.07942	3.66955	7.59354	2.50003		0	0	0	0	0	0	0	2.28729	0	0	0	0
AT1G59740	blue	0.423987	0.0389436	4.10301	7.8116	9.2495	1.55607	0.810114	1.70013	3.20957	2.98044	6.83898	2.72492	1.61137	1.49809	2.19561	2.79436	1.8072	2.59307	3.06932	2.1312	3.38433	1.7555	3.67801	1.28241	3.12003	3.9571	6.44089	13.9265	14.2408		0	0	0	0	0	0	0	0	0	0	-2.01037	0
AT1G61420	blue	-0.185513	0.385462	4.55248	13.92	4.7862	6.537	7.60994	15.1085	5.02768	10.5667	9.68756	3.59468	7.56835	13.5105	6.16634	6.39382	5.81847	6.19874	15.8535	33.7803	2.90005	3.18223	14.709	4.61459	5.88749	18.0862	7.47896	27.3307	10.0893		0	0	0	0	0	0	0	2.2359	1.16624	0	-2.06697	0
AT1G61580	blue	-0.0132629	0.950954	13.3659	11.0516	15.0873	35.7188	22.9262	12.2606	15.3407	24.2309	20.6575	28.1183	9.08815	8.34651	44.2602	9.75173	14.147	54.541	40.5151	44.0176	6.24159	6.20696	10.7774	35.1861	21.9537	11.7724	20.1146	164.393	14.702		1.26738	0	0	0	0	0	3.16892	2.62571	1.99682	0	-2.75679	0
AT1G61990	blue	0.0650012	0.762836	8.94742	10.3632	15.8933	10.6779	7.66749	7.90242	10.4677	9.79153	18.5217	14.5527	6.80631	6.7798	13.8231	10.3043	8.21658	18.9986	15.9765	20.838	7.35587	7.57694	7.72766	9.27875	9.31831	7.42865	12.141	29.72	17.7912		0	0	0	0	0	0	0	0	0	0	-1.52547	0
AT1G62020	blue	0.00967458	0.964214	41.1831	37.0651	28.131	38.4898	28.0781	23.1391	38.0686	35.3033	26.4656	29.0355	17.8888	26.2691	40.6865	18.7386	29.0531	27.7592	50.1436	46.0954	18.6703	17.9601	37.8135	31.6197	30.139	23.534	40.8177	54.6663	28.6599		0	0	0	0	0	0	0	1.40048	0	0	0	0
AT1G62560	blue	0.092649	0.666771	0.373869	18.2462	93.9912	50.7405	1.4616	2.78085	7.64143	13.0591	41.0489	44.8034	3.65479	2.4822	47.0661	13.6695	3.71177	50.7197	9.92459	8.02821	0.500489	0.484784	1.1023	31.1248	1.389	3.3147	8.6406	107.097	55.9481		2.77927	-3.10163	-3.79355	0	0	0	6.70463	4.2748	0	1.94975	-6.1209	-4.07743
AT1G62710	blue	0.0823831	0.701943	0	1.31329	3.35002	3.29275	0.830981	0.0773931	0.450698	0.493856	3.82543	2.39104	0.839154	0.253299	4.75362	2.22737	0.401052	4.0239	6.4729	1.55226	0.525322	0.519439	0.506183	2.21348	1.00712	0.156116	1.18722	13.6163	4.4355		0	0	0	0	0	0	0	0	0	0	-3.60921	0
AT1G63810	blue	0.0132797	0.950892	5.86067	6.98244	13.6694	10.6966	3.75496	3.6987	4.71173	6.18146	11.9783	6.25608	5.01301	3.99311	11.1697	5.14098	3.39411	19.1492	11.8701	12.7182	4.57656	4.0266	5.1406	8.53204	9.82681	5.32372	6.40799	36.0035	12.6711		0	0	-1.60514	0	0	0	2.10651	0	0	0	-1.72552	0
AT1G63840	blue	0.11026	0.608024	9.54627	16.9578	43.0575	14.9989	12.44	22.9513	11.2375	11.6598	73.3863	6.95675	13.786	35.0806	14.9781	29.1904	20.545	30.2329	32.4416	109.588	5.5783	8.25224	22.5166	2.44203	5.59997	24.7159	10.7129	162.161	76.0973		0	0	-1.58674	0	0	0	2.47979	1.8942	2.24978	0	-4.70804	-1.6227
AT1G64390	blue	0.15183	0.478803	26.4546	12.1661	25.1233	21.494	8.57722	6.69026	22.6786	7.28213	15.7727	42.6875	0.639776	3.21365	24.165	2.61255	8.88285	58.341	3.19573	1.83587	1.82154	1.29252	8.35955	16.4826	9.8322	2.97102	54.9427	88.2258	43.5372		0	0	0	0	0	0	5.04284	0	0	-1.6361	-3.01779	-3.87351
AT1G64400	blue	-0.15537	0.468487	6.02807	15.024	47.2281	21.1157	21.8998	21.5004	14.7697	18.9165	36.9976	23.1921	11.0795	15.847	40.9277	17.7455	9.01079	46.8339	41.0765	82.421	15.1611	17.7409	19.1516	15.0727	11.6514	30.7545	11.2624	59.8693	37.2027		0	0	0	0	0	0	1.66874	1.13044	2.0723	0	-2.21348	0
AT1G64600	blue	-0.000864383	0.996802	5.24266	7.74594	4.14406	5.02593	3.22616	2.06792	2.03894	2.93238	4.16978	2.75142	2.34034	1.25335	4.95517	3.60695	2.31518	11.2039	9.02028	7.16868	2.01449	1.68901	2.90538	3.31705	4.31887	2.39469	3.5247	24.7632	4.79463		0	0	0	0	0	0	2.51709	0	0	0	-2.37165	0
AT1G64720	blue	0.338756	0.105391	3492.28	2994.25	4032.36	2120.58	2581.49	2617.48	4105.33	3178.71	3345.65	2218.18	2849.43	2341.8	1882.42	2445.65	2589.53	1372.35	1413.43	830.604	2237.13	2740.04	2633.81	2790.31	2845.36	2425.84	3252.86	862.085	2400.38		0	0	0	0	0	0	0	-1.03579	-1.69816	0	1.87053	0
AT1G64950	blue	0.17781	0.405838	46.8766	78.0805	174.209	91.7827	71.4889	97.6108	127.25	117.621	207.115	87.3251	75.3169	104.963	87.2739	100.872	82.4299	72.8225	150.724	178.994	38.7677	55.5505	69.8366	54.4334	36.6646	89.2045	127.506	170.027	173.055		0	0	0	0	0	0	0	1.35925	1.32461	-1.12712	-2.06548	0
AT1G64980	blue	0.218607	0.304769	41.7121	21.0215	61.9251	26.0553	24.6912	24.3031	35.1585	43.8188	49.3016	53.8519	6.3599	19.3573	37.3404	13.5987	18.9465	54.5843	24.4121	26.9603	19.1604	14.7442	37.2764	24.7803	44.6864	21.9089	38.4621	150.028	54.4241		0	0	0	0	0	0	1.55192	0	0	0	-1.5995	-1.31302
AT1G65030	blue	0.0990991	0.645011	5.68002	9.45413	20.7812	12.9249	5.61824	6.26243	7.36569	8.3663	23.4361	9.07645	7.02433	4.1228	13.4406	5.64991	3.91661	23.7874	14.6515	20.4829	6.13794	6.10802	6.21444	10.9406	10.5847	5.77174	10.2866	49.6573	25.133		0	0	0	0	0	0	1.99594	0	0	0	-2.0822	-2.1228
AT1G65290	blue	-0.390644	0.0591097	84.4157	81.2074	111.946	213.278	179.821	178.602	87.4675	111.324	121.518	214.967	123.385	150.091	236.903	159.923	186.883	246.343	210.073	204.751	163.194	158.439	147.015	182.276	237.05	129.521	110.306	270.337	123.154		1.33397	0	0	0	0	0	0	0	0	0	0	0
AT1G65840	blue	0.265563	0.209767	37.5948	37.4121	74.5337	24.9183	25.3748	38.2055	29.456	47.4168	93.0449	33.3945	20.2688	32.9198	24.4629	34.3809	33.2596	27.9852	35.4615	68.6357	21.3181	20.4742	36.7657	19.9847	31.8251	45.3447	31.9268	107.598	109.587		0	0	-1.19395	0	0	0	0	0	0	0	-1.60958	-1.27337
AT1G66390	blue	0.0133251	0.950724	0	0	0	1.26267	0.333741	0	0.224108	0.613922	0.192975	0	0	0	0	0	0	0.949566	15.1735	22.1748	0	0	0	0	0	0.543399	1.30497	49.9931	0.23752		0	0	0	0	0	0	0	4.70234	4.71617	0	-6.38059	0
AT1G66600	blue	0.143651	0.503072	0	7.50307	3.90599	3.07463	0.652137	3.78996	0.131374	9.78887	11.878	0.113459	1.86789	4.1347	6.46628	0.413163	2.18218	0.695803	2.83017	24.1505	0.535941	0	5.57728	0	3.01393	4.14108	0.382491	26.0771	15.4552		0	0	0	0	0	0	0	0	0	0	-2.96524	0
AT1G66830	blue	0.278813	0.18706	0.734636	1.40785	2.45201	3.12338	1.86427	0.915066	1.52254	1.22344	5.72481	1.84088	0.901984	1.39762	2.59792	1.11727	1.00106	1.34398	2.29078	2.49809	2.3292	1.69626	1.75557	1.2961	0.952622	0.92293	0.935818	15.6287	5.00231		0	0	0	0	0	0	0	0	0	0	-3.88832	0
AT1G66880	blue	-0.0422735	0.844509	16.4661	41.9667	38.7227	30.1163	34.8717	58.5277	36.9462	52.0128	47.4513	15.6371	12.1438	59.9298	44.8272	21.6314	27.6592	31.9367	86.5681	103.258	17.1906	22.9356	74.037	26.5435	18.7393	74.1921	22.7695	116.678	53.7944		0	0	0	-1.45494	0	1.13466	0	1.83545	0	0	-2.49056	0
AT1G67120	blue	-0.175297	0.412613	10.5352	11.9285	7.96116	17.232	8.71732	3.65414	6.90003	8.50587	7.85298	6.36209	9.85077	4.96924	15.5753	9.0121	3.44954	40.1696	20.4085	22.7825	6.70552	6.99097	9.29303	9.65242	15.0985	9.53097	10.223	44.1058	9.08125		1.36847	0	0	-1.22723	0	0	2.62425	1.46481	1.26046	0	-1.39874	0
AT1G67330	blue	0.0739309	0.731357	2.73581	9.13024	20.4067	7.52832	9.78334	11.9456	12.1091	14.0008	18.2651	6.63534	7.0253	8.21354	16.5241	8.49195	8.75645	16.5422	19.1901	14.1774	4.76959	5.87116	7.222	9.35126	6.09599	10.2258	7.45631	27.8084	13.8959		0	0	0	0	0	0	0	0	0	0	-2.04176	0
AT1G67510	blue	0.174683	0.414278	10.6776	11.9775	5.08519	8.02508	5.6876	5.41064	11.6112	8.07102	4.93302	13.2527	5.99995	3.48802	10.121	3.16369	6.63778	3.03421	10.9669	5.85762	5.37324	4.59827	10.2142	10.8524	6.93419	4.71298	12.4599	20.3064	4.6622		0	0	0	0	0	0	0	0	0	0	-1.40231	0
AT1G67650	blue	-0.0870691	0.685809	1.06749	3.0909	3.3752	2.33912	1.95782	1.2476	2.12771	4.15114	5.27296	1.16529	1.47571	2.31383	1.89019	1.46887	2.04727	2.3088	6.44169	15.3786	0.952686	1.43545	2.12154	1.07046	0.974099	4.52994	1.56129	9.81966	4.56508		0	0	0	0	0	0	0	0	2.82449	0	-3.18571	0
AT1G68190	blue	0.153211	0.474765	85.1789	80.1206	6.89469	83.5476	111.818	100.398	105.044	67.7604	6.31879	50.4155	120.65	98.7177	66.1505	116.601	120.949	11.5287	96.9326	39.1766	170.872	193.761	135.607	82.2027	96.1266	112.356	96.8226	8.48907	6.2044		0	0	4.08013	0	0	0	-3.84805	-1.08001	-1.82461	0	3.64908	4.17835
AT1G68570	blue	-0.258393	0.222798	5.18057	4.08334	40.6372	32.7717	38.6694	18.5707	19.3662	19.1344	22.3906	22.598	12.1175	13.5542	18.1004	21.0432	16.0954	105.567	110.105	24.9733	11.7065	10.4703	7.95477	6.99981	32.1647	8.83753	14.9408	85.0221	36.6685		0	1.07283	0	0	0	0	3.21435	3.31371	1.61725	0	-1.25453	-2.05312
AT1G69070	blue	0.0388614	0.856929	11.9608	14.1861	23.7399	18.2352	9.93635	9.57717	10.2832	10.7948	20.9875	9.76224	11.0679	6.74251	19.2025	10.78	9.61613	29.0194	20.0512	26.8102	11.1681	10.7659	11.2935	14.8425	13.6702	10.9918	14.3982	46.3438	24.6258		0	0	0	0	0	0	1.41921	0	1.21405	0	-1.61352	-1.16403
AT1G69440	blue	0.221222	0.298875	1.25156	2.22437	13.5097	2.96911	0.694017	0.126042	6.50119	6.43435	7.40387	8.54274	1.73937	0.595865	5.40201	0.622903	0.254004	5.07234	4.98402	3.54623	0.499064	0.563971	0.659495	2.8839	0.619628	0.423752	5.52916	10.4069	6.89025		0	-3.15494	-5.7861	0	0	0	3.38692	0	0	0	-3.92217	-4.02356
AT1G69620	blue	-0.209713	0.325348	354.642	286.539	332.625	437.431	410.759	358.937	249.836	263.581	338.693	399.442	245.502	241.696	533.036	306.775	366.319	608.366	363.17	463.111	303.699	286.412	278.581	437.028	413.976	286.198	354.036	662.431	370.808		0	0	0	0	0	0	1.04387	0	0	0	0	0
AT1G69770	blue	0.0824368	0.701757	4.50714	3.55489	3.67684	5.16265	3.29386	3.36341	4.47697	5.4313	3.51084	6.69729	1.08932	2.56854	7.75191	3.18472	2.36539	11.0513	3.28051	4.6579	3.54678	2.11921	4.21106	4.82939	3.70987	3.00462	5.23711	14.4229	5.21091		0	0	0	0	0	0	0	0	0	0	-1.8111	0
AT1G69880	blue	0.138429	0.51888	0	0	2.17796	5.55378	2.01692	8.45304	0	1.02743	11.1688	0	4.07352	4.5085	0.615348	5.24235	2.75801	0	0.480941	5.02344	0	0.180108	0.982868	0	0.162962	9.28352	0.303324	41.1662	9.1094		0	0	0	0	0	0	0	0	0	0	-7.83295	0
AT1G70130	blue	0.414484	0.0440343	1.19577	0.640293	4.68741	0.097178	0.166955	1.41499	0.61661	3.31686	7.33678	0.0968231	0	0.588074	0	0.176291	0.0581942	0.118756	0.172514	0.506788	0	0	2.29161	0	0.467638	1.08735	0.707217	8.26708	4.27752		0	0	0	0	0	0	0	0	0	0	-3.99609	0
AT1G70140	blue	0.191993	0.368781	3.48306	5.11974	8.28731	5.32265	7.47579	5.01055	6.18539	7.5144	12.3504	1.78064	5.68242	5.05487	2.60325	6.43723	4.79277	2.46887	12.7366	11.9766	4.93696	3.77103	5.63803	2.11324	5.79577	7.00985	6.17686	39.745	10.7359		0	0	0	0	0	0	0	0	0	0	-2.62988	0
AT1G70520	blue	0.0698269	0.745775	30.3855	39.854	29.7108	45.7892	44.1958	40.4957	51.768	45.4685	38.9393	36.6194	36.9335	26.4811	45.7557	30.2492	24.3622	16.0562	52.6414	47.5006	29.7368	28.555	32.464	56.1415	39.7001	24.726	40.4171	106.358	30.3684		0	0	0	0	0	0	0	0	0	0	-1.27388	0
AT1G70530	blue	0.15585	0.467097	17.3465	41.0084	34.4825	46.4289	45.153	34.8267	31.2501	24.6372	70.2865	13.7156	57.2596	22.8415	58.4439	41.5913	31.7333	9.64732	75.2692	54.4926	43.8303	36.8693	36.606	65.9753	17.392	31.8135	35.5759	103.431	54.959		0	0	0	-2.02678	0	0	-2.14216	0	0	0	-2.42435	0
AT1G70600	blue	-0.15164	0.479363	161.152	149.099	393.346	490.539	261.498	229.934	193.986	240.488	450.383	535.486	182.596	172.409	758.979	204.144	215.706	1034.57	442.294	606.285	136.533	149.625	177.022	538.201	296.556	197.378	292.286	1166.36	460.127		1.38647	0	0	0	0	0	2.96328	1.48287	1.74282	0	-1.82781	-1.22136
AT1G70640	blue	0.0297592	0.890211	0.330093	15.9078	0	1.75263	0.430155	0	0.288851	0	0.124362	7.98278	0.171122	0.568184	1.27956	0.302806	0	0.458957	1.03711	0.870483	0	0.166453	0	5.67445	0	0	1.82212	19.5584	0.153068		0	0	0	0	0	0	0	0	0	0	-4.66052	0
AT1G70890	blue	0.219607	0.302507	83.3506	238.033	159.127	91.32	63.4268	41.8877	105.083	83.3249	142.24	211.252	43.0492	60.7533	150.779	48.1417	55.2471	71.1075	38.5196	18.3169	18.8721	31.6007	40.9882	115.157	42.5363	31.2763	109.322	476.071	130.267		0	0	-1.67353	0	0	0	1.95531	0	0	0	-3.33659	-2.05862
AT1G71110	blue	-0.0448764	0.83506	9.48915	7.44018	4.54634	6.65129	4.47149	8.75575	12.1773	12.7341	7.56498	6.05073	2.50352	7.21882	4.59792	4.48837	5.48393	7.83368	13.4048	22.4542	1.8147	1.98663	8.48064	4.42397	9.39342	8.76358	12.3036	24.1374	5.53957		0	0	0	0	0	0	0	2.67356	0	0	0	0
AT1G71140	blue	-0.0616554	0.774728	0.818281	9.0553	21.8881	13.9029	12.0139	18.2469	4.08144	18.203	48.0925	3.83408	9.84143	21.5969	17.6925	12.7608	6.46725	18.2036	29.4556	64.9519	3.57835	3.38354	6.30488	8.86196	2.46408	28.6473	6.3932	63.4278	35.5162		0	0	-1.30796	-2.14172	0	0	2.38842	3.04115	3.33159	0	-4.53817	0
AT1G71210	blue	-0.0203246	0.9249	5.41531	6.16538	9.90637	8.07545	4.48761	4.89419	5.62433	5.40673	7.96273	6.88377	3.76125	4.61538	12.1263	5.17262	4.44188	11.6595	10.336	11.681	4.22292	3.81772	5.31691	7.08353	6.40479	5.18724	6.93179	19.5552	8.95965		0	0	0	0	0	0	0	0	0	0	-1.4625	0
AT1G71260	blue	-0.105331	0.62425	28.7445	25.8924	19.548	31.6852	23.2215	14.1284	25.153	26.0162	13.6633	25.0729	26.0423	11.406	26.8436	28.2165	17.4492	56.1514	52.6918	31.8791	13.6656	17.8813	17.7418	22.3975	26.3522	13.1098	28.7454	78.3868	23.0457		0	0	0	0	0	0	2.08034	1.47834	0	0	-1.42486	0
AT1G71460	blue	0.0354177	0.869496	6.89121	5.989	2.68406	5.66486	2.25679	1.36621	4.97255	4.35897	3.91476	6.05316	3.19835	1.8631	4.70855	2.68086	2.2124	10.5847	4.61529	3.2825	1.83536	1.80116	2.38281	4.6982	4.494	2.06692	6.71018	18.4052	2.71035		0	0	0	0	0	0	2.56942	0	0	0	-1.88622	0
AT1G71840	blue	0.0160503	0.940663	26.4982	31.024	72.0055	40.1978	24.5962	33.098	29.4674	39.0948	79.7461	51.7325	21.5863	30.5882	53.736	30.6016	26.0781	67.1794	48.5649	65.9264	20.4108	19.5658	28.7547	30.5033	39.7961	30.9561	35.0943	79.2449	78.1135		0	0	-1.17848	0	0	0	1.76026	1.23079	1.16381	0	0	-1.33564
AT1G71850	blue	0.100207	0.641302	3.30093	3.64553	9.81254	4.69455	1.41145	2.03442	2.77567	3.70911	9.6769	4.20967	1.92512	1.06534	6.19788	1.91619	1.26508	12.0476	5.41707	7.75274	2.00231	1.79457	1.17092	3.59086	4.23582	1.96982	3.9421	21.7897	11.0496		0	0	0	0	0	0	2.63058	0	0	0	-2.21511	0
AT1G71880	blue	0.0711127	0.741249	23.5965	62.3144	217.233	144.074	116.258	88.3092	69.6451	114.69	135.608	38.5223	99.0089	79.5868	140.881	81.441	53.5902	106.34	301.523	184.958	69.9824	54.7607	83.9461	94.5171	64.5961	73.0248	73.1809	614.884	204.693		1.09676	0	0	-1.80625	0	0	0	2.38027	1.10642	0	-3.10297	-1.4873
AT1G72280	blue	-0.229318	0.28108	2.81693	8.59002	8.15179	5.86673	6.22175	7.38233	3.44679	10.0945	12.9511	4.00511	3.48989	8.05383	8.82194	3.02205	3.12288	10.9533	12.4078	20.145	1.7257	1.01118	2.85759	10.4646	3.85573	5.39438	3.1018	16.3923	11.6898		0	0	0	0	0	0	2.70768	3.53634	2.78431	0	-1.94012	0
AT1G72390	blue	-0.0914415	0.670875	19.8909	20.8438	22.5123	25.2324	21.5115	14.9583	23.3756	25.2398	22.3555	17.4696	19.9195	19.1348	21.8102	17.6497	17.428	19.5918	33.8423	32.1832	17.6936	15.439	20.4492	18.0234	15.3178	24.0207	23.9646	28.7435	20.973		0	0	0	0	0	0	0	1.05146	0	0	0	0
AT1G73040	blue	0.0791876	0.713017	4.58489	7.42807	8.31557	1.87258	1.37878	0.556452	10.1844	17.754	5.58065	11.1944	2.37682	8.09424	6.07614	1.94117	2.72334	6.04785	20.1039	16.121	1.57376	3.2012	4.36731	3.94081	2.41371	3.74156	9.28485	29.3415	4.25213		0	0	0	0	0	0	0	0	0	0	-3.4558	0
AT1G73330	blue	0.178713	0.403418	1.51513	0.0901441	0.307963	6.79959	0.877516	0	1.76777	4.84261	0	0	1.30908	0	3.48041	0.115823	0.114701	5.38356	4.0803	1.44283	0.450726	0.38201	0	0.542619	0	0.535792	8.68523	46.7312	0.585486		0	0	0	0	0	0	0	0	0	0	-6.30359	0
AT1G74010	blue	-0.0953367	0.657671	0.999096	9.69651	8.60529	14.9905	6.42839	11.0344	2.29495	4.67018	16.2325	0.353929	5.04986	11.9306	3.95354	11.4277	10.5511	1.64959	14.3779	22.4772	1.08669	0.944634	6.95919	1.36862	3.50429	20.5691	2.94312	27.2167	17.3735		2.75557	0	0	0	0	0	0	3.84717	0	0	-2.80947	0
AT1G74030	blue	0.295515	0.160921	2.35283	6.27357	7.90549	5.84556	2.56547	6.36381	4.60093	3.86746	23.7164	4.24569	2.539	5.45495	8.99635	6.14464	6.34682	11.0825	3.68538	6.33123	4.82095	3.34141	6.34239	5.63358	4.33779	11.0795	5.74966	43.0851	24.6485		0	0	-1.80772	0	0	0	0	0	0	0	-3.16433	0
AT1G74260	blue	-0.0272162	0.899544	33.4209	31.3199	41.1206	48.8345	30.0098	20.8755	33.394	30.8268	38.6126	30.8177	27.0705	23.509	46.4688	22.8021	20.6087	63.5224	48.575	35.6498	26.3321	24.8441	27.077	42.1558	32.6898	27.4038	35.4817	91.1165	40.5297		0	0	0	0	0	0	1.31201	0	0	0	-1.33105	0
AT1G74270	blue	-0.385907	0.0625298	112.963	106.587	136.761	189.666	237.78	228.194	125.96	166.021	137.902	149.967	136.665	172.024	166.687	174.301	196.523	226.444	237.021	300.061	153.423	147.453	138.638	154.125	244.314	187.396	155.773	335.315	145.513		0	0	0	0	0	0	0	0	1.08069	0	0	0
AT1G74370	blue	-0.116051	0.58919	38.1588	27.4839	16.5159	29.284	39.1957	31.1653	29.0699	26.3653	11.0781	28.9226	36.6542	28.591	29.1001	31.7098	27.4262	15.1884	24.5826	19.7309	41.7673	36.7862	27.9499	30.6761	43.3206	28.2184	30.5949	14.3017	14.8843		0	0	1.58242	0	0	0	-1.41784	0	0	0	1.74669	0
AT1G74600	blue	0.123614	0.564974	3.1941	3.08529	1.26026	3.34906	1.26502	1.87747	3.45267	3.73825	1.30955	3.23033	1.60713	1.02413	4.24855	1.46503	1.62151	2.69944	3.41543	3.38575	0.922245	1.56329	2.06812	2.50315	1.80022	1.54479	3.31089	8.88318	1.78608		0	0	0	0	0	0	0	0	0	0	-2.15508	0
AT1G74670	blue	-0.143509	0.503501	583.425	301.996	35.3169	516.771	2202.18	634.182	718.324	387.446	48.8776	897.582	450.171	614.107	920.825	418.841	1016.87	426.619	867.913	78.9125	1034.64	1057.63	1183.38	1241.55	1513.99	195.597	493.989	45.2858	33.84		0	2.56467	3.78785	0	0	0	-1.23654	0	-3.93976	1.43048	5.21098	2.53079
AT1G74720	blue	0.229562	0.280555	20.0521	14.3962	35.7118	18.2004	12.8463	12.7257	24.7614	22.4923	30.1591	19.607	11.0106	9.29404	17.7749	11.4066	14.4406	25.1076	24.0742	17.902	10.6773	9.89681	15.7214	15.165	17.3573	12.8707	21.3765	36.1424	26.4302		0	0	-1.15466	0	0	0	1.27515	1.20166	0	0	0	-1.03839
AT1G74750	blue	0.0463578	0.829691	3.54002	13.5146	13.7912	6.11608	5.16839	7.7574	5.11984	11.9274	20.9316	5.8708	2.54883	9.47858	8.21651	2.79636	6.38716	9.16037	7.45902	29.0432	2.19396	2.38013	9.94436	8.28297	8.21036	11.8404	4.96876	29.2517	22.2065		0	0	-1.34184	0	0	0	0	0	1.513	0	-1.68518	0
AT1G75270	blue	0.0371294	0.863245	13.954	26.8986	51.1625	34.8251	21.8206	34.3735	27.2964	35.219	77.7374	44.9031	26.1816	31.7666	44.552	21.5543	26.3751	35.1728	63.1562	92.469	17.4747	18.1131	29.1704	26.1154	28.3415	30.6576	36.5827	114.756	70.133		0	0	-1.08712	0	0	0	0	1.7211	1.63122	0	-1.86976	-1.19414
AT1G75900	blue	0.192773	0.366802	7.34804	13.0514	26.0825	12.9142	2.56902	3.01619	7.76299	13.8336	15.7323	25.1246	1.1149	5.14148	28.9468	0.904227	1.62812	9.46904	1.85015	1.8117	2.47915	2.16897	4.4386	20.1797	4.33382	1.14079	4.56601	41.1668	23.3529		0	0	-2.29274	0	0	0	0	0	0	2.24479	-3.09994	-4.35579
AT1G76300	blue	-0.171287	0.423551	22.4238	22.9282	34.3555	38.205	28.9275	26.8458	28.2499	29.3344	42.7924	49.3063	28.3897	21.5294	45.427	44.9648	30.2491	73.6358	59.1744	60.6192	27.303	25.3992	19.535	33.5596	46.7335	25.642	32.7273	89.722	38.8756		0	0	0	0	0	0	1.47292	0	1.60047	0	0	0
AT1G76550	blue	0.29099	0.167734	19.4916	14.6077	11.8132	15.5641	8.19193	9.48173	20.2392	13.6476	16.6679	8.56038	8.11642	6.39707	13.589	8.43241	11.26	13.8528	14.5337	11.1039	7.93905	7.83518	13.3005	16.8724	9.84923	8.49364	18.9872	55.6447	18.3153		0	0	0	0	0	0	0	0	0	0	-2.35034	0
AT1G76690	blue	-0.196124	0.358368	2.20021	5.65504	5.21321	7.29532	4.25978	4.56244	4.86829	4.15908	7.74452	8.33759	10.9497	5.41026	6.57938	11.3315	4.54006	6.73011	32.335	17.9037	5.04921	4.08923	4.28142	6.32177	3.4418	3.90139	5.36526	24.1086	4.37256		0	0	0	0	0	0	0	2.90241	0	0	-2.66049	0
AT1G76790	blue	0.257129	0.22515	2.55848	17.8096	14.2749	4.07527	0.666805	1.41284	2.68657	12.3273	27.5434	7.61323	0.0994742	0.880771	1.65293	0.440058	0.348635	0.53359	0.258378	17.5419	0	0.0967604	2.64015	6.1024	0.437744	1.9339	4.72572	123.273	35.6808		0	-4.15064	-4.19484	0	0	0	0	0	2.69887	0	-7.98972	-4.20586
AT1G77030	blue	0.0287687	0.893845	8.06602	11.5502	18.5188	16.06	7.88331	7.18264	7.37906	9.3161	19.8561	7.16942	7.41258	5.89014	16.3046	9.58537	5.78708	29.609	21.105	21.311	7.40304	6.88681	7.44072	10.7933	15.4734	8.16815	10.3917	56.8758	22.3993		0	0	-1.3768	0	0	0	2.04141	1.53489	1.48484	0	-1.7302	-1.45567
AT1G77280	blue	0.0134706	0.950187	3.0352	4.082	12.7834	7.02707	8.37043	8.01851	4.30823	3.95937	17.6711	3.4807	6.64145	5.83192	8.25412	9.03276	5.8673	10.3049	12.5935	13.4487	4.0159	3.95091	2.7679	5.27831	3.91294	9.94079	6.56388	18.9063	18.8043		0	0	0	0	0	0	0	0	2.24736	0	-2.12472	0
AT1G77420	blue	-0.063442	0.768371	11.9941	17.2224	18.563	21.1732	22.9191	21.0454	19.2026	31.1753	22.3708	10.7918	13.2999	21.0155	23.212	18.5021	12.3129	10.0208	33.8939	43.1181	10.1521	12.2862	15.8736	14.2156	17.8895	21.5686	17.1286	45.5761	19.3042		0	0	0	0	0	0	0	1.3832	1.40841	0	-1.20134	0
AT1G77450	blue	0.289747	0.16964	6.55606	21.5474	57.8981	11.1459	8.7398	13.673	27.4977	26.3374	131.846	11.3615	9.84447	14.0088	10.4186	16.0722	13.1439	13.516	42.2114	65.0816	7.86854	6.04194	11.6644	12.7275	11.4492	16.9084	32.1579	254.137	128.209		0	0	-3.17925	0	0	0	0	2.72376	2.44689	0	-4.32446	-2.92298
AT1G77500	blue	-0.00360579	0.986659	14.6065	9.36265	7.21636	13.313	10.0381	9.8827	8.46658	15.5644	11.1766	6.91925	9.5756	8.94646	13.0185	13.1667	9.26178	8.04192	13.5666	19.0484	7.49307	6.77409	10.5619	11.8215	7.2237	16.0754	9.64278	20.574	14.4981		0	0	0	0	0	0	0	0	0	0	-1.36219	0
AT1G77510	blue	-0.0206391	0.923741	18.8665	45.6737	21.2388	71.8533	23.8535	20.2386	23.3506	49.1533	41.9597	30.9926	7.64479	26.5115	160.543	14.8805	11.9294	66.9138	129.605	110.987	8.7112	9.70252	15.1693	45.8118	12.6236	16.0171	29.2811	229.584	29.5674		1.66965	0	0	-2.3085	0	0	2.98293	3.65883	2.83792	0	-4.037	0
AT1G77520	blue	0.193214	0.365684	0	0	0.139381	0.0650162	0	0	0	0	0.129174	0.259115	0	0.0983617	0	0.157262	0.0778689	0.0794528	0	0	0	0	0.117937	0.0736753	0	0	0.0727936	17.1845	0.397478		0	0	0	0	0	0	0	0	0	0	-5.41906	0
AT1G77550	blue	-0.0199306	0.926352	6.63188	7.87355	8.92964	9.79881	4.80991	4.16648	5.19931	6.60356	6.07112	6.25922	5.41366	2.73761	13.2609	3.13817	2.73973	10.8063	10.7887	10.0106	4.49923	3.6771	5.4501	9.78842	8.62567	4.05903	6.8043	26.634	6.59585		0	0	0	0	0	0	0	0	0	0	-1.47874	0
AT1G77670	blue	0.0192252	0.928952	18.4318	18.392	31.1498	18.5439	14.8248	14.3248	16.7271	25.2514	35.1122	27.4043	10.8027	11.9562	22.1907	12.6435	11.6266	45.0189	22.6831	42.0436	13.9113	11.0044	12.6425	15.2314	27.6993	14.3609	15.1885	77.3766	33.6302		0	0	-1.20326	0	0	0	1.73584	0	1.70036	0	-1.33422	0
AT1G78060	blue	0.15442	0.471247	20.1514	19.1424	14.0906	16.7412	7.39529	2.73441	20.9641	19.3059	9.90928	26.6958	2.69532	4.15299	17.2563	4.02132	3.28775	23.9076	11.3021	3.943	2.72947	3.70135	6.03152	15.904	7.62824	2.10899	19.6096	66.7758	11.6766		0	-1.32656	0	0	0	0	3.17235	0	0	0	-2.98208	-2.46929
AT1G78570	blue	0.21893	0.304036	31.5097	64.4514	106.405	47.5928	39.5915	40.5483	58.8089	83.5611	138.051	46.8766	27.0001	50.1192	92.9099	30.3313	30.4565	150.866	60.9275	104.723	30.0576	24.1955	41.2616	29.345	36.2998	39.1565	82.0622	239.413	166.494		0	-1.01983	-1.67729	0	0	0	2.36904	1.25156	1.31046	-1.38271	-2.57364	-2.08844
AT1G78610	blue	0.211548	0.321036	19.1346	11.6956	22.9646	14.4674	8.48339	7.58346	15.9719	16.6262	23.8272	27.8981	3.31173	9.11106	14.8974	6.57183	8.16627	21.2751	7.94662	9.34581	6.18995	6.71889	11.9289	16.9041	13.6991	8.61681	16.5856	49.8514	28.2269		0	0	-1.56148	0	0	0	1.82273	0	0	0	-1.71573	-1.71214
AT1G79150	blue	0.0270182	0.900272	5.9377	6.82011	14.3701	9.97593	3.20729	2.86389	4.03821	5.13289	14.3609	6.31245	2.82294	3.01848	11.409	3.85231	3.3119	23.9116	10.3979	12.6158	4.28322	3.86292	4.76211	7.69503	8.12732	4.65097	6.1529	30.939	16.8627		0	0	-2.23591	0	0	0	2.52251	0	0	0	-1.78075	-1.85852
AT1G79410	blue	0.288037	0.172286	3.93515	13.2595	42.1971	8.13544	3.37698	6.36018	18.5822	14.1496	61.508	26.0036	7.38876	8.42557	10.4174	5.2827	5.95084	26.7563	7.88352	21.767	3.98304	3.92029	10.7957	11.8795	3.74414	7.17851	21.2738	80.8043	45.4636		0	0	-3.18344	1.38417	0	0	2.78951	0	0	0	-4.2839	-2.66325
AT1G79530	blue	0.00450667	0.983326	8.92387	5.83741	4.82387	13.94	5.21732	5.93634	7.4079	7.0766	6.16072	6.12432	4.05102	6.31026	13.0889	8.42954	7.29616	6.23734	15.6535	14.6286	5.16592	5.32698	7.56611	5.34845	5.08395	8.59723	9.33995	20.1438	7.04596		0	0	0	0	0	0	0	0	0	0	-1.83849	0
AT1G79610	blue	-0.184518	0.388061	8.62099	11.2274	17.5934	17.2019	12.6456	12.5083	12.8511	12.1501	18.1166	16.7953	7.00691	11.7818	17.0729	12.5778	8.2646	17.1666	22.2833	26.0473	6.49528	8.97845	10.6397	11.0032	10.6142	14.9597	9.27113	29.0089	17.7785		0	0	0	0	0	0	0	0	0	0	-1.30268	0
AT1G80450	blue	0.270435	0.201213	4.23826	9.07774	6.85163	10.5413	5.26612	3.11023	4.52809	4.53641	12.9226	1.78771	3.06576	2.88416	9.29706	6.91684	4.43223	1.64451	5.17603	7.27781	4.88199	3.42944	9.35739	9.53078	3.77752	8.78347	7.03115	41.8803	9.46101		0	0	0	0	0	0	0	0	0	0	-3.32294	0
AT1G80530	blue	0.276763	0.190459	37.2268	27.1097	32.7384	17.5537	18.1648	11.3555	64.8796	46.2844	32.0707	19.834	8.29834	11.3204	12.2392	10.3017	11.8928	21.739	53.8025	28.6874	11.3512	9.57372	14.3417	15.092	33.347	10.2024	68.6029	109.682	39.3009		-1.83794	-1.29157	-1.40767	0	0	0	0	2.40973	0	-2.0836	-1.56987	-1.94594
AT1G80610	blue	0.272308	0.197988	20.6868	10.9242	16.7901	13.7972	7.8084	6.97797	19.4754	19.1858	16.1249	11.4018	4.88131	4.66585	11.1528	5.69301	4.08257	5.55416	13.2552	14.2966	4.48816	3.34529	6.77221	13.5195	4.10085	4.99467	23.8985	23.8832	13.1982		0	0	0	0	0	0	0	0	0	0	-2.39418	0
AT1G80750	blue	0.0102503	0.962086	18.7341	19.9704	59.3816	47.8353	29.9255	35.8237	17.791	26.4481	72.7918	33.9594	24.3019	23.1819	50.0867	32.0741	33.2926	80.4234	49.4054	65.7951	34.4401	33.3034	27.7955	41.0721	42.1862	28.8503	24.8542	111.94	70.2583		1.47498	0	0	0	0	0	1.26509	0	0	0	-1.26006	-1.28437
AT1G80820	blue	0.306672	0.14496	1.04971	100.262	153.381	4.62796	3.84725	56.7249	2.15287	69.1667	253.673	0.223116	18.2639	53.8667	1.61067	16.1593	38.174	1.4595	2.29687	76.9899	0.52696	1.09174	88.6889	0.676688	27.1198	99.5996	1.33718	395.225	218.861		0	-4.11037	-2.07072	0	0	0	0	0	0	0	-3.71743	-1.1361
AT1G80910	blue	-0.126497	0.555863	13.6722	13.2854	21.8413	19.78	13.7752	13.7838	22.0168	24.1251	26.66	20.3019	10.0542	13.1579	22.6331	10.5185	11.726	23.1396	33.1144	46.3068	8.36194	7.53315	10.9985	16.2194	17.5781	12.5815	21.701	36.4293	22.7875		0	0	0	0	0	0	1.51002	2.05534	2.04067	0	0	0
AT2G01130	blue	-0.378527	0.0681591	10.7549	14.206	9.09986	15.2759	12.5445	9.22924	14.3283	11.3281	7.10597	18.0396	10.2076	11.0201	15.9201	8.42927	8.34758	14.5692	26.9787	18.1587	8.57058	12.2982	15.6373	13.8364	13.5861	9.63838	12.7321	12.9538	6.53565		0	0	0	0	0	0	0	1.05259	0	0	0	0
AT2G01140	blue	0.241273	0.256052	167.251	148.635	203.436	152.419	125.839	129	155.687	151.667	241.22	94.984	85.2821	126.009	126.193	104.052	150.419	163.543	208.667	217.996	99.3947	104.773	168.742	90.7782	139.458	116.932	175.542	392.431	216.496		0	0	0	0	0	0	0	0	0	0	-1.34478	0
AT2G01250	blue	0.0790598	0.713461	7.7088	7.67184	13.3897	16.0353	8.2191	7.37132	9.3008	7.39159	12.5852	8.38558	3.51187	4.69106	11.1681	6.42867	10.1862	16.8893	9.12186	17.5566	5.83734	4.24063	3.85692	7.5294	5.75539	4.58471	7.93525	31.8534	20.473		0	0	0	0	0	0	0	0	0	0	-2.32064	0
AT2G01610	blue	-0.157169	0.463289	1.58292	4.18811	1.47622	4.55538	5.33887	4.11348	0.73331	1.74098	2.42052	1.58328	1.15848	3.52601	2.52657	3.07495	2.53763	4.66065	3.63596	19.7664	0.872534	0.281718	0.960851	1.08044	1.40194	2.96345	2.84668	18.8183	4.0155		0	0	0	0	0	0	0	0	4.32935	0	-3.59881	0
AT2G01720	blue	0.000894454	0.99669	67.3293	61.3022	40.9065	70.1971	55.6424	49.8315	70.2504	65.0048	46.5999	67.1653	39.2191	50.0656	94.9065	46.2215	45.6401	72.3037	78.8579	70.5691	36.2495	36.7417	51.8437	60.1647	58.9811	38.2597	72.1695	131.335	46.9342		0	0	0	0	0	0	1.03768	1.02105	0	0	-1.0071	0
AT2G01970	blue	0.101828	0.635889	66.9203	69.5077	91.1642	65.684	54.5163	53.6487	72.4185	79.2418	98.2481	57.9283	39.0734	59.463	63.9251	43.427	49.716	68.8943	88.2823	109.197	36.5917	36.3065	63.3753	54.4369	53.7065	59.6009	69.3925	137.978	99.8912		0	0	0	0	0	0	0	1.20111	0	0	-1.21345	0
AT2G02850	blue	0.162113	0.449159	0.475558	0.763933	1.8849	7.57494	2.63379	0.18758	1.09237	0.854981	2.55311	1.61727	0.739593	0.613927	3.84049	1.30874	0.48602	2.81014	1.60087	1.25409	0.318309	1.43883	1.71759	1.6861	0.81366	0.756768	3.78619	22.1462	2.31548		0	0	0	0	0	0	0	0	0	0	-4.61867	0
AT2G02990	blue	0.0515862	0.810805	0.322196	3.01918	8.34987	33.3587	18.474	7.49817	2.11455	3.47556	6.19072	0.27393	2.38015	6.51644	2.4979	46.8835	4.17094	0.78396	13.883	12.9573	0.539146	2.55892	7.48085	2.38856	21.9403	4.61447	2.97562	73.943	12.5501		4.02769	0	0	0	-4.31764	0	0	0	0	0	-1.605	0
AT2G03980	blue	0.079223	0.712894	20.3321	24.1231	60.0745	32.8447	39.3955	41.1513	38.2808	49.9608	86.8961	25.8707	30.6067	46.323	29.1055	44.698	28.9983	55.3851	46.6138	75.3458	26.9801	21.9701	22.7551	28.048	27.5054	46.1271	30.2797	95.5524	82.3803		0	0	0	0	0	0	1.07917	0	1.69409	0	-1.64875	0
AT2G04080	blue	-0.171131	0.423979	7.03558	19.4056	28.0247	32.0765	24.9984	17.0101	19.8648	32.8325	40.6748	41.771	18.1839	22.2166	42.6418	18.8047	12.2771	27.376	33.873	50.6547	10.638	9.57131	9.92398	46.4636	16.0039	20.7808	11.9282	68.4642	32.9534		0	0	-1.16755	0	0	0	1.40525	1.74256	2.31846	2.06261	-1.9491	0
AT2G04100	blue	-0.150667	0.482219	0.0506766	2.38792	2.1631	5.47745	1.25473	1.19934	0	2.18661	3.66572	0.0574468	0.236438	1.13397	3.53594	0.906503	0.690553	1.0569	5.80015	11.3592	0.339198	0.306651	1.15048	0.980046	0.138729	2.49993	0.451882	6.6634	4.58237		0	0	0	0	0	0	0	0	3.27032	0	0	0
AT2G04570	blue	0.34328	0.10053	4.24931	5.48761	9.75483	10.6647	2.03581	1.18313	5.16747	1.97731	11.23	5.59622	3.01273	2.36638	20.5091	1.11782	2.72489	10.3393	3.36575	1.64791	5.18653	5.01028	5.80363	8.78181	2.13835	0.298325	13.6917	34.0841	14.3437		0	0	0	-1.80928	0	0	0	0	0	0	-3.84671	-5.58769
AT2G05710	blue	-0.0349472	0.871215	135.165	210.431	269.052	245.002	159.745	170.865	217.302	291.728	326.782	149.425	138.516	224.029	211.61	156.144	178.307	184.614	412.742	534.661	130.198	132.805	221.566	119.957	121.877	239.557	196.062	375.068	272.847		0	0	0	0	0	0	0	1.55514	1.23764	0	-1.4739	0
AT2G05940	blue	0.177147	0.40762	50.2471	42.5827	95.296	50.4728	28.3569	48.6125	43.3632	86.9223	91.3917	26.4056	10.1527	30.6459	65.181	20.6195	19.7458	65.8058	40.4887	68.2091	13.2411	12.9432	42.3587	37.7474	21.3911	73.5848	43.4696	136.44	88.2012		0	-1.55822	0	-1.23915	0	0	2.35476	1.56454	0	0	-2.52536	0
AT2G07674	blue	0.24631	0.245952	1.55877	3.45791	2.17258	2.28021	1.01564	0	3.79976	3.84334	3.52358	0.757295	0.865794	0.574948	0.431598	0.153205	0.151721	0.309614	1.19938	2.49573	0.14905	0.505304	0.689373	0.71775	0.761999	0.17718	3.68763	29.1446	1.39401		0	0	0	0	0	0	0	0	0	0	-5.10947	0
AT2G07698	blue	0.229321	0.281073	2.0758	4.37197	5.18968	2.24366	1.75828	0.927954	4.81358	4.92621	3.20642	1.21578	2.0984	1.19101	1.25169	1.09492	0.707157	0.673439	4.33242	4.65295	0.509452	1.2561	0.571219	0.669074	0.852387	1.65164	5.42075	21.1869	2.64708		0	0	0	0	0	0	0	0	0	0	-4.4877	0
AT2G07715	blue	-0.0191449	0.929248	1.16369	1.86935	2.03416	3.30998	4.34714	3.91688	2.44392	2.28741	1.44678	1.89079	3.19729	1.6692	2.50606	4.32336	4.70432	2.53484	6.21551	6.08636	1.50588	1.87778	3.20225	2.35052	1.96448	2.65427	1.9765	14.3567	1.29508		0	0	0	0	0	0	0	0	0	0	-2.72168	0
AT2G07739	blue	0.212092	0.319762	1.54319	3.30528	4.61944	3.1923	1.82816	0.221344	3.13042	8.07102	6.02533	1.11322	2.61816	3.13921	1.99398	0.579116	1.14701	2.14562	2.83354	7.95404	0.375605	2.54673	2.31629	2.17048	2.88036	1.78597	4.64642	36.039	3.70808		0	0	0	0	0	0	0	0	0	0	-3.49742	0
AT2G09990	blue	-0.127479	0.552773	71.1164	53.9366	113.602	111.819	123.515	126.92	57.079	66.2338	125.312	96.3442	96.6398	82.6778	113.885	106.358	151.716	170.526	112.714	158.64	108.156	94.8852	102.501	98.6033	131.332	100.183	83.7603	215.039	130.883		1.01818	0	0	0	0	0	0	0	0	0	0	0
AT2G13790	blue	-0.0563423	0.793713	58.1003	67.023	51.0974	67.6898	85.1394	68.9001	64.8866	89.4171	70.7777	47.4533	59.5942	59.5372	85.686	56.6673	38.3021	63.5986	112.581	117.197	46.9086	51.8695	91.3712	91.0356	69.469	71.7706	53.6125	153.492	94.9252		0	0	0	0	0	0	0	1.03721	0	0	0	0
AT2G14460	blue	-0.235356	0.268254	7.06929	5.81007	18.4457	20.5753	13.0685	11.6725	7.12112	9.45823	23.7842	32.8003	6.64767	10.1874	29.1026	10.6322	9.8571	42.5163	21.2516	39.0187	7.26268	9.69948	8.48251	24.3755	19.3524	11.7728	10.2618	50.84	25.615		0	0	0	0	0	0	2.59101	0	0	0	0	0
AT2G14520	blue	0.102691	0.633012	2.21971	1.06346	1.78096	4.58574	0.761204	0.184326	3.22025	1.6803	0.924299	16.0246	0.999298	0.402184	6.18914	0.723393	0.636785	3.65477	1.33713	0.385103	1.01656	0.883669	0.361669	4.06682	1.03941	0.557729	5.35753	29.5139	2.35657		0	0	0	0	0	0	0	0	0	0	-4.67973	0
AT2G15830	blue	-0.0415302	0.847212	75.4461	58.7806	7.56898	72.599	132.436	182.992	210.533	126.923	10.0836	237.888	44.9431	150.228	15.7882	169.999	195.044	18.0675	116.737	76.7188	84.641	85.9669	120.485	20.2544	114.949	102.776	113.896	41.0867	9.17351		-1.48797	0	4.27189	3.97783	-1.93704	0	-2.1864	0	0	-2.39052	1.63207	3.48559
AT2G16630	blue	0.187074	0.381406	4.1696	8.09343	12.2359	11.4152	8.99929	3.18654	5.7295	5.15371	7.28989	5.09591	3.64759	5.04637	16.1629	7.97854	2.21944	9.14894	7.8076	2.57709	4.18631	3.84376	4.97501	10.2476	8.91752	1.03675	10.125	102.243	8.61008		0	0	0	0	0	0	0	0	0	0	-3.37139	0
AT2G17250	blue	0.0640454	0.766228	5.85594	6.00058	15.5677	13.1335	6.91735	6.58051	4.25794	9.63433	18.2845	8.35753	8.18994	5.94631	16.0041	8.05777	6.94635	19.2128	12.4801	18.2756	7.83921	6.62814	7.99921	11.8953	12.3979	6.16777	7.7816	37.0325	18.7543		0	0	0	0	0	0	0	0	0	0	-1.43087	0
AT2G17450	blue	-0.0353675	0.869679	170.79	104.314	22.8397	172.199	165.529	157.858	169.268	142.438	33.8213	101.188	133.441	145.763	108.894	138.372	182.8	26.322	127.321	73.5437	161.324	161.981	169.941	195.002	158.124	133.786	152.864	50.8066	21.2389		0	0	2.31282	0	0	0	-2.57405	0	-1.24161	0	1.78579	2.65485
AT2G17630	blue	0.194057	0.363557	2.89863	1.94774	3.46571	4.91454	0.592516	0.896736	2.53646	1.71666	5.07482	3.67244	0	0.684813	6.90324	1.09489	0.774482	2.84485	1.7602	2.47303	0.913017	0.601862	1.52491	5.78891	3.96754	0.994886	4.27162	22.0738	6.0881		0	0	0	0	0	0	0	0	0	0	-2.32819	0
AT2G17700	blue	-0.0830069	0.699787	13.7278	14.2073	18.2424	15.2688	13.1788	10.7386	14.8391	16.5366	19.0795	14.8643	8.73119	9.46497	18.036	9.31242	9.32697	13.2592	25.0087	24.1848	7.10373	7.62042	11.428	17.0544	10.3688	11.7487	17.5361	23.3613	17.3319		0	0	0	0	0	0	0	1.6337	0	0	0	0
AT2G17790	blue	-0.014996	0.944554	27.8022	29.9713	20.733	28.9786	22.2338	23.1431	29.5245	35.9709	23.6194	26.3681	13.506	25.4067	44.8057	16.4255	17.4372	26.1972	37.8081	49.4847	14.9119	14.2981	24.5098	21.4832	25.6218	21.2422	27.4024	58.8059	25.2721		0	0	0	0	0	0	0	1.32208	0	0	-1.05076	0
AT2G18020	blue	0.0260016	0.904007	378.262	294.409	440.779	522.484	462.844	283.275	305.6	339.981	440.473	346.853	344.679	220.616	585.413	388.426	344.221	882.702	473.815	530.905	428.655	341.446	276.88	388.336	370.824	246.077	422.047	1098.13	474.183		0	0	0	0	0	0	1.08368	0	0	0	-1.41842	0
AT2G18220	blue	0.104524	0.626925	7.51616	11.063	14.727	12.6449	5.84887	6.6319	6.63941	7.7363	16.7083	7.83382	7.92207	4.10809	13.7162	9.36193	5.63068	20.5045	13.3343	19.1162	7.00981	6.5743	6.91065	9.46081	10.5316	5.04501	10.482	43.0653	19.7722		0	0	0	0	0	0	1.59006	0	0	0	-1.88397	-1.97084
AT2G18230	blue	0.111901	0.602661	9.38991	13.1086	55.7237	27.7577	14.6398	5.42338	87.9261	58.3622	42.8305	199.297	40.4198	7.07117	21.6659	8.7675	6.16917	113.77	42.108	28.0783	59.2588	40.7122	9.8627	20.105	15.8362	7.07095	88.749	144.024	67.879		-1.61535	-1.93733	-2.89118	3.26588	2.18714	0	0	0	0	-2.04129	-3.03718	-3.26328
AT2G18510	blue	0.266499	0.208105	16.7165	21.356	35.2014	25.5017	11.2071	14.7563	19.8253	26.2076	37.7874	19.1935	10.3656	13.9706	24.5168	14.2005	15.3081	32.6589	20.1931	25.6559	14.5349	9.7576	15.6416	18.0873	15.303	13.0869	26.5666	60.533	44.0423		0	0	-1.26638	0	0	0	0	0	0	0	-1.83608	-1.75106
AT2G18900	blue	0.127709	0.552051	8.11203	10.1078	17.0777	13.7565	6.23007	4.28251	5.30362	9.62667	19.2784	5.55941	7.29132	3.34477	12.594	6.53601	3.57258	17.8832	15.1178	17.2031	7.01937	6.20586	4.90164	8.54988	11.8634	5.79181	8.80117	50.5832	22.4411		1.42311	0	-2.08026	0	0	0	1.39076	0	1.77809	0	-1.94431	-1.95435
AT2G18960	blue	0.305955	0.14595	494.665	423.632	747.842	438.734	392.433	350.925	913.09	814.818	722.635	609.42	427.101	383.733	337.986	363.336	370.145	527.352	624.42	522.067	276.039	282.768	428.963	276.671	443.798	309.474	711.729	1251.15	661.628		-1.00936	0	0	0	0	0	0	1.06211	0	-1.26227	-1.34746	-1.09649
AT2G19190	blue	-0.00430361	0.984077	0.436457	13.989	5.55094	12.6628	7.71889	10.1818	0.409205	1.70388	14.1648	0.282723	3.92724	7.83462	12.689	4.03236	3.65343	3.64106	25.5649	46.4499	2.29537	3.91442	9.20083	2.09009	3.11505	17.066	2.58134	88.2472	10.9291		4.99968	0	0	-5.42358	0	0	0	2.6265	2.30259	0	-4.6764	0
AT2G19310	blue	0.0301531	0.888767	66.0483	60.4392	128.276	49.3686	43.3032	59.3622	115.352	134.89	153.647	256.993	36.304	61.4528	57.6638	37.4111	48.4625	113.025	84.128	110.081	24.6319	28.6663	43.9264	55.4126	73.4891	34.9619	71.5417	165.34	156.639		-1.17632	-1.58143	-1.2818	2.22045	0	0	2.23961	1.47244	1.29216	0	-1.02201	-2.16388
AT2G19670	blue	0.116137	0.588912	2.53759	2.51873	2.26443	4.08426	1.77439	1.56243	2.11222	0.890186	3.84744	2.03467	3.08019	0.639207	4.87833	2.98074	1.93979	10.9289	1.41677	1.22412	2.15421	2.15349	0.76642	2.95249	2.62621	0.787929	2.4441	21.4004	3.61623		0	0	0	0	0	0	0	0	0	0	-2.87876	0
AT2G20420	blue	-0.220526	0.300436	83.6634	135.079	136.084	181.142	125.521	153.505	89.9159	148.817	186.87	105.14	78.2749	154.815	185.734	105.639	116.092	176.012	207.301	360.151	95.1882	89.8075	133.689	129.978	127.372	174.888	98.8369	281.216	188.676		1.05853	0	0	0	0	0	0	1.12603	1.39648	0	0	0
AT2G20450	blue	-0.135323	0.52839	39.7488	43.9591	87.6047	124.44	75.1576	61.8944	38.704	55.8619	116.278	108.966	47.8784	36.4453	164.991	67.2061	61.5986	259.353	104.246	162.54	62.9487	59.7382	52.8136	132.473	91.7447	53.9512	55.2672	292.101	116.194		1.73295	0	0	0	0	0	2.08424	0	1.58857	1.36209	-1.52295	-1.1071
AT2G20610	blue	0.0593296	0.783024	2.37038	4.86097	16.0532	4.5331	2.10309	3.42162	3.70712	7.39884	9.74739	4.34503	2.82366	3.55923	4.17065	2.63708	2.13045	2.59452	7.26637	12.5683	0.202543	1.06813	2.39401	4.42158	1.38064	2.88923	1.86311	12.5261	13.3304		0	0	0	0	0	0	0	0	0	0	-3.0337	0
AT2G20880	blue	0.0884285	0.681154	0.260802	0	0.556607	2.448	0	0	0.0855812	0	0.663231	0.147822	0.608403	0.112228	0.505482	0.179432	0.0888465	0.453269	0	0	0.174565	0.394537	1.34564	6.89307	0	0	1.32889	9.5257	2.08616		0	0	0	0	0	0	0	0	0	0	-4.37759	0
AT2G23150	blue	0.206845	0.332157	11.8957	13.8095	24.7786	14.8336	13.7034	13.6635	16.9881	34.8345	44.8525	2.96668	13.0982	20.4758	5.77937	31.8203	18.4792	10.3207	52.6024	47.1175	28.0271	21.5947	10.7042	6.25745	5.79654	28.1677	18.184	50.9796	27.7353		0	-1.28817	-1.62466	0	-1.29826	0	-1.39971	1.20366	2.10484	0	-2.98883	0
AT2G23340	blue	0.0982636	0.647814	13.5177	12.3204	30.2819	17.125	12.743	18.1512	12.8354	16.8223	27.6308	62.5984	9.24407	7.92092	22.5454	13.5875	13.9783	23.4601	10.5854	13.6521	11.6788	7.97667	14.6417	23.6083	21.6519	11.5946	15.3876	92.326	37.343		0	0	0	1.53775	0	0	0	0	0	0	-1.94442	0
AT2G24050	blue	0.175272	0.412682	17.2337	15.1853	36.6758	27.7272	15.229	11.2106	19.1437	21.8733	38.3928	19.642	8.43317	11.7476	29.3954	12.2641	12.8247	32.4541	18.3797	23.4218	12.1401	10.0889	11.7058	30.7772	16.9772	13.5386	23.8587	72.8861	40.4052		0	0	-1.68577	0	0	0	1.46019	0	0	0	-1.95422	-1.57776
AT2G24850	blue	0.342018	0.101869	1.99926	376.222	373.107	162.667	28.5246	105.388	27.9241	575.392	976.05	2.09201	15.8652	120.357	138.504	11.6388	19.0702	50.9618	107.958	235.492	1.99011	4.73054	179.541	26.5031	33.7504	39.2381	11.2319	2034.57	937.419		2.59039	-4.27646	-3.12105	-5.98443	0	2.67707	4.72006	4.43153	0	1.33945	-5.76585	-4.57866
AT2G24990	blue	0.0183394	0.932218	9.29159	10.0576	21.8712	16.653	13.4752	14.0294	9.17979	10.8492	23.4313	15.4596	10.9543	7.4808	19.4288	12.5103	13.274	21.462	19.5742	24.3051	12.1709	10.9578	12.475	17.3896	19.0086	12.6396	12.9815	43.6075	24.9483		0	0	0	0	0	0	0	0	0	0	-1.0501	0
AT2G25210	blue	-0.107576	0.61684	127.517	86.7805	128.19	214.408	163.443	133.137	84.3756	100.587	148.148	161.88	91.1797	86.86	215.361	141.754	177.187	302.775	129.131	196.021	139.03	142.858	125.754	169.805	159.065	107.625	134.698	286.538	160.208		1.39351	0	0	0	0	0	1.16442	0	0	0	0	0
AT2G25440	blue	-0.206996	0.331797	0.918564	1.83329	2.13863	3.89536	1.30583	1.44928	1.91815	8.76763	2.92583	0.283985	0.974018	0.93429	1.45664	1.37885	0.227581	5.45694	12.5935	15.9653	0.61483	0.252652	0.430858	0.753637	0.28575	2.25904	2.28704	7.57421	2.20719		0	0	0	0	0	0	0	5.5586	5.17834	0	-4.58045	0
AT2G25470	blue	0.209861	0.324998	0.0599529	0.385231	4.05792	0.511586	0.273442	0.709437	0.196733	0.862289	4.13344	0.101944	0.372957	0.257989	0.619731	0.16499	0.122544	0.33343	0.72655	3.63631	0.120386	0.0906957	1.05174	0.347833	0.0410307	0.620129	0.572783	28.9413	3.00249		0	0	0	0	0	0	0	0	0	0	-9.31438	0
AT2G25520	blue	0.183858	0.389789	112.067	115.184	183.906	96.2696	133.778	127.078	187.681	203.358	223.229	140.073	63.8283	141.762	154.329	75.7015	96.1088	117.722	195.718	218.636	86.3155	91.7157	148.856	90.933	164.162	116.701	146.611	237.782	206.412		0	0	0	0	0	0	0	1.01275	0	0	0	0
AT2G25620	blue	0.13311	0.535217	5.79108	5.71221	12.2045	8.55389	3.77326	5.69057	7.80132	8.4753	25.6071	15.8936	2.76511	6.20819	9.58321	5.38225	6.09153	19.1407	9.02903	19.6253	2.99215	2.53598	5.03238	8.25226	6.60553	7.5179	11.2596	40.3243	27.5606		0	0	-2.07971	0	0	0	2.71896	0	0	0	-2.46208	-1.8745
AT2G27190	blue	0.0242438	0.91047	36.0881	39.7694	45.1145	44.6885	56.9541	45.7462	74.3026	75.4604	43.9093	57.2083	42.9449	39.9094	38.0793	40.8788	39.3798	27.405	65.5818	52.0406	21.0322	23.6956	26.923	41.4944	41.511	41.8966	55.0074	116.45	31.3937		0	0	0	0	0	0	0	1.38789	0	0	-1.34032	0
AT2G27510	blue	0.309794	0.140703	21.5458	37.8988	46.1536	22.7356	13.5293	31.8806	33.4094	41.1044	142.453	12.2754	24.8274	35.5492	19.7619	25.9604	39.7041	17.0739	40.4362	97.15	15.6917	18.4081	32.9473	16.2642	20.0173	36.2405	51.6216	147.197	131.23		0	0	-2.06954	0	0	0	0	0	1.52681	-1.56539	-2.7306	-1.85671
AT2G27550	blue	0.219009	0.303859	0	0.83274	0.355615	0	0	0	0	0	1.09858	0.110184	0	0	0	0.133745	0	0	0.13088	0.12816	0	0	0	0.125316	0.266084	0.154674	1.98106	17.0407	0.405648		0	0	0	0	0	0	0	0	0	0	-5.85313	0
AT2G27660	blue	0.0435624	0.839827	3.67397	6.11608	4.65804	14.7337	7.39479	4.13227	10.6475	22.7063	6.24926	1.93807	4.35606	2.50453	20.2109	4.05431	1.33834	11.8855	13.8126	8.96909	1.50956	2.20115	1.35134	18.9002	4.08279	6.88842	12.6038	29.8053	5.76883		0	-1.5607	0	-3.31798	0	0	3.01856	2.56887	0	0	-2.72012	0
AT2G28600	blue	-0.0302897	0.888266	9.53742	7.96159	22.6663	17.5289	10.2615	11.6524	9.50135	13.5064	23.3834	11.0334	11.5619	11.7021	18.2641	10.7007	10.7303	21.3531	18.4403	25.8603	10.4104	9.32273	9.2867	16.7736	15.3307	13.2313	11.4639	38.9438	24.0862		0	0	0	0	0	0	0	0	0	0	-1.19715	0
AT2G28790	blue	0.466668	0.0215134	6.13243	5.39785	7.27391	2.10271	0.547353	0.662708	5.73377	5.07459	7.5008	2.38072	0.39194	0.433793	2.27946	3.69895	1.37366	4.67202	1.35739	0.44306	2.02422	3.04998	3.29413	3.0326	3.10458	1.73785	6.74169	20.5575	9.5828		0	0	0	0	0	0	0	0	0	0	-2.57937	0
AT2G29120	blue	-0.150688	0.482156	11.295	14.7874	46.41	27.9012	29.2217	21.4373	23.5615	37.1775	47.9429	22.7591	13.0135	18.6337	39.5015	15.7699	8.61761	73.223	61.6166	52.034	9.16832	10.9456	14.0779	25.0303	15.1578	16.4798	23.2532	59.2088	47.8684		0	0	-1.071	0	0	0	3.03914	2.41218	1.85278	0	-1.81793	-1.53867
AT2G29200	blue	0.0783941	0.715776	4.50848	6.29665	7.39723	9.17499	4.11865	3.63	2.89788	4.44552	9.03563	3.74089	4.69852	3.12015	8.28783	5.62808	3.95848	10.7599	8.63675	8.67178	4.8221	3.97268	4.41259	5.21346	6.26649	5.32537	5.56552	26.5114	8.05002		1.71076	0	0	0	0	0	0	0	0	0	-1.93306	0
AT2G29440	blue	0.357358	0.0864614	1.43711	6.26611	45.3181	1.63508	3.07666	11.823	1.21264	9.89192	93.8605	1.16365	1.11751	4.59397	1.98956	6.35615	4.75589	2.56904	0.691108	6.49677	1.37417	1.55289	23.0923	0.66173	4.77718	12.4147	1.30762	156.97	85.8236		0	0	-2.89872	0	0	0	0	0	0	0	-4.89036	-2.78962
AT2G29490	blue	0.161296	0.451477	0.755299	3.41523	6.34553	10.3121	1.64042	5.03156	0	4.82813	30.9218	6.08856	7.1784	10.9785	5.53031	10.5084	7.3189	3.38383	14.9164	24.4547	9.66163	4.95128	3.98365	2.05578	0.804088	6.14317	2.24499	36.374	18.2125		0	0	-2.52935	0	0	0	0	0	2.5847	0	-5.35159	0
AT2G29760	blue	0.0382939	0.858997	4.71226	4.4198	2.70439	4.24004	2.24757	1.45781	2.95113	4.07538	3.51585	3.87542	2.10756	1.74946	4.81533	2.03422	1.55285	10.3202	3.27625	4.87317	1.15444	1.07162	2.35189	4.32824	3.58332	1.7154	4.04105	20.6236	3.38481		0	0	0	0	0	0	3.20178	0	0	0	-2.3771	0
AT2G30060	blue	0.0771933	0.719957	51.0055	58.1753	64.3612	59.0379	61.4722	88.3827	59.8865	65.5152	80.4747	68.5982	35.7647	68.5104	77.6197	55.2747	75.4294	62.2063	62.725	92.3268	34.3373	36.0155	70.7361	65.0002	57.9098	63.4552	70.1376	139.094	94.2314		0	0	0	0	0	0	0	0	0	0	-1.11635	0
AT2G30490	blue	0.310322	0.139992	58.2634	98.4935	364.158	183.464	117.294	141.204	89.4055	74.5327	732.706	49.0062	108.836	87.9928	124.507	139.142	91.9897	221.605	92.0941	135.732	65.3091	60.5962	119.38	52.3057	57.4474	138.183	117.632	839.682	795.325		1.08511	0	-2.28526	-1.28074	0	0	1.8042	0	0	-1.06836	-3.7217	-2.52526
AT2G30540	blue	0.209657	0.325479	7.17953	1.32565	14.1904	7.3235	3.54878	2.53895	3.24957	4.45093	19.3072	10.6645	1.92512	0.426138	1.59945	5.28018	2.36149	12.3918	1.16675	0.326431	5.30266	2.62164	4.08757	14.0443	5.93015	11.031	4.57283	51.6924	29.4465		0	0	0	0	0	0	0	0	0	0	-2.97599	0
AT2G31610	blue	-0.217276	0.307796	99.5555	96.6835	190.603	217.745	168.614	143.782	106.021	125.067	199.447	193.817	132.11	116.947	247.388	149.751	155.252	343.687	207.325	258.459	130.065	118.684	111.507	200.306	186.099	112.177	138.733	356.188	210.861		1.08633	0	0	0	0	0	1.44343	0	1.17955	0	0	0
AT2G31660	blue	0.0498356	0.817118	30.2955	24.5933	44.0563	38.3377	30.9617	21.5654	33.1282	32.3942	37.885	26.7083	30.8382	21.6646	35.8643	22.879	25.5459	38.8374	45.9076	39.5382	21.1647	21.8129	28.3004	29.0384	34.0626	26.9864	33.2476	85.7859	36.063		0	0	0	0	0	0	0	0	0	0	-1.18473	0
AT2G31790	blue	0.159314	0.45713	18.3436	29.3286	148.026	54.7923	6.80088	7.33738	41.237	38.7944	87.1357	87.57	12.7774	6.22595	56.6181	22.2546	9.01271	95.84	16.142	15.6022	4.35785	5.4718	5.01223	51.2973	7.49706	10.0317	42.2581	132.489	113		0	-2.45425	-3.47973	0	0	0	4.50051	0	0	0	-3.99558	-3.49397
AT2G32220	blue	0.0423141	0.844362	5.56521	10.2809	24.6031	16.7793	8.15872	8.7806	7.85268	12.0065	28.9342	15.614	2.38015	5.74758	20.4942	4.21175	8.53147	27.6626	12.7392	36.6898	3.91126	3.57806	7.46573	16.6822	16.568	10.1845	10.6339	76.9028	28.0646		0	0	0	0	0	0	2.8638	0	0	0	-2.06681	0
AT2G32290	blue	0.154605	0.470708	3.63406	8.51334	26.9239	8.78614	0.355174	0.0716711	18.4242	21.8871	31.1133	65.3979	0.141293	0.156381	7.33694	0.0625058	0	23.6847	0.489333	1.01823	0.121621	0.206158	0	9.78061	1.05701	0.072287	12.8462	66.6428	26.3516		0	-5.88761	-8.67173	3.22045	0	0	7.64699	0	0	0	-5.83056	-8.51023
AT2G32510	blue	0.344416	0.0993353	0.601779	0.966692	3.76124	0.599091	0.294074	0	0.493679	0.865525	8.07685	0.852718	0.116987	0.129479	0.680375	0.414024	0	1.67341	0.303865	0.495918	0.201397	0.113795	0.465742	0.484914	0.308886	0.119703	0.670755	11.0815	9.418		0	0	0	0	0	0	0	0	0	0	-5.01711	0
AT2G32880	blue	0.323673	0.122857	142.491	144.037	34.4159	67.6155	86.0487	76.7668	200.26	170.651	13.1982	30.7295	104.64	72.5032	52.4504	98.8945	75.3938	9.37432	40.4324	39.5006	125.801	133.751	120.931	91.4073	122.54	116.693	137.861	21.3255	27.1712		-1.5184	0	2.63034	0	0	0	-3.70472	-1.80675	-1.64749	0	2.67043	2.10227
AT2G32920	blue	-0.0290634	0.892764	37.6187	36.6192	40.9182	58.6303	38.7714	46.5203	41.0193	48.4107	52.921	52.1075	20.2229	36.7513	89.5409	35.417	43.6053	67.1104	70.8296	73.6618	25.2871	25.9854	42.9611	52.3646	48.2684	35.3391	42.8764	127.889	50.0994		0	0	0	0	0	0	1.4497	1.36586	0	0	-1.25792	0
AT2G32990	blue	0.470616	0.0202896	1.80825	6.68092	19.737	3.5489	1.41383	0.713247	22.3107	9.36273	20.0288	4.25338	0.14061	0.93375	4.84818	1.55509	1.04721	7.98245	0.547839	0.178818	0.605164	1.23097	1.86597	1.86507	1.29941	0.647439	37.2005	44.2505	36.6007		-2.60424	0	-4.72133	0	0	0	3.763	0	0	-4.21713	-4.94194	-5.82128
AT2G33020	blue	0.173481	0.417547	0.616302	0.937915	0.158234	0.959534	0.760852	0.409423	0.553491	0.793106	0.439939	0.404474	0.201785	0.111666	0.880162	0.714132	0.0884014	0.766697	0.349416	1.28308	0.738184	0.34349	0.602504	1.25461	0.443986	0.206471	0.495838	6.23967	0.857359		0	0	0	0	0	0	0	0	0	0	-3.66506	0
AT2G33370	blue	-0.316791	0.131488	128.543	82.4058	105.901	175.961	170.481	166.008	98.8378	92.9869	110.038	126.172	118.29	114.993	199.016	147.396	182.934	266.323	176.328	157.788	117.773	121.2	124.536	161.968	191.908	129.51	144.851	250.645	121.859		0	0	0	0	0	0	1.21874	0	0	0	0	0
AT2G33490	blue	-0.198039	0.353601	14.1574	19.5928	16.4742	19.1999	20.0877	18.8809	24.9723	29.5224	20.953	19.9575	11.6082	20.9475	20.4946	14.3453	14.0958	19.8535	37.1433	50.6527	10.3721	12.9485	21.349	16.4224	19.7114	24.272	23.0469	31.5097	22.968		0	0	0	0	0	0	0	1.43953	1.21323	0	0	0
AT2G33730	blue	-0.235626	0.267688	61.0869	63.2045	76.4109	69.6915	64.2572	61.2184	59.2934	68.6181	84.9934	51.3592	55.1028	67.7057	67.1631	57.1542	52.8724	79.2287	113.252	129.946	53.8174	48.6534	64.0354	47.6593	61.8312	71.5132	55.5037	84.0398	87.0222		0	0	0	0	0	0	0	1.13813	0	0	0	0
AT2G33860	blue	0.0097437	0.963958	26.2443	21.8981	18.4318	17.8833	16.5438	11.9509	25.5325	18.3618	15.0322	30.2342	9.62315	10.0998	15.1174	10.2758	10.6124	13.8443	20.6381	13.6916	6.18868	7.42394	9.8347	19.8983	12.8989	8.48846	27.8595	34.42	12.4666		0	0	0	1.06443	0	0	0	1.39426	0	0	-1.26817	0
AT2G34480	blue	-0.199601	0.349738	338.127	244.035	407.499	555.064	470.212	349.364	262.319	276.258	409.793	416.807	407.358	260.374	580.289	412.629	350.932	909.253	476.09	542.931	372.137	345.341	284.541	445.304	397.02	297.68	396.459	859.194	444.059		1.12939	0	0	0	0	0	1.33042	0	0	0	0	0
AT2G34490	blue	0.254814	0.229499	0.753233	3.22663	15.7886	3.69578	1.41099	1.78264	3.02784	5.82305	11.8123	2.82842	3.00181	2.67409	4.86635	2.0729	1.34716	2.88003	2.47222	1.48975	0.819273	1.42435	1.06876	2.42783	0.708813	2.24745	4.43772	71.0143	13.2291		0	0	-2.63801	0	0	0	0	0	0	0	-6.49874	-2.55765
AT2G34810	blue	0.219641	0.30243	2.18936	7.33325	26.1323	12.3487	3.09583	3.4543	8.00973	12.8636	86.1864	6.0198	1.88357	9.54152	6.86163	4.99956	3.87203	10.8161	20.1343	32.1228	2.68141	4.08718	8.07562	9.7293	2.16784	9.11765	7.12064	645.849	73.0318		0	0	-4.5508	0	0	0	0	2.21969	1.95871	0	-8.07097	-3.00208
AT2G36070	blue	-0.0577799	0.788564	11.869	16.8699	31.6637	26.9583	16.6041	15.9726	13.5171	15.3764	27.2242	19.341	15.8121	12.7687	27.7968	16.2117	14.568	39.254	30.7298	32.7379	14.37	13.7304	12.0678	20.4783	20.0087	13.8878	17.8986	60.6702	32.1122		0	0	0	0	0	0	1.49135	0	1.40655	0	-1.45254	-1.20959
AT2G36390	blue	0.10755	0.616926	166.133	200.981	19.3841	48.4194	19.1314	21.5362	110.963	96.067	16.4561	207.859	14.105	36.2348	57.9676	10.8102	23.0228	38.4631	31.123	36.8355	23.186	22.0717	44.26	106.686	44.1759	20.5145	129.868	227.821	21.4784		-1.14837	-2.27029	0	1.90674	0	0	0	0	0	0	-2.21875	0
AT2G36530	blue	0.161471	0.450981	325.685	354.939	484.413	455.548	273.752	416.326	291.078	312.908	610.229	361.969	191.818	350.122	469.371	276.501	466.042	622.301	426.511	486.354	338.562	296.242	440.933	320.777	394.161	342.516	345.052	1020.93	595.361		0	0	0	0	0	0	0	0	0	0	-1.2252	0
AT2G36750	blue	0.162893	0.44695	0	0	0.195284	0.182186	0	0	0.280242	0.153539	0	0.242027	0.415054	0	0	0	0	0.593704	0.646846	0.211135	0	0	0	0	0	0	0.67993	8.77292	0.148506		0	0	0	0	0	0	0	0	0	0	-4.54751	0
AT2G36780	blue	-0.152412	0.477101	0.454994	1.4618	0.863159	4.65903	3.82101	4.14771	2.98609	5.59882	5.31395	0.0573088	5.26777	3.82884	3.3968	5.77377	2.96224	0.98407	13.002	12.1319	2.63939	1.52957	1.6694	3.51969	1.79914	3.94201	1.48119	12.1253	3.30544		0	0	0	0	0	0	0	3.00674	0	0	-2.60482	0
AT2G36800	blue	0.0278036	0.897387	3.59937	10.4627	30.1629	23.4011	8.84484	5.76009	16.0632	16.9358	41.9601	8.97651	15.8337	9.55881	19.6663	15.9195	4.5544	46.9709	32.6801	43.0522	5.71324	7.15637	4.45713	7.42496	6.61585	7.60975	22.5323	61.6011	31.76		0	0	-2.77466	0	0	0	3.08095	2.11032	3.23865	0	-3.07113	-2.06158
AT2G36970	blue	-0.126355	0.556311	1.46248	3.48047	16.1842	15.7766	20.3991	8.88796	38.1793	56.5595	25.5902	6.87705	12.2989	12.307	12.948	7.3787	5.24051	44.5844	80.302	70.2772	5.07575	2.786	3.24191	15.0146	16.6816	6.29227	34.2927	43.1949	34.8127		-1.22695	-1.41345	0	0	0	0	3.17641	4.76838	4.40489	0	-1.22478	-2.46825
AT2G37040	blue	0.321736	0.125243	10.8461	67.2696	330.157	73.6626	31.0426	52.4402	45.0239	33.9749	640.763	14.7843	32.9598	32.2989	59.6261	33.0989	27.1564	226.158	24.2363	56.59	15.3211	18.421	100.594	28.0532	23.225	67.874	51.8749	780.959	711.932		0	0	-3.52085	-1.94742	0	0	3.9253	0	0	0	-4.92367	-3.3911
AT2G37190	blue	-0.0529191	0.806006	197.153	138.061	187.888	258.294	259.993	281.259	127.686	124.291	199.48	173.441	247.679	163.175	266.949	282.979	391.077	397.554	222.868	284.549	206.082	220.026	258.268	198.174	242.871	227.505	259.115	429.47	232.88		1.06447	1.12256	0	0	0	-1.24188	0	0	0	0	0	0
AT2G37230	blue	-0.0199448	0.926299	13.7968	13.5016	16.5358	18.4424	9.65374	8.84663	8.43025	7.478	13.0203	10.555	9.35435	7.19462	17.1245	12.9524	9.63172	18.4741	19.264	14.7863	8.37037	8.79071	10.3097	14.6334	14.8844	10.1123	16.1465	36.9874	13.8512		0	0	0	0	0	0	0	0	0	0	-1.16541	0
AT2G37250	blue	0.0800415	0.710052	29.8913	31.7553	71.3768	54.4822	52.7413	51.3116	62.2265	72.9143	95.6098	42.7624	30.4956	41.3668	42.7172	39.6497	46.1899	66.2472	80.2569	102.867	32.8921	28.0358	35.4106	38.4612	72.0089	39.0998	48.891	169.515	92.9791		0	0	0	0	0	0	1.05169	1.43657	1.50529	0	-1.08734	-1.25004
AT2G37310	blue	0.112067	0.602122	2.32586	2.72804	1.35071	1.93218	0.865969	0.757231	2.61676	2.54874	1.71079	2.55288	1.26315	1.01675	2.67137	1.26999	0.95584	2.20722	2.58499	2.87202	0.691904	0.335097	0.838132	2.6179	1.76864	0.998734	2.86874	10.6975	1.79754		0	0	0	0	0	0	0	0	0	0	-2.44874	0
AT2G37470	blue	-0.00314475	0.988364	91.2695	49.7655	42.9282	116.347	163.174	70.6839	104.459	63.8344	41.986	65.1374	91.5274	62.5049	88.9878	159.855	88.5377	80.2795	66.1316	39.6249	128.513	122.496	47.3787	99.9136	84.9348	85.2396	86.4889	36.2494	49.7421		0	1.41182	0	0	0	0	0	0	0	0	1.37623	0
AT2G37630	blue	0.0497024	0.817599	25.1957	17.3028	45.8844	13.4976	7.43533	5.16965	32.849	25.3506	38.8209	90.7442	13.8815	7.09848	20.3657	6.2187	6.77428	63.3869	18.0282	13.4078	6.95752	7.26417	5.713	15.004	10.5162	7.01204	37.4208	77.1012	38.8228		-1.23509	-1.71174	-2.8185	2.22013	0	0	3.22911	0	0	-1.21761	-2.72631	-2.46929
AT2G37690	blue	0.0287198	0.894024	5.84249	8.84206	7.85054	13.0956	6.47378	7.50694	4.36247	5.8369	10.3599	2.81578	10.5009	4.03467	12.0697	13.8641	9.67758	30.2557	13.3787	16.5142	6.4162	6.35096	6.85934	6.04413	7.94912	8.90759	7.62073	53.1145	11.8752		1.63391	0	0	-2.03533	0	0	2.27898	0	0	0	-2.59241	0
AT2G37710	blue	0.25636	0.226588	48.1046	137.01	237.941	132.912	64.7969	51.0437	161.742	162.885	255.625	113.986	15.1686	46.0572	280.444	19.6499	24.1739	154.8	143.672	155.828	15.7173	21.3249	59.4012	158.728	35.1638	37.0158	157.532	504.158	310.279		0	-1.27205	-2.23403	-1.2344	0	0	3.34155	2.67138	1.35814	0	-3.69389	-3.06765
AT2G37790	blue	0.242588	0.253391	15.1639	9.5482	6.25001	8.14715	2.83601	1.66147	11.7949	8.58261	4.60211	17.0306	3.82133	1.57092	9.79682	3.47759	2.20027	10.4442	2.64685	0.833093	6.48459	5.52253	3.76711	12.8527	5.9577	1.22888	16.902	25.8979	7.32467		0	0	0	0	0	0	0	0	0	0	-1.97218	0
AT2G38290	blue	0.154254	0.471729	3.38264	13.8602	10.1638	10.0956	13.5435	12.453	5.85566	13.8904	17.6754	1.83391	11.6651	9.70413	14.8227	17.2015	9.88685	5.18031	14.5885	19.198	5.31579	7.71288	12.6472	6.06772	11.9442	13.4182	5.62041	34.5581	17.1179		0	0	0	-2.95035	0	0	0	0	0	0	-1.38489	0
AT2G38360	blue	0.33739	0.106893	23.2233	24.5932	28.7432	10.6082	9.90018	11.7142	16.8844	28.8073	37.9571	24.5643	1.61118	12.7798	15.7288	7.12758	13.4112	16.3247	15.3447	29.9379	9.24567	6.13828	22.4502	10.908	16.1891	10.5784	24.7442	60.0169	41.3143		0	0	-1.60591	0	0	0	0	0	0	0	-1.74252	-1.9658
AT2G38530	blue	0.358883	0.0850309	178.524	602.082	426.552	123.213	129.663	248.17	182.053	128.835	329.145	15.381	69.9478	145.752	55.8424	220.928	303.187	20.612	66.8209	128.877	16.9863	34.78	160.239	25.2682	205.15	68.7732	249.018	694.115	304.802		0	0	0	-1.79575	-1.67691	-1.03755	0	0	0	-3.19997	-1.61067	-2.14825
AT2G38640	blue	0.121163	0.572774	5.68884	9.36415	51.3914	23.1332	18.1214	12.3	9.26473	10.455	36.0781	6.32943	9.17503	7.07207	16.1987	16.5255	8.61333	29.7345	21.5619	16.9466	6.62833	8.44661	6.95757	15.7556	5.76792	12.238	13.8225	50.4066	44.5526		0	0	0	0	0	0	2.20699	0	0	0	-2.97966	-1.86443
AT2G38940	blue	0.146931	0.49327	0.44302	2.22988	2.43129	4.38521	2.48245	1.11837	4.24496	2.16643	2.95425	1.35596	1.17128	1.37261	1.77455	1.52399	1.62996	1.41673	9.2463	3.68008	0.948897	0.804232	2.01152	2.91301	2.18301	2.04447	5.81273	37.8639	2.34194		0	0	0	0	0	0	0	3.4424	0	0	-3.96861	0
AT2G39020	blue	0.279999	0.185113	43	34.6708	62.0583	42.501	32.3443	26.9804	32.9059	36.4151	96.5441	48.2742	33.437	24.0049	49.5547	31.9827	26.9219	56.5549	32.5271	53.9609	35.1158	30.8923	31.3522	40.2416	34.3143	30.1185	49.7	152.912	100.814		0	0	-1.74908	0	0	0	0	0	0	0	-2.008	-1.74327
AT2G39210	blue	0.0492022	0.819405	18.1952	66.2878	94.7219	77.776	85.9234	107.117	50.6112	62.1836	127.762	12.4334	51.7682	63.2965	64.6535	84.5861	66.3874	43.9764	160.167	236.491	43.8206	45.8541	87.7383	50.2608	31.6548	118.388	57.0242	363.806	143.533		0	0	0	-2.31405	0	0	0	1.72366	1.39726	0	-3.37485	0
AT2G39220	blue	-0.226825	0.286486	7.05624	4.20315	5.60118	8.97833	4.13512	3.09619	7.7274	7.26632	8.21121	8.14092	1.03895	2.22792	10.8979	3.15986	2.3896	14.7454	34.8571	34.1878	1.22966	1.07377	2.24046	5.54462	3.82905	1.86039	11.0629	17.3343	14.0563		0	0	0	0	0	0	3.6255	4.9399	3.89837	0	-2.03075	-2.91783
AT2G39380	blue	-0.0849497	0.69309	3.60514	5.46591	4.54485	4.47044	6.8094	6.32717	6.48663	5.76779	7.46261	3.30615	6.11072	6.69352	2.66935	6.74428	5.35418	2.53442	16.4722	14.9549	2.98243	4.28949	5.68484	2.089	4.71281	5.60802	7.01761	16.7678	3.83186		0	0	0	0	0	0	0	1.86036	0	0	-1.68321	0
AT2G39390	blue	-0.248646	0.241359	68.8331	71.2867	104.769	184.101	149.324	203.525	79.6685	88.6405	132.98	119.009	96.0545	141.213	192.015	151.249	181.413	277.84	159.864	205.615	138.754	136.216	132.425	158.916	198.658	123.758	98.0489	302.245	143.449		1.25647	0	0	0	0	0	1.0433	0	0	0	0	0
AT2G39530	blue	0.173697	0.416959	0	0.462277	0.263216	0.245561	0	0	0.141648	0	3.17123	0	0.671323	0	2.64935	0.742457	0.147052	0.150044	5.23116	2.70352	0	0.653009	0.890881	0.278266	0.738553	1.71728	0	31.9267	2.40199		0	0	0	0	0	0	0	0	0	0	-5.28609	0
AT2G39700	blue	0.172384	0.420543	17.6778	13.4071	9.667	24.6222	24.1022	15.5834	9.909	8.14341	6.25713	27.0996	5.96815	12.128	17.6394	16.7069	12.6874	45.3966	20.7539	7.54841	30.2337	24.173	26.6166	13.6263	25.4023	9.61061	30.7731	193.932	15.0528		0	0	0	0	0	0	0	0	-1.85133	0	-2.7847	0
AT2G40010	blue	-0.000958655	0.996453	5.84034	3.12729	3.0271	9.63503	4.09076	5.64399	3.64132	3.15001	1.9803	2.39996	7.26636	6.28304	9.43303	6.32859	5.27246	16.7481	4.22697	3.17654	6.7433	5.52197	7.3828	9.69467	5.29606	6.50571	6.88175	24.9758	2.84364		0	0	0	0	0	0	0	0	0	0	-2.08971	0
AT2G40180	blue	0.290097	0.169101	0.0644516	6.69523	4.32311	0.586639	0.671911	1.32196	0	1.20509	8.23159	0.219186	0.400943	1.88597	1.16591	0.97554	1.14174	0.268838	0.867854	2.46448	0.603959	0.292504	2.9264	0.249289	2.38192	3.58972	0.985222	16.1646	8.2488		0	0	0	0	0	0	0	0	0	0	-2.61482	0
AT2G40300	blue	-0.0115637	0.957232	71.9551	47.3812	35.257	59.8783	81.4866	78.6256	83.2309	64.6677	45.4021	56.7626	44.3398	67.9071	35.0848	59.7797	69.6476	75.3948	65.8113	66.6551	73.3392	57.0236	44.8315	22.9609	62.1982	47.5299	111.193	19.6405	55.3267		0	0	0	0	0	0	0	0	0	-2.17492	1.81087	0
AT2G40360	blue	0.003231	0.988045	29.1978	28.4517	46.7959	39.7291	31.7928	27.7026	26.974	34.5698	48.1258	19.6802	26.8975	19.4126	37.1748	36.1948	24.822	59.0656	63.6219	69.4533	25.0893	22.6819	28.7727	23.782	53.9167	28.5686	35.6021	126.259	49.7205		0	0	0	0	0	0	1.27682	1.4072	1.2381	0	-1.07976	0
AT2G40380	blue	0.379247	0.0675934	50.6996	35.0877	57.3911	34.7516	27.191	16.1105	42.7723	39.4612	57.5036	31.907	22.2323	24.912	37.631	20.4035	23.5935	37.1595	34.9112	40.6248	27.2195	22.4317	29.5034	31.2521	25.5222	22.8898	55.9878	77.0767	60.4014		0	0	-1.74545	0	0	0	0	0	0	0	-1.44672	-1.40017
AT2G40480	blue	0.213236	0.317098	10.2477	7.40141	4.41774	4.71795	1.0559	2.63207	11.5115	5.82704	5.8181	11.8869	1.85317	2.21514	5.54284	1.44287	4.02687	12.724	2.31048	1.19408	1.97799	2.16314	4.6234	5.03904	6.26306	1.74451	11.1111	19.9623	6.2328		0	0	0	0	0	0	2.72701	0	0	0	0	0
AT2G40510	blue	-0.229491	0.280707	135.361	141.063	146.213	205.774	168.24	171.033	103.617	127.773	134.349	153.702	160.274	142.929	213.851	201.125	208.786	232.961	195.438	202.026	150.597	150.739	153.767	177.158	183.72	153.859	143.305	283.761	143.048		1.03785	0	0	0	0	0	0	0	0	0	0	0
AT2G40900	blue	-0.075443	0.726066	5.3739	6.91713	29.933	9.81793	7.47424	8.64181	17.8377	12.4856	24.12	9.9578	7.79501	11.3846	9.21379	6.39907	8.66065	26.2949	26.022	19.3494	6.15633	7.89503	8.95803	9.65988	10.6798	10.4428	14.4152	14.9726	21.4211		0	0	0	0	0	0	2.13621	1.63992	0	0	0	0
AT2G41220	blue	-0.273438	0.196059	8.88527	10.5764	12.2858	19.9584	15.5706	10.3639	13.223	14.5769	11.7995	12.7156	15.2169	11.8837	23.3555	11.7019	9.01325	17.9058	41.926	32.4339	7.01837	7.63144	9.87664	11.5735	9.65856	11.6656	15.2596	33.251	10.1132		0	0	0	0	0	0	1.39279	2.37703	1.68216	0	-1.63569	0
AT2G41380	blue	0.176444	0.409514	4.4519	50.1487	53.891	6.84734	9.3467	26.5353	14.2841	48.1416	157.381	0.934565	12.8215	36.6119	5.21976	16.4489	22.019	4.12657	71.2687	147.728	4.96638	4.48983	33.3492	1.16921	5.07801	46.7046	16.278	186.894	126.731		0	-2.30694	-2.47808	0	0	0	0	3.90775	2.11398	-3.69844	-5.05399	-1.44042
AT2G42520	blue	-0.0672692	0.754804	33.6023	42.1099	36.4213	45.5455	39.7941	35.1478	37.6788	36.3949	46.7657	35.5491	27.0884	42.8484	51.049	40.7336	37.2319	32.5325	47.058	66.8285	27.62	26.5191	35.9478	41.2506	27.5757	49.6059	35.3766	73.9936	42.7415		0	0	0	0	0	0	0	0	0	0	-1.27618	0
AT2G43020	blue	0.180468	0.398739	19.2682	26.2742	53.6624	27.4598	24.2772	25.1137	16.3895	25.5901	76.6956	22.7921	9.55442	20.2567	29.4845	12.8997	12.9378	12.8127	28.2549	55.5459	10.5739	12.0095	17.7015	24.3278	5.5696	17.1402	22.1565	61.8284	71.4237		0	0	-1.52047	0	0	0	0	0	1.61656	0	-3.3248	-2.05931
AT2G43100	blue	0.00590659	0.978147	2.53339	22.6673	116.707	92.9795	5.11174	9.54145	15.3392	35.0267	33.9906	63.8289	25.0377	7.45534	80.4634	43.4056	14.2541	73.7428	27.18	23.4904	1.96919	1.35991	1.51796	71.6468	4.02691	13.5248	28.2116	178.396	47.862		2.64774	-2.71876	-1.74266	0	0	0	5.26839	4.24018	3.91862	1.4455	-5.32144	-1.82356
AT2G43460	blue	-0.330128	0.115142	196.265	164.663	239.527	401.431	436.93	374.736	189.666	212.066	289.374	344.622	307.416	274.802	491.427	407.505	360.161	623.986	327.558	411.02	295.601	304.547	282.009	393.399	399.986	275.263	245.188	568.768	280.057		1.12974	1.1007	0	0	0	0	1.11943	0	0	0	0	0
AT2G43530	blue	0.281629	0.182461	124.665	215.194	361.851	209.698	65.9013	84.0313	183.701	383.978	649.057	431.767	29.0036	100.64	144.8	68.8929	43.7283	138.292	65.607	198.269	26.0899	35.0748	63.8021	224.629	63.0114	50.7986	158.804	1085.97	669.16		0	-2.48484	-2.85915	1.64065	0	0	2.44772	0	1.60254	0	-3.9594	-3.71978
AT2G43570	blue	0.0478867	0.824158	5.32746	110.595	93.1585	225.295	51.3735	105.392	5.91694	134.504	242.891	2.32276	6.24585	128.099	245.378	31.2396	50.035	43.1898	250.632	431.626	13.9343	28.7654	82.2092	22.5079	16.94	118.818	6.05555	635.54	266.918		5.29887	-1.33074	-1.11435	-6.65856	-2.34009	1.37539	1.67361	3.04237	2.35916	0	-5.08165	-1.16793
AT2G43620	blue	0.231107	0.277239	8.04364	53.1641	55.0925	15.0679	14.3994	70.7618	10.4513	10.751	246.841	2.7631	2.65354	102.512	11.3382	21.0181	55.3575	3.05011	23.7405	132.198	15.0097	19.7888	156.618	5.34239	32.9184	69.8184	19.3543	1584.59	187.627		0	0	-1.71235	0	-3.00333	0	0	0	0	0	-5.44125	-1.42648
AT2G43800	blue	0.292254	0.165811	3.14806	2.3946	1.75815	3.54824	0.153358	0.371357	6.25607	4.23157	3.29204	3.73539	0.091512	1.11412	2.69911	0.242901	0.601367	3.23163	1.38656	3.33619	0.275698	0.311554	1.4573	2.23799	1.32893	0.515004	6.48372	12.8235	4.4203		0	0	0	0	0	0	0	0	0	0	-3.12263	0
AT2G44300	blue	0.230307	0.278952	4.82717	4.20026	5.64169	6.40748	1.83471	0.476009	20.9883	7.37674	9.54778	16.9862	0.469204	2.42344	7.79662	1.10703	0.274076	21.2535	3.24994	2.12161	0.942379	0.760673	2.28308	5.96427	3.85424	0.4801	21.2657	42.2411	13.4305		0	0	0	0	0	0	4.53682	0	0	0	-3.3063	0
AT2G44370	blue	0.0653463	0.761612	0.298489	2.07779	4.8233	3.14136	3.8897	1.53057	0.881532	2.25388	7.67504	0	4.06186	1.02757	2.50694	1.33484	0.610111	1.66006	4.42113	9.44566	0.699265	0.79021	0.308018	3.07869	0.510702	2.49371	1.52092	20.8959	6.22857		0	0	0	0	0	0	0	0	0	0	-5.20677	0
AT2G45030	blue	0.0971656	0.651505	22.546	24.0724	38.6765	31.0988	25.929	36.3758	17.7383	16.6044	33.6951	12.6635	41.9286	22.8523	31.94	49.3382	34.748	47.7767	37.9939	33.4885	26.2272	28.1487	28.8018	14.3152	26.0266	25.6117	27.7254	64.1589	42.4648		0	0	0	-1.27023	0	0	0	0	0	0	-1.15384	0
AT2G45440	blue	-0.0569926	0.791383	14.8047	14.5821	29.4678	22.4775	11.4206	19.921	24.1118	26.848	37.7749	51.6386	11.7817	18.1535	25.7832	14.512	20.1739	56.5205	23.2684	40.4774	11.3344	10.7113	18.0875	22.6623	38.9695	22.9287	23.4003	83.3107	40.0197		0	0	0	1.06648	0	0	2.35963	0	0	0	0	0
AT2G45820	blue	0.372463	0.0730678	521.458	492.726	554.24	338.123	452.811	520.084	645.124	455.574	534.686	389.249	519.328	512.853	242.188	518.709	619.41	227.035	359.815	213.542	496.591	611.851	687.994	390.169	682.142	461.983	636.299	216.58	488.967		0	0	0	0	0	0	-1.08757	0	-1.72112	0	1.80299	0
AT2G46150	blue	0.0934356	0.664103	0.0864208	3.14671	4.00499	4.71962	2.70282	3.40879	1.24778	1.61586	11.2328	0.587797	1.61283	3.12384	9.26829	1.18915	2.00197	4.56601	7.33114	10.9391	0.115689	1.04589	2.67539	0.779945	1.89264	3.85066	2.09166	18.8337	10.4594		0	0	0	0	0	0	0	0	0	0	-3.16702	0
AT2G46310	blue	0.220199	0.301172	28.2029	10.2452	14.9246	11.0965	10.119	12.1535	13.9432	11.1684	20.9231	4.43646	8.59838	11.1205	9.9532	18.4633	11.5971	18.3972	11.2923	18.2657	6.48647	8.45779	9.23098	16.9794	5.78197	11.566	17.8049	24.8071	28.691		0	0	0	0	0	0	0	0	0	0	-1.9533	0
AT2G47610	blue	-0.00740125	0.972619	117.858	84.5397	169.622	211.916	161.941	120.712	94.3285	125.942	208.601	160.341	123.457	96.8027	254.288	158.623	147.745	367.909	171.799	234.704	167.542	140.717	112.265	191.39	159.605	114.36	135.299	450.305	220.967		1.21578	0	0	0	0	0	1.17639	0	1.03069	0	-1.34857	0
AT2G47800	blue	0.074063	0.730894	4.81043	13.5393	33.8439	11.5982	6.38177	9.75431	45.9083	75.6565	38.4708	31.498	7.0491	20.9842	15.9992	7.28824	7.35959	38.5848	37.6013	118.543	6.97431	5.46442	20.3936	4.25408	15.7834	14.3427	21.2371	115.843	32.2518		-1.9368	-3.50963	-1.88946	1.04172	0	1.53075	2.50948	2.70185	2.50597	-2.21878	-2.72786	-1.16936
AT2G47880	blue	-0.211151	0.321965	7.99119	13.978	5.68497	46.8237	10.5871	0.420274	57.1657	37.354	12.0426	19.4764	32.5199	6.41904	46.9814	11.7289	3.08531	24.2586	129.123	61.9909	4.81393	4.23112	3.84827	66.4536	16.2248	17.8032	57.1754	69.4015	9.81985		0	0	0	0	0	0	0	4.85078	3.97653	0	-1.94894	0
AT2G47990	blue	0.138749	0.517902	8.501	9.05421	27.5898	14.1116	7.02206	6.52306	7.74373	8.55208	24.5192	8.10957	8.09144	4.07794	14.1656	7.22297	6.14017	21.185	14.6368	15.374	9.01701	5.76248	4.88952	12.8168	11.4451	7.61403	8.93542	49.0912	28.2403		0	0	-1.8201	0	0	0	0	0	0	0	-1.95291	-1.89132
AT3G01120	blue	0.0354544	0.869362	59.7205	100.353	462.726	201.783	58.429	91.4903	115.876	173.578	328.209	162.691	89.1862	102.861	238.314	80.4126	83.8949	381.906	109.892	199.716	45.9503	35.4536	75.5854	179.205	82.3622	148.518	102.329	420.611	351.816		0	-1.51301	-1.75273	0	0	0	3.09664	1.55129	1.36853	0	-2.20461	-1.24448
AT3G01800	blue	-0.0205749	0.923977	6.93196	10.9366	15.9265	10.2811	6.37167	7.03094	6.09294	8.99088	16.1593	5.75321	8.18175	6.4986	12.7157	11.1565	4.80731	24.6976	17.0013	27.0122	7.12545	7.95854	7.28099	6.06456	11.8603	8.47023	7.56883	37.9781	17.9951		0	0	0	0	0	0	1.83489	0	1.85816	0	-1.5312	0
AT3G01820	blue	0.247434	0.243735	44.041	37.3454	114.845	38.6496	28.3038	45.0594	53.0724	67.775	129.454	41.3199	16.7141	26.6488	29.9098	31.1275	34.7175	82.3418	62.8439	65.601	18.0089	24.7852	36.2955	29.0689	51.7436	33.9654	65.1009	145.12	128.284		0	-1.20195	-1.43234	0	0	0	2.23448	1.26151	0	-1.06232	-1.33997	-1.9175
AT3G01990	blue	-0.238742	0.261225	2.3425	3.17762	8.5704	2.66518	1.89938	1.72476	2.80142	4.11787	7.53093	1.7703	2.91446	2.24006	2.82501	1.21768	1.56056	7.02059	12.4767	21.003	1.39371	1.33873	3.97508	5.6376	2.63632	6.95833	2.3872	8.23901	10.2107		0	0	0	0	0	0	0	3.13951	2.36829	0	0	0
AT3G02020	blue	0.0237209	0.912394	0.920352	41.8893	143.903	115.272	6.6963	9.74117	23.4561	49.2535	46.8966	89.6809	22.2454	6.53476	81.9066	56.0912	12.3846	91.6011	19.3636	22.5007	0.667362	1.04422	1.10802	76.7824	1.10228	19.1005	28.8702	205.615	62.5763		2.34506	-2.82098	-2.17712	0	-1.35195	0	7.14232	4.13206	4.31067	1.51208	-7.39549	-1.71229
AT3G02230	blue	0.242751	0.253062	23.0006	48.2891	122.415	44.2595	24.9905	42.4177	20.3924	62.8457	256.945	34.0537	10.4764	42.0976	52.4602	18.1209	36.2213	73.8318	40.3683	155.157	12.5111	12.5776	62.3746	26.4463	35.2205	45.4863	38.5763	404.233	189.702		1.16601	-1.27262	-2.50852	0	0	0	2.6026	1.60158	1.28145	0	-3.37288	-2.06053
AT3G02530	blue	-0.0851658	0.692346	38.4244	40.2322	43.5171	42.1091	45.1039	34.6041	40.7081	42.0802	47.1569	30.641	37.9733	34.8023	46.1619	30.8862	33.5055	54.0203	65.2364	58.4021	28.2134	28.9019	39.872	34.6834	50.0728	32.8564	45.5638	81.3587	47.554		0	0	0	0	0	0	0	1.09373	0	0	0	0
AT3G02650	blue	-0.0683464	0.750997	7.16112	11.4378	8.98288	12.3378	5.81242	5.617	4.29695	6.29752	10.9151	8.11782	5.72762	4.29659	15.3336	6.70052	4.18209	16.7842	13.8302	11.6004	4.98494	3.83805	5.48951	8.07202	11.5942	4.36291	8.70519	27.9493	8.99433		0	0	0	0	0	0	1.79302	0	0	0	0	0
AT3G02760	blue	0.0464922	0.829205	26.938	26.0326	39.0165	39.2583	30.8775	22.6799	28.0719	25.7175	41.2116	27.291	25.4001	20.6694	45.0756	24.6843	26.595	46.5942	36.902	38.6007	22.2156	23.8673	27.3758	38.0455	27.1539	26.9198	32.9007	64.6685	46.6194		0	0	0	0	0	0	1.11015	0	0	0	-1.10408	0
AT3G02880	blue	0.394324	0.0565534	68.8923	33.7657	67.0832	37.6642	36.0035	37.2107	47.2099	52.5028	64.0717	17.7694	24.1	30.308	25.2485	39.2972	37.8922	29.6566	37.4914	46.5275	31.7156	29.6144	57.3903	31.7912	38.6497	56.8937	48.5066	104.877	60.0919		0	0	0	0	0	0	0	0	0	0	-1.29235	0
AT3G03060	blue	0.108913	0.612443	0.863129	3.33569	4.21052	3.75732	0.782448	0.473675	1.2807	1.88912	5.00497	1.91434	0.291815	0.516761	4.65503	0.619652	0.56251	9.28758	3.89091	4.7502	0.703318	0.624478	0.619605	2.3224	2.72241	0.836055	1.67315	27.4135	6.42129		0	0	0	0	0	0	3.76462	0	0	0	-3.18411	0
AT3G03190	blue	0.125739	0.55825	0	8.92404	40.5214	15.4814	0.824733	1.83067	0.96917	5.91673	21.1018	17.0989	2.13259	2.54187	12.5391	7.9828	2.15603	12.906	1.13626	2.36437	0	0	0.435393	13.8715	0.721894	3.6928	0.671836	32.6192	28.027		4.0457	0	-3.43673	0	0	0	0	0	0	4.46875	-5.34996	-2.92432
AT3G03250	blue	0.0898032	0.676457	50.347	47.3186	137.565	77.3709	34.7407	34.4084	67.1746	62.9213	112.574	117.466	20.5946	47.2424	90.071	25.0169	32.1591	144.135	82.2699	60.1033	28.2581	24.2641	39.2363	73.0817	41.8744	25.7325	70.6483	245.241	119.651		0	0	-1.61984	0	0	0	2.39225	1.68075	0	0	-2.40223	-2.21746
AT3G03680	blue	0.354109	0.0895689	8.21891	7.24859	11.1716	5.84804	5.73648	4.33589	10.454	7.50254	11.4176	4.61519	4.94664	9.24157	6.24696	3.92146	6.41465	4.77618	11.0669	8.55549	5.31388	5.23512	8.82264	4.36326	6.47819	5.66889	14.2297	11.3695	9.09733		0	0	0	0	0	0	0	0	0	-1.60454	0	0
AT3G04010	blue	0.000870814	0.996778	3.49712	7.6984	4.44263	10.0577	9.05112	9.11944	4.01649	6.42701	10.9794	0.936021	3.62584	5.18349	3.32627	20.518	8.2071	1.35065	13.015	14.2816	3.05599	2.27781	5.91436	9.51853	2.39337	13.8354	5.01167	22.1756	10.2705		0	0	0	0	-2.51819	0	0	2.43367	0	0	-3.06403	0
AT3G04110	blue	-0.263084	0.214213	7.17191	10.9037	34.2441	16.3925	23.6152	22.6817	16.6842	20.6764	27.9367	15.5705	20.5151	16.0924	13.8591	20.3098	15.2265	18.8305	32.4634	26.5962	8.22931	7.36218	14.4713	16.0164	10.4302	21.5519	11.7054	30.2102	21.7803		0	0	0	0	0	0	0	2.05982	0	0	-1.38644	0
AT3G04120	blue	-0.172937	0.419031	127.161	191.447	445.811	546.559	353.949	328.617	191.327	239.62	550.166	361.764	225.759	333.155	680.42	320.372	264.563	772.895	628.044	560.04	301.604	268.538	232.38	392.036	213.329	228.224	197.633	656.129	579.87		1.56239	0	0	0	0	0	1.39918	1.14495	1.2358	1.08905	-1.47307	-1.34557
AT3G04240	blue	0.246925	0.244738	43.1842	59.4837	78.0136	60.5551	59.3973	53.8868	67.3441	62.0746	94.8232	47.6667	65.3951	52.7532	50.5843	69.7647	60.3236	55.4132	86.8149	94.9888	55.5135	52.4305	72.3624	49.2373	44.7806	61.3342	57.2274	117.897	92.2881		0	0	0	0	0	0	0	0	0	0	-1.24876	0
AT3G04840	blue	-0.155434	0.468303	118.972	120.696	228.153	324.045	201.199	156.178	115.012	142.37	249.712	290.788	131.152	114.399	448.317	188.401	160.41	773.906	234.493	318.079	173.849	143.461	122.446	327.693	210.797	136.068	154.148	662.689	285.765		1.54246	0	0	0	0	0	2.1959	0	1.34399	1.18891	-1.50465	-1.07079
AT3G04920	blue	-0.242618	0.253329	187.369	134.423	223.367	292.75	294.93	282.686	126.782	144.492	211.129	242.099	175.548	166.649	323.786	212.525	267.894	425.06	265.026	303.223	218.349	214.008	218.857	269.18	311.5	184.699	230.846	468.582	230.867		1.25537	1.08719	0	0	0	0	1.0026	0	0	0	0	0
AT3G05030	blue	0.0589372	0.784426	2.0004	2.2263	7.31878	2.72223	2.24899	1.79468	2.6257	2.08733	6.11784	9.82648	1.83003	3.44326	2.28067	1.51121	1.71036	1.69061	4.17241	3.56853	1.68025	1.54276	2.34759	1.56768	1.55695	2.37186	3.54752	6.87661	7.69371		0	0	0	2.17167	0	0	0	0	0	0	0	0
AT3G05060	blue	0.0392466	0.855525	16.7429	15.8289	41.8052	34.8682	16.9757	15.9421	14.1395	14.953	42.4718	23.0502	11.6233	13.3675	34.7976	15.5695	14.7359	57.8204	35.4755	39.3628	15.762	15.1591	17.6652	24.1164	28.2892	17.6737	21.1684	112.444	44.1438		1.35024	0	-1.32347	0	0	0	1.91669	1.14585	1.12268	0	-1.84306	-1.3209
AT3G05180	blue	0.17719	0.407504	2.28498	4.36501	12.3517	7.51817	0.885241	1.16924	10.1326	4.79643	13.8901	16.8016	2.49714	3.2953	9.5756	3.39907	1.34645	18.3751	3.32624	2.93141	1.98412	1.9619	1.91183	6.60857	1.6906	1.76894	11.0136	23.9848	16.1513		0	0	-3.48021	0	0	0	3.25275	0	0	0	-3.67869	-3.19099
AT3G05360	blue	0.0912988	0.67136	2.14225	11.8945	11.214	5.39966	3.3929	7.64392	3.24448	7.44215	24.9203	1.45707	6.66329	7.94211	3.74751	8.0269	6.96109	2.29119	15.3105	35.3297	3.17661	3.5399	12.3796	2.37953	2.97735	16.8353	2.81287	43.9375	18.6603		0	0	-1.61474	0	0	0	0	2.03195	1.47968	0	-3.73553	0
AT3G05590	blue	-0.148623	0.488248	161.472	159.356	287.121	383.858	280.047	211.53	174.043	218.115	305.836	343.153	181.163	172.782	510.563	245.432	235.291	820.467	387.901	461.17	192.229	170.129	168.046	354.444	302.891	198.343	244.979	907.259	368.234		1.18918	0	0	0	0	0	2.13519	1.10827	1.4232	0	-1.43489	0
AT3G05630	blue	-0.0540819	0.801825	1.10471	1.59456	2.75307	2.56841	3.00433	2.46289	3.27831	5.4229	3.09432	1.19784	2.01684	3.10029	1.6136	3.20538	1.50535	1.97004	10.0569	9.11958	0.642976	0.58128	1.38779	1.57909	0.953271	3.36303	2.99802	15.0578	1.83747		0	0	0	0	0	0	0	4.03201	2.68293	0	-3.83365	0
AT3G06350	blue	0.355607	0.0881251	50.681	54.8778	92.908	75.9846	61.9097	58.99	65.5216	69.4277	135.352	50.3955	67.7024	41.2679	64.1369	67.3609	54.067	66.9484	63.4303	63.2242	52.6313	58.0791	54.371	44.4761	52.2752	63.6508	62.6673	159.833	139.667		0	0	-1.10798	0	0	0	0	0	0	0	-1.46454	-1.13404
AT3G07050	blue	-0.0399583	0.852932	17.2184	22.7928	49.0156	36.7383	27.3777	26.3019	12.2295	20.7578	54.5114	21.0719	23.3688	16.5877	35.4084	26.8976	23.0273	72.9002	47.7228	50.1637	27.2686	23.284	22.9053	29.9132	51.9496	24.7109	24.61	106.651	56.6742		1.63497	0	0	0	0	0	1.46025	0	1.09772	0	0	-1.19784
AT3G07230	blue	-0.460422	0.0235706	159.272	156.719	232.425	306.925	311.329	279.932	135.799	170.666	239.252	300.66	245.585	301.49	367.331	256.31	290.617	480.754	374.547	513.948	256.343	270.462	282.357	260.048	305.892	299.668	143.063	417.381	273.647		1.22447	0	0	0	0	0	0	0	0	0	0	0
AT3G07340	blue	0.360576	0.0834641	10.6017	4.84488	11.5918	7.74678	7.74138	6.63312	12.3561	12.5535	4.44178	9.11714	5.33013	5.8993	6.84934	5.72199	6.60059	10.42	1.90749	0.723039	13.397	10.0929	10.3743	6.18621	7.13053	7.19915	7.85851	2.94868	4.00495		0	0	0	0	0	0	0	0	-3.87604	0	0	0
AT3G07770	blue	0.0506607	0.814141	14.8174	24.4567	36.8287	29.9389	10.0015	6.62303	15.4605	21.4917	33.3173	17.4716	11.1079	7.22547	35.7011	10.1297	5.76279	52.049	33.239	34.8614	8.00974	8.53018	9.11604	25.2428	17.623	11.5154	18.3963	101.565	41.5309		1.00148	0	-2.24051	0	0	0	2.74161	1.88144	1.90191	0	-2.37905	-1.85091
AT3G08520	blue	-0.395187	0.0559668	432.74	443.786	767.275	1666.13	1492.06	1275.28	449.024	530.825	844.034	1390.92	1001.95	910.186	1959.13	1195.36	1498.46	2468.22	1370.27	1901	1347.84	1234.19	1202.69	1537.42	1267.36	848.337	820.684	1366.41	906.752		1.93969	1.5488	0	0	0	0	0	0	0	1.0065	0	0
AT3G08630	blue	0.189698	0.374641	14.6047	21.0271	26.3102	10.5491	8.13392	13.6727	17.4199	23.1846	35.8903	10.3044	3.39286	21.9051	8.84823	7.1712	15.1118	12.8072	12.6479	41.8697	7.05781	5.95888	19.0106	9.76636	18.995	16.7796	17.755	46.4815	37.6835		0	0	-1.3021	0	0	0	0	0	0	0	-1.14321	0
AT3G08860	blue	0.167876	0.432978	0.049167	1.05308	2.39847	0.391578	0.128142	0.543018	0	0.0707157	0.333423	0.111471	0.382325	0.846301	0.254119	0	0.267993	0.205083	0.794451	0.9076	0.197456	0	0	0.12678	0.0672981	0.938887	0.313157	26.099	1.43636		0	0	0	0	0	0	0	0	0	0	-8.45139	0
AT3G08870	blue	0.265061	0.210662	2.34341	8.29795	15.3958	5.41845	4.33438	2.80283	17.5626	15.7108	15.0801	13.968	1.88103	4.48908	12.991	1.97633	1.64815	7.09456	8.44846	9.36932	0.607175	0.914857	1.95018	6.7736	3.15585	4.63134	10.2555	25.6317	15.8268		-1.6485	-1.80005	-2.33749	0	0	0	3.5881	3.12628	0	0	-2.874	-1.77316
AT3G08970	blue	0.0655117	0.761026	0.578798	4.47178	4.84028	2.82227	0.915875	0.978438	0.976786	3.98398	8.78473	1.21852	0.707263	2.98882	9.24163	0.96709	0.845045	10.5767	8.12765	6.86852	0.940858	1.12577	1.0239	1.11935	0.79224	0.723687	0.737304	12.5332	8.33943		0	0	-3.07625	-2.85856	0	0	3.53234	0	0	0	-3.83585	-3.5268
AT3G09070	blue	0.263405	0.213634	6.8368	5.65439	3.17828	3.19615	1.58778	1.60201	8.52963	5.45208	3.90187	7.40486	0.947464	1.33993	3.58607	1.63	2.49049	9.27049	1.13934	1.82969	1.35925	1.68963	4.12127	2.00728	4.44736	2.10051	7.50187	25.1772	5.88546		0	0	0	0	0	0	2.81141	0	0	0	-2.35327	0
AT3G09260	blue	0.217269	0.307812	0.745726	22.3114	27.4541	1.53782	0	0.294145	0.305884	0.13407	11.3785	0.317007	0.942306	0.882478	2.16803	1.02612	0.317555	0.129606	0	0.0614543	0.0623929	0.0705076	0.0961915	1.62245	0.382772	0.890019	3.68104	230.61	21.4613		0	0	-5.18344	0	0	0	0	0	0	0	-9.08693	-4.59205
AT3G09500	blue	-0.27703	0.190014	432.629	337.51	461.341	609.4	637.812	506.813	381.987	330.081	436.93	448.33	553.856	328.339	603.154	508.941	621.071	889.975	572.542	623.646	403.002	445.304	451.421	528.734	566.075	387.267	615.913	743.286	495.08		0	1.00812	0	0	0	0	1.18454	0	0	0	0	0
AT3G09820	blue	0.269436	0.202947	4.81155	2.66734	2.34717	2.76938	1.32778	1.07174	4.68095	3.82654	2.68712	1.66839	1.05642	0.779485	4.68112	1.01258	1.46558	5.66674	1.67688	1.11957	1.43978	1.88393	0.934617	2.33541	2.16947	0.540476	3.24487	20.124	4.3311		0	0	0	0	0	0	0	0	0	0	-3.06568	0
AT3G10150	blue	0.128479	0.549636	0.541311	0.289852	4.86865	0.923816	0.17635	0	3.73021	3.21154	3.21201	7.21013	0	0	0.612009	0	0	9.59604	0.0911107	0	0.09058	0	0	1.30857	0.185232	0	3.79253	13.2632	3.95344		0	0	0	0	0	0	6.76867	0	0	0	-6.01412	0
AT3G10340	blue	0.340572	0.10342	3.35523	4.25603	13.9839	1.81605	0.976338	1.02792	6.32811	1.49926	44.7334	2.06791	0.50661	0.504637	1.80991	1.29987	1.10972	5.66147	0.30704	0.730175	1.48265	1.23197	2.21858	0.923964	1.20386	1.08859	7.30325	103.155	43.1864		0	0	-5.35336	0	0	0	0	0	0	-2.88174	-6.27317	-5.31034
AT3G10370	blue	-0.0228787	0.915493	23.689	31.9302	36.0445	30.8387	22.0153	28.0025	29.6317	48.2232	40.9168	29.1266	14.263	36.3655	23.9883	19.4657	24.8426	13.0095	49.9964	68.8342	14.0169	16.0084	32.3382	21.7335	27.2916	34.6835	28.8046	65.6835	34.6591		0	-1.07341	0	0	0	0	0	1.56221	1.05664	0	-1.11925	0
AT3G10410	blue	-0.0183581	0.932149	213.428	168.897	45.1499	112.01	72.6063	125.324	181.866	163.65	48.8695	243.611	34.947	147.185	85.142	55.694	118.089	71.8978	73.9077	140.372	49.9917	50.4331	130.291	109.414	141.308	108.961	193.861	244.317	41.3812		0	-1.11464	1.44885	1.5811	0	0	0	0	0	0	0	1.39647
AT3G10530	blue	0.0851873	0.692272	4.46502	7.52676	13.1595	12.2298	3.6635	3.26146	2.71329	6.60032	13.0369	5.53018	2.12179	1.77906	11.0579	3.52703	2.87315	19.2566	11.4121	12.3197	4.81498	4.37798	2.90105	8.20858	8.77123	4.07896	6.79373	50.3846	13.5731		2.22034	0	0	0	0	0	2.04132	0	0	0	-2.37431	0
AT3G10610	blue	-0.207701	0.330117	16.7269	11.6725	27.6377	46.0427	35.1569	22.6452	17.281	14.4347	39.5184	28.8704	33.2305	14.1172	51.7321	36.3804	24.4107	118.384	41.8493	59.3351	23.692	21.0595	21.1584	33.9485	33.3826	26.9613	19.6579	95.6486	44.4369		1.46184	0	0	0	0	0	2.36257	0	0	0	-1.37082	0
AT3G10650	blue	0.190234	0.373267	20.6844	22.3155	40.6413	29.6786	24.5085	17.073	31.7001	29.6121	42.7304	22.297	23.1435	17.4721	24.2768	19.1853	20.7479	34.1382	33.2418	37.4501	21.9466	18.6876	24.1906	21.4825	18.7174	27.582	31.6186	50.4359	37.3539		0	0	-1.23335	0	0	0	0	0	0	0	-1.28224	0
AT3G10760	blue	-0.0141273	0.947762	22.2498	28.0767	66.4965	24.2777	30.1821	18.4407	39.3384	33.852	44.4174	41.2065	24.6807	20.764	27.9181	18.3694	23.3055	46.2172	47.3581	32.589	19.6654	16.3834	29.7651	18.456	25.9783	24.0594	28.6844	31.5275	43.7063		0	0	-1.17804	0	0	0	1.27434	1.45058	0	0	0	0
AT3G11120	blue	-0.171157	0.423907	83.044	65.3393	134.346	228.174	126.253	118.546	58.9502	79.2206	137.278	178.03	68.529	50.5645	341.617	92.5031	98.9198	486.594	128.936	191.061	97.9346	105.117	63.5426	211.221	119.854	84.9535	92.1128	350.773	202.759		2.00062	0	0	0	0	0	2.3544	0	1.55499	1.29817	-1.40144	-1.25531
AT3G11330	blue	0.248363	0.241912	18.1122	23.4731	40.7096	23.9422	18.2436	21.1911	25.6115	27.8752	66.6551	15.5726	21.2964	26.1308	20.5767	24.2603	22.3559	19.0393	35.5813	52.4936	18.1556	16.0164	23.1148	13.5373	15.0306	28.6832	24.8557	79.9498	56.175		0	0	-1.56306	0	0	0	0	0	1.15008	0	-2.26337	0
AT3G11340	blue	0.237889	0.262985	0	21.1569	7.31766	4.50829	1.54908	5.2694	0.148602	7.16459	33.8449	0	1.67266	3.60512	31.2318	2.64828	1.77412	1.10187	5.48797	25.8247	1.97022	1.19887	1.75241	0.0729817	1.16222	3.69325	1.51427	203.307	31.7351		0	0	-2.59303	-6.55287	0	0	0	0	3.8481	0	-7.30282	-3.10341
AT3G11510	blue	-0.209784	0.32518	138.627	116.74	194.882	337.565	268.189	201.699	115.562	143.902	217.883	257.297	170.481	128.243	374.423	219.462	249.929	575.122	293.839	332.691	170.453	154.744	171.621	251.954	195.739	164.722	181.129	561.475	225.274		1.59455	0	0	0	0	0	1.79606	0	0	0	-1.37247	0
AT3G11710	blue	-0.0841681	0.695782	51.3491	47.6452	74.1077	81.8798	61.6624	57.1704	39.1175	54.6243	76.0831	41.2077	53.4601	43.6928	94.5415	67.1369	50.5909	100.977	89.2853	86.3569	49.1296	43.794	46.5498	67.5526	63.7074	53.4065	43.048	147.776	83.0786		1.11374	0	0	-1.13358	0	0	1.08093	0	0	0	-1.06605	0
AT3G11964	blue	-0.00664955	0.975399	7.17349	12.0065	17.2985	15.9867	6.86161	5.8574	8.03741	9.70054	15.8979	8.9534	6.50975	4.98995	14.4482	5.43398	5.01854	26.3229	18.5816	18.0005	6.69239	6.26503	8.48615	14.9122	13.7868	8.26141	11.1163	48.17	18.6623		1.04012	0	-1.35031	0	0	0	2.01729	1.48769	1.0516	0	-1.65702	-1.17596
AT3G12270	blue	0.107371	0.617513	6.0362	7.98011	18.4798	10.9883	5.96728	4.92606	5.40952	5.32879	18.0675	4.24714	8.28695	3.94104	11.1345	8.3631	5.84282	19.2741	11.4911	11.1975	5.57278	4.72317	4.63946	9.12416	10.8263	5.96207	7.37106	41.9147	18.6475		0	0	-1.7847	0	0	0	1.83177	0	0	0	-1.80509	-1.64539
AT3G12340	blue	0.138745	0.517916	3.31317	5.29654	8.02261	6.71967	2.31518	3.1819	3.52948	3.59121	10.0944	3.10262	5.30203	2.56217	7.32117	4.03036	3.00983	11.6166	6.91818	8.86373	4.49955	3.12349	3.96399	3.15728	3.68055	4.20259	4.46516	19.058	12.6916		0	0	0	0	0	0	0	0	0	0	-2.22458	0
AT3G12680	blue	0.468692	0.0208787	28.424	17.0784	24.4313	17.3944	16.0298	10.8824	24.8534	21.1675	22.6422	15.3886	11.2734	12.9309	15.2132	12.0901	15.0859	14.1711	16.5044	19.7528	12.3503	14.3553	17.7711	9.28909	15.6946	14.9608	24.6237	25.1923	21.5126		0	0	0	0	0	0	0	0	0	-1.30555	0	0
AT3G12800	blue	-0.153524	0.473854	117.859	130.881	198.229	170.246	185.935	219.456	168.635	199.615	266.763	161.312	139.105	215.752	139.161	212.202	165.182	161.957	271.835	373.749	103.274	112.2	128.006	103.6	117.305	195.087	150.232	270.058	247.477		0	0	0	0	0	0	0	1.19587	1.51262	0	-1.05518	0
AT3G12860	blue	0.141894	0.508364	0.785204	1.12119	1.14912	1.84629	1.50073	1.15628	1.16807	0.752894	2.89907	1.72087	0.651284	1.26145	2.70554	1.51262	1.49796	3.12964	2.32604	3.79618	1.19129	0.791895	1.08036	1.21482	1.43301	0.749708	1.1336	14.0847	3.64108		0	0	0	0	0	0	0	0	0	0	-3.14918	0
AT3G13330	blue	-0.149673	0.485147	13.9139	27.1975	24.9131	41.7196	33.0946	23.1133	18.0071	24.4808	30.7736	21.4046	27.8716	22.5288	64.3888	27.1383	20.5349	41.3417	49.1525	42.1345	24.1317	20.6854	27.6939	25.5248	19.8461	35.8516	15.8122	56.357	29.0028		1.26021	0	0	-1.52443	0	0	0	1.16786	0	0	-1.35791	0
AT3G13610	blue	0.101665	0.636432	0.124242	3.32635	0.681837	2.54441	2.10474	1.07813	0.244617	4.19931	3.29995	0.07042	0.289833	1.06928	26.2476	1.88052	0.76185	1.64107	16.6458	12.0406	1.16424	6.67226	0.384624	0.0800914	0.425145	2.66907	0.158266	23.1432	1.12344		0	0	0	-8.47752	0	0	0	0	4.93507	0	-5.61867	0
AT3G13940	blue	-0.0187205	0.930813	7.50973	12.6132	18.5147	18.3793	6.75879	6.7341	5.10587	10.6457	24.2422	6.3082	7.31001	8.92756	19.2674	9.88735	6.03689	24.2631	24.2252	33.3387	6.21991	6.45674	6.80169	12.1898	12.2018	9.45717	9.49747	50.5168	26.531		1.8959	0	-1.75777	0	0	0	2.00537	1.82684	2.25999	0	-1.90185	0
AT3G14270	blue	-0.103267	0.631096	31.7743	29.9778	45.8489	25.066	27.2804	17.1471	28.604	35.5492	38.3916	31.732	14.9778	21.9012	21.6	16.1344	14.7327	19.7435	37.9194	41.9328	13.4006	11.6979	23.6194	22.4588	22.6888	31.1434	26.6137	36.7335	31.4893		0	0	-1.07263	0	0	0	0	1.6159	0	0	0	0
AT3G15590	blue	0.0797598	0.71103	24.5083	32.7873	27.2153	31.8933	30.3049	22.2374	22.3026	23.481	28.8065	15.3114	45.9091	18.9364	19.982	50.5851	27.2615	32.1163	49.8176	36.29	31.9177	36.0689	25.8563	16.5562	31.9385	24.1106	37.0051	49.429	30.0095		0	0	0	0	0	0	0	0	0	-1.05947	0	0
AT3G15990	blue	0.260763	0.218432	0.447535	4.87265	16.6921	0.806207	0.437397	2.76558	1.27276	5.95403	19.1369	2.1984	1.33402	5.26394	0.867404	1.23162	3.20166	4.87426	2.61133	9.09726	0.199701	0.39493	8.23582	1.10591	1.58247	6.11282	0.712616	52.6706	17.7436		0	0	-2.70051	0	0	0	0	0	0	0	-4.90892	0
AT3G16050	blue	-0.0178695	0.933951	3.96471	3.65802	7.21556	4.44146	3.09992	3.36828	4.00309	9.12376	9.58262	12.5843	1.7075	2.83474	7.09323	2.35004	2.90908	15.4349	9.03449	8.6859	1.2248	1.75319	4.78365	5.19027	7.18002	1.74715	5.67205	18.4911	11.3703		0	0	0	0	0	0	3.69715	0	0	0	0	0
AT3G16330	blue	0.230553	0.278424	0.581847	8.51591	10.4073	0.992995	0.379111	7.95616	3.69133	7.11329	44.7187	3.18797	1.35734	13.6875	1.75424	2.5353	5.81433	4.98878	0.391734	22.3763	0.129817	0.293403	4.80337	1.12525	3.45112	11.4195	1.9765	64.2275	28.195		0	0	-2.40054	0	0	0	0	0	0	0	-4.07023	0
AT3G16780	blue	0.0151102	0.944133	42.3766	34.0367	76.915	72.7919	48.5352	44.3995	36.9371	48.688	86.8111	58.9215	30.3779	32.1971	87.053	36.4439	44.3239	120.141	59.6242	85.9955	34.3474	30.676	33.6511	71.4955	52.3392	37.6687	54.5087	197.706	89.6939		1.02676	0	0	0	0	0	1.84803	0	1.32036	0	-1.76957	-1.25193
AT3G16870	blue	0.241087	0.256431	10.5089	11.3646	31.035	6.79877	7.51849	7.31493	13.5233	12.151	34.5846	19.3875	1.12161	5.14286	10.65	6.09596	5.05414	26.9307	8.60121	21.0562	3.72387	4.83163	9.35589	7.17293	5.64085	9.18125	13.9117	66.857	42.9977		0	0	-2.15102	0	0	0	2.89595	0	0	0	-3.41927	-2.22779
AT3G17390	blue	0.132696	0.536499	395.667	329.639	818.926	278.466	313.426	478.811	257.189	433.471	732.947	359.883	155.618	436.032	250.476	249.123	424.461	401.586	355.987	470.741	173.156	165.462	653.05	220.965	797.297	310.775	267.809	812.205	949.388		0	0	0	0	0	0	1.2552	1.02453	0	0	0	-1.61142
AT3G17780	blue	-0.418768	0.0416781	29.1635	31.3545	29.8479	52.1784	39.0471	49.9829	28.3719	35.6945	31.0229	44.2091	19.9208	31.8908	54.677	28.0116	38.0258	64.7185	35.8813	59.2632	22.5057	21.6265	31.1566	57.0635	46.9623	41.4947	31.9053	71.9871	31.979		0	0	0	0	0	0	1.56546	0	0	0	0	0
AT3G17820	blue	-0.151137	0.480838	20.965	29.7119	22.8886	38.7789	26.2568	25.056	40.3712	33.855	36.1818	21.9158	13.3739	40.3004	25.5483	15.4604	18.0476	14.0511	116.384	143.927	7.14238	9.78052	19.8206	17.3185	12.2861	15.9818	55.2517	101.793	31.6101		0	0	0	0	0	0	0	3.49205	2.82701	-1.57282	-2.90271	0
AT3G17970	blue	0.0945892	0.660197	20.4924	20.6343	37.9851	36.552	25.4275	24.9898	29.2556	30.0021	34.2806	20.4536	31.616	20.7282	35.973	26.6247	26.9786	32.5221	34.794	27.2891	23.9353	20.7493	18.8718	37.0518	23.4116	24.49	32.2403	53.278	37.8209		0	0	0	0	0	0	0	0	0	0	-1.03849	0
AT3G18130	blue	-0.034684	0.872177	15.9849	15.6741	58.0721	67.4526	17.8421	14.1533	18.4142	25.513	64.9491	49.4681	9.0209	9.05543	78.8705	16.4269	19.3006	153.138	37.7806	63.8528	13.2726	11.4277	16.8432	53.3923	30.65	15.8848	23.5414	188.867	66.4301		1.92111	0	-2.10798	0	0	0	3.56988	1.64433	1.88934	1.28232	-2.47559	-2.06448
AT3G18290	blue	0.0926435	0.66679	49.0283	58.5303	63.4671	54.2633	56.5843	48.9826	55.543	67.2524	65.156	37.5278	52.7606	55.2763	56.7962	50.8006	46.0726	54.6989	69.9206	96.6795	43.2703	44.8881	58.0516	67.0959	46.4616	70.2513	42.0252	251.744	47.5657		0	0	0	0	0	0	0	0	0	0	-2.29002	0
AT3G18440	blue	0.150537	0.4826	13.5182	27.1556	23.7052	29.9009	19.7496	17.0893	13.5558	18.9599	38.4818	17.1802	9.46716	22.3292	27.6111	16.7525	13.6154	8.8724	21.0855	29.5595	13.0385	12.4479	20.1881	28.5788	13.389	21.1778	18.6641	49.7325	40.181		1.18933	0	-1.08088	0	0	0	0	0	0	0	-1.74532	0
AT3G18600	blue	-0.0202509	0.925171	8.30828	9.88619	18.4225	19.192	9.84252	6.42186	7.04991	10.7426	19.4921	6.75449	9.33193	4.11692	15.2897	9.12267	5.77507	39.3225	24.7476	24.5653	5.84192	7.173	7.96731	10.4412	19.6427	8.21315	9.9421	72.186	21.5982		1.49288	0	-1.51163	0	0	0	2.79241	1.70585	1.59121	0	-1.7299	0
AT3G18610	blue	0.12103	0.573197	0.882662	1.07417	2.69113	1.50637	1.04566	0.886221	1.9485	1.90427	2.26732	1.22799	0.561569	0.621535	0.8813	0.772891	0.382701	3.96064	2.9713	3.54437	0.375963	0.303472	0.331214	1.138	1.64749	0.829992	0.86884	23.7396	2.79068		0	0	0	0	0	0	0	0	0	0	-3.70113	0
AT3G18640	blue	-0.314149	0.134914	18.761	19.6261	26.102	25.3786	22.6177	24.3241	26.3374	23.2318	29.7846	23.4283	20.6998	21.4711	22.3402	23.6064	24.1979	30.2698	32.8272	41.89	14.9078	13.5583	21.258	19.5748	27.0069	26.449	21.641	34.1195	27.6809		0	0	0	0	0	0	1.06338	1.19493	0	0	0	0
AT3G18830	blue	0.245705	0.247151	95.4925	169.552	140.234	102.655	91.8694	102.12	110.849	164.654	315.748	19.9008	66.1006	116.259	67.4544	76.3467	92.856	33.6585	157.073	278.015	49.2905	60.5933	107.074	127.286	45.5925	104.541	101.811	753.25	340.366		0	0	-1.53831	-1.69663	0	0	0	1.29342	1.3433	0	-3.89844	-1.70331
AT3G19020	blue	0.0405397	0.850816	6.15189	8.59333	10.5362	8.88609	8.36526	5.57054	6.28436	8.65577	11.6389	5.51836	7.2796	4.83416	7.49969	5.9255	4.7382	4.79739	14.1542	14.6712	4.7622	4.16768	5.52024	9.06951	2.96548	7.10813	8.14324	19.0177	15.1069		0	0	0	0	0	0	0	1.68313	0	0	-2.53318	0
AT3G19440	blue	0.00571309	0.978863	1.95275	2.64158	4.57495	3.09875	1.67414	0.891864	2.56315	1.99558	5.05305	1.98062	1.43855	0.442267	3.18719	2.19201	1.54055	11.0032	3.80574	4.40423	1.16947	1.32157	1.90903	2.71641	5.1347	1.79906	1.89837	15.516	4.43225		0	0	0	0	0	0	3.27557	0	0	0	0	0
AT3G19710	blue	0.0577327	0.788733	3.08103	111.261	309.015	358.467	16.7023	42.6809	28.2279	121.065	127.453	93.7427	93.1498	19.9405	219.675	271.583	63.2282	113.436	35.8445	48.1808	4.94941	5.4999	6.35878	203.621	10.6274	79.6235	49.9232	380.439	172.645		3.7147	-2.79985	-1.4881	-1.16414	-1.56145	-1.64572	4.56004	2.62349	2.88839	2.12899	-5.01398	-1.11684
AT3G20000	blue	0.041669	0.846707	40.5304	37.9379	58.3884	60.9889	41.2958	44.5963	38.7352	39.7581	68.1157	45.1688	35.7286	27.4342	71.1946	46.4321	46.7457	88.2949	69.5811	82.5011	41.0054	37.9561	43.559	51.0511	58.9706	38.3416	54.3263	147.354	72.4928		0	0	0	0	0	0	1.14808	0	0	0	-1.17339	0
AT3G20050	blue	-0.181827	0.39514	67.3552	73.3449	81.7487	96.2289	76.9196	77.3111	60.0718	64.7194	86.866	68.5166	84.3168	74.2528	107.77	86.5058	74.0983	140.137	117.588	99.2589	63.0519	62.2617	65.9175	76.1543	100.992	60.7977	76.3759	173.853	81.5518		0	0	0	0	0	0	1.1938	0	0	0	0	0
AT3G20100	blue	0.2304	0.278754	8.21774	13.2755	79.4962	13.3643	4.77963	2.63709	22.9746	19.2316	37.0997	35.1572	7.72595	1.43848	6.47898	2.23597	1.96124	35.7622	8.81477	7.10118	1.61595	1.54518	2.49132	4.78869	3.1139	1.6254	27.5603	58.956	42.434		0	-1.9507	-3.72419	2.50444	0	0	4.50955	0	0	-2.424	-4.09502	-4.70664
AT3G20330	blue	-0.0472343	0.826519	14.8912	25.1119	27.005	30.3644	18.6491	25.0204	16.944	24.3382	35.4645	25.2661	19.6249	26.6305	32.6101	23.8166	28.4611	37.1739	32.7461	45.7078	19.2873	17.9924	24.9457	21.3806	27.5297	30.3133	20.94	61.3353	39.279		0	0	0	0	0	0	0	0	0	0	-1.00791	0
AT3G20470	blue	0.383499	0.0643258	135.489	239.927	386.417	65.0597	43.2363	42.5856	199.826	266.068	312.541	132.184	27.708	66.1081	80.6416	63.7101	35.6169	49.8396	42.0901	79.0551	14.5672	24.5313	72.219	33.6988	62.0609	25.6351	129.241	810.753	276.195		-1.57085	-2.56367	-2.78541	0	0	0	1.81614	0	0	-1.83841	-3.55968	-3.42978
AT3G20500	blue	0.160557	0.453582	58.1453	58.142	71.1155	48.3611	42.9441	35.9556	70.8954	61.0548	59.4052	54.1996	30.4033	41.6297	52.1802	43.9621	30.2926	51.7217	66.1097	50.2275	23.8523	20.5327	36.3121	49.9051	36.2386	38.5756	66.5265	124.242	64.1043		0	0	0	0	0	0	1.15821	1.60615	0	0	-1.62972	0
AT3G21220	blue	0.195216	0.360641	23.2204	27.3541	45.6313	25.9387	20.9063	24.7295	32.0719	49.6406	45.8684	16.5712	19.0412	23.7996	27.9578	21.0588	17.9782	29.7171	33.8249	42.4463	12.6458	13.5719	25.1597	20.412	19.8645	31.5764	30.3188	47.2889	49.9957		0	-1.18977	0	0	0	0	0	0	0	0	-1.10348	0
AT3G21230	blue	0.250601	0.237557	2.92479	21.6954	57.4906	12.9193	8.63167	19.2729	9.03304	26.9721	102.818	8.92269	3.27772	17.4723	8.83663	5.32657	9.02602	18.4791	15.0003	47.2983	1.72736	2.01709	33.9099	12.7545	8.88981	26.42	4.6024	146.992	66.5964		0	-1.58595	-2.32525	0	0	0	3.46082	2.81385	0	0	-3.89962	-1.33411
AT3G21240	blue	0.343469	0.100331	2.10006	6.70114	20.2277	6.48537	2.06645	3.51626	9.78841	9.06141	46.3089	6.65602	1.66634	3.09839	4.54101	1.00254	2.74488	6.19732	4.90532	9.94584	0.286868	0.583519	5.48409	3.59167	1.70123	5.45613	8.13469	59.276	43.7027		0	0	-3.62898	0	0	0	4.47476	0	0	0	-4.97497	-3.00207
AT3G21300	blue	0.0862949	0.688466	4.88666	6.22334	4.50992	7.06246	2.52423	3.40352	2.88926	2.65938	4.12989	3.04423	4.51879	2.12177	5.40401	6.23943	4.91918	17.2613	6.04647	6.32716	5.65765	4.9949	4.1795	5.56241	5.84508	2.80226	6.89784	29.6401	6.30806		0	0	0	0	0	0	1.65083	0	0	0	-2.19443	0
AT3G21480	blue	0.0146535	0.945819	3.37002	5.74166	5.57329	4.26995	2.99425	3.10164	3.25055	5.76502	7.81986	2.89412	3.0573	4.3945	6.79561	2.95091	3.79205	6.46048	5.80975	12.6572	2.49492	2.20145	5.32178	4.83864	3.52946	6.21596	3.15463	13.1481	8.41736		0	0	0	0	0	0	0	0	0	0	-1.74951	0
AT3G21540	blue	0.091188	0.671737	5.26435	8.65049	15.6597	10.1727	4.86379	5.58122	3.18075	7.01073	17.8814	3.97843	7.45075	4.21907	10.1493	6.8988	4.82032	15.1811	13.427	13.4418	4.66089	4.84571	5.97852	6.85905	9.49317	6.51566	7.16726	31.9108	18.7154		1.72531	0	-1.58961	0	0	0	1.74517	0	0	0	-1.60126	-1.52253
AT3G21690	blue	0.165872	0.438569	13.2815	92.4069	314.852	71.1398	45.6852	62.049	76.4115	124.414	427.628	37.6397	85.4389	95.0077	76.9475	77.7297	46.5384	155.166	109.684	328.013	25.1109	21.1358	55.1781	60.7111	22.1339	125.988	86.3513	432.288	354.231		0	-1.38755	-2.69468	0	0	1.04877	2.66899	2.2948	2.53834	0	-4.13984	-1.4917
AT3G22230	blue	-0.355686	0.08805	174.751	150.716	241.425	380.799	397.385	284.135	161.263	173.252	265.659	270.531	276.961	206.194	429.536	305.803	294.296	678.834	356.73	467.164	244.649	210.277	226.582	318.004	352.581	217.373	210.032	567.785	275.763		1.28767	1.25548	0	0	0	0	1.51391	0	1.01065	0	0	0
AT3G22310	blue	0.135218	0.528714	8.60601	15.6132	22.3328	16.3639	7.01562	6.63413	7.63391	15.2038	29.0918	6.7711	6.90598	5.68184	13.8112	10.2197	7.01485	42.6721	18.467	29.2233	10.4685	8.56045	8.67798	7.7517	14.738	7.81675	11.5635	90.8069	33.2923		0	0	-2.04244	0	0	0	2.0688	0	1.71844	0	-2.47544	-2.09084
AT3G22330	blue	0.0251769	0.907039	25.0665	37.0353	46.9398	39.0381	23.7929	28.258	21.9346	30.8227	44.6828	24.5125	34.2912	23.6373	42.9353	31.564	28.2008	50.2343	49.1703	61.0528	23.2509	21.886	27.144	27.5798	29.1742	30.286	28.3338	108.886	48.5393		0	0	0	0	0	0	1.15295	1.08699	1.13618	0	-1.75222	0
AT3G22660	blue	-0.0292963	0.891909	17.9761	20.8554	38.8868	37.5771	34.0223	30.5005	16.7601	15.6975	45.7946	21.0246	41.9349	18.5406	33.9193	29.6429	30.2305	48.9956	51.5801	56.0576	34.9504	35.1795	22.525	29.0623	38.4699	25.995	22.6263	99.9621	49.8159		0	0	0	0	0	0	0	0	1.28214	0	-1.22983	0
AT3G23120	blue	0.00252594	0.990654	1.25099	7.65555	3.8795	7.84858	4.61115	4.73705	21.6748	22.3624	5.65569	33.6702	0.944983	4.67575	28.9572	1.81973	1.26634	26.7364	16.3154	21.349	0.717717	1.83841	4.64734	9.58512	3.22894	2.16137	12.6576	38.86	8.75121		-1.41747	-2.22007	0	0	0	0	5.26082	3.06892	2.16645	0	-3.44133	0
AT3G23160	blue	-0.158445	0.459621	5.2657	4.105	9.53826	3.92062	7.01326	6.84192	9.60521	10.9705	11.1591	6.23253	3.43227	7.7975	4.65269	4.15557	4.85394	10.1745	14.9628	21.1865	3.52454	2.75291	8.15071	4.24311	5.82961	9.48849	7.1023	13.1518	8.29483		0	0	0	0	0	0	0	2.36156	0	0	0	0
AT3G23250	blue	0.334521	0.110099	0.125352	1.94652	5.50343	0.356548	0.245025	1.87887	0.411338	6.22004	10.13	0	0.292423	0.107883	0.48591	0.862422	0.597845	0.0871437	0.253183	0.909048	0	0	2.32836	0	0.343155	5.38584	0.31936	19.0005	5.92897		0	0	0	0	0	0	0	0	0	0	-5.64321	0
AT3G23390	blue	-0.328722	0.116792	76.55	83.979	137.378	266.772	198.698	161.037	72.4996	116.142	165.83	216.765	195.515	119.98	371.523	186.259	155.196	534.982	230.245	346.089	166.002	137.458	128.124	248.14	197.419	147.565	142.504	397.231	169.693		1.92761	0	0	0	0	0	1.72985	0	1.40036	0	0	0
AT3G23450	blue	0.384299	0.0637248	239.664	149.831	102.421	35.2947	27.9051	17.5718	140.538	242.612	87.6274	51.8005	4.53458	33.8974	27.2988	18.2186	21.5593	37.4828	25.8092	12.2268	21.7557	20.8251	36.5003	31.1829	49.7234	8.06273	65.5163	445.479	109.251		-1.94538	-3.06224	-2.22792	0	-2.02406	0	0	0	-1.61111	0	-3.01554	-3.76052
AT3G23530	blue	0.235891	0.267135	23.2359	42.8731	47.7567	24.2361	26.6196	34.0273	39.3324	59.2942	77.7085	40.4563	31.8514	27.9558	49.1949	31.4258	25.453	53.7833	27.3276	94.1482	32.0985	25.5315	42.8153	33.9884	38.441	33.8137	37.6317	108.964	90.8913		0	-1.09759	-1.10119	0	0	0	0	0	1.10356	0	-1.35531	-1.42682
AT3G23810	blue	0.240928	0.256753	34.4617	27.1554	91.384	53.4524	11.6274	9.0501	74.1548	43.5416	103.112	126.021	2.26558	6.81728	52.4697	10.649	8.06442	175.646	3.73924	5.94249	8.16621	7.85094	10.6169	35.979	24.987	4.63638	129.146	405.433	215.765		0	-1.84705	-3.41994	1.32857	0	0	4.46843	0	0	-1.74289	-3.87239	-5.54061
AT3G23820	blue	0.32224	0.12462	181.772	131.399	332.47	152.263	146.253	67.8175	188.137	170.895	232.305	241.454	84.1598	65.8772	160.963	100.793	84.4775	234.995	127.881	84.1057	171.952	111.948	128.205	154.32	143.119	53.1413	169.255	464.538	259.017		0	0	-1.6861	0	0	0	0	0	0	0	-1.55076	-2.28544
AT3G23990	blue	0.151785	0.478937	22.5755	27.6487	50.1941	43.5886	27.9762	25.3262	18.8899	30.4227	79.0051	24.4262	23.9188	19.8037	40.0006	42.0532	29.5237	97.5192	41.6846	52.8085	23.2349	24.5223	25.7033	22.8874	28.5195	22.3351	29.463	162.698	83.0515		1.25438	0	-1.55112	0	0	0	2.11096	0	1.00557	0	-2.36436	-1.89498
AT3G24000	blue	0.266712	0.207729	6.90916	6.76757	2.51755	4.21805	4.00767	2.99114	8.68178	9.51314	2.3808	3.96386	4.84844	2.82812	3.70164	4.69554	5.1093	3.86599	3.34693	5.16604	1.9739	2.48555	3.73876	4.23666	4.78618	2.81572	9.23058	18.4137	2.40289		0	0	0	0	0	0	0	0	0	0	-1.79601	0
AT3G24090	blue	0.127309	0.553309	1.82087	4.83073	6.35912	3.86089	2.64247	4.17877	1.62958	6.30921	11.3659	3.04928	1.80208	5.62736	9.99933	2.39163	3.10155	6.9622	7.02117	9.38529	1.88357	1.12687	3.67259	3.20129	1.81261	5.66348	2.16137	16.3747	13.0108		0	0	0	0	0	0	0	0	0	0	-3.0275	0
AT3G24440	blue	-0.0307284	0.886657	11.0031	7.70462	19.9735	12.9522	9.04428	10.7501	9.33209	14.4256	21.0937	12.2812	7.70047	9.32404	10.6083	8.79302	9.16915	22.2418	11.3399	20.0323	8.61116	7.29833	11.005	9.82116	8.34131	18.7217	9.70362	23.3402	20.1343		0	0	0	0	0	0	1.41056	0	0	0	-1.33665	0
AT3G24830	blue	-0.218992	0.303897	303.666	288.167	423.114	456.256	433.75	479.836	237.904	235.156	441.662	313.742	343.918	309.459	478.793	351.75	422.648	627.913	412.465	516.087	277.785	258.826	311.755	372.638	369.187	287.988	452.676	628.251	473.225		0	0	0	0	0	0	1.21817	0	0	0	0	0
AT3G26290	blue	0.244099	0.250353	16.7621	35.2351	109.426	56.741	24.0072	13.428	8.78706	7.68787	90.855	8.76538	25.1001	11.0764	73.5591	22.9219	11.0316	2.74186	46.9579	20.254	15.1446	14.6021	6.212	37.3343	4.54606	11.5615	25.2527	85.6743	116.447		2.73899	1.70062	-2.66812	-3.00456	0	0	-2.42401	1.6044	0	0	-4.08835	-3.33257
AT3G27240	blue	0.0291562	0.892423	61.1362	68.7875	115.069	111.076	67.3341	70.9116	73.8392	79.797	132.546	72.6778	53.8815	70.4966	109.301	76.1779	73.2495	116.289	114.544	134.377	73.4741	66.46	64.1321	76.3657	68.4441	76.9206	78.0301	138.574	126.621		0	0	0	0	0	0	0	0	1.03392	0	0	0
AT3G27250	blue	0.201752	0.344461	1.98557	4.93628	11.2427	1.04886	1.29373	1.56638	7.53944	2.24384	21.3998	34.5663	1.76456	2.1971	2.93211	1.07334	1.73936	8.77508	3.24652	4.48808	1.32902	1.50187	3.07343	1.46283	2.03833	0.677074	10.2076	35.6567	28.9043		0	0	-3.68189	3.62382	0	0	0	0	0	0	-3.98089	-5.41612
AT3G27820	blue	-0.0197447	0.927037	108.521	107.239	317.379	177.957	106.541	97.4563	169.303	168.688	278.718	275.464	136.875	108.849	157.85	108.262	78.8124	203.311	165.452	203.923	60.2406	79.3973	77.0359	164.526	70.8662	114.274	144.093	266.496	265.231		0	0	-1.42578	0	0	0	1.79645	0	1.37117	0	-1.76312	-1.21505
AT3G28720	blue	0.159239	0.457344	21.2372	20.3779	27.6013	29.4097	20.1501	15.1639	26.7566	24.4695	24.6164	22.0975	15.7909	13.9417	26.8903	19.5705	18.1662	24.894	33.0841	28.1043	17.2758	16.1223	17.7561	22.9839	17.558	17.1443	29.6695	61.5733	25.6622		0	0	0	0	0	0	0	0	0	0	-1.66235	0
AT3G28740	blue	0.351501	0.0921227	2.47725	6.71706	8.22777	3.77798	2.74739	4.74012	5.39628	3.25974	37.2922	4.89942	10.2464	3.53825	1.70261	15.1578	9.12148	1.17254	10.7167	3.61384	6.4208	10.2858	2.82828	8.63026	1.87575	2.34849	8.7284	61.6039	13.8581		0	0	-2.88568	0	0	0	0	0	0	0	-4.88966	-2.56121
AT3G28920	blue	0.0464007	0.829536	50.2132	43.0587	105.317	59.3381	54.0545	44.9705	73.7896	65.3299	98.1526	102.294	45.8367	47.3909	50.2284	42.5575	49.9957	89.1246	77.6571	77.0829	36.8569	32.2929	44.5569	42.8466	49.7214	41.2073	66.1273	111.267	107.48		0	0	-1.03585	1.0906	0	0	1.31546	1.18511	0	0	-1.01426	-1.38338
AT3G43270	blue	0.43156	0.03523	49.1174	29.7061	28.175	27.157	33.451	29.3783	60.5985	71.9118	26.9778	12.6386	22.7018	20.6416	8.31687	41.1734	32.0035	14.3829	19.0365	16.5697	27.2344	24.9225	30.601	16.3502	31.7796	24.0216	36.9455	119.273	29.2077		-1.1099	-1.04637	0	0	0	0	0	0	0	-1.07521	-1.76027	0
AT3G43980	blue	-0.368389	0.0765134	72.3895	45.072	64.6722	109.416	111.335	78.3559	59.6621	44.4915	55.655	83.9688	91.3083	64.8368	112.026	101.635	115.274	162.385	102.291	104.605	91.2721	79.9038	80.7807	89.5321	101.101	81.3733	68.356	123.745	60.305		0	1.38111	0	0	0	0	0	0	0	0	0	0
AT3G44010	blue	-0.412318	0.0452644	146.041	154.906	255.679	427.688	498.712	359.375	175.907	219.572	318.107	352.833	322.798	301.473	481.664	439.313	400.622	715.046	531.275	600.43	400.801	328.755	307.16	333.211	440.82	305.612	209.344	537.016	308.138		1.3298	1.24132	0	0	0	0	0	0	0	0	0	0
AT3G44430	blue	-0.253163	0.232635	10.6485	12.9725	32.8439	21.3461	17.9879	15.023	9.46594	12.9655	25.0259	25.2918	17.7874	14.062	20.8207	16.668	15.2781	39.4813	19.8007	33.7268	18.554	18.6658	20.9303	15.9807	15.655	16.9452	9.76078	24.5569	22.1027		0	0	0	0	0	0	1.13101	0	0	0	0	0
AT3G44850	blue	0.0662554	0.758391	7.76182	13.5357	18.8679	10.6808	7.72268	10.4259	9.29316	12.6723	22.7617	16.4085	4.64907	8.03422	15.0438	5.70096	6.14596	14.8024	11.2282	19.0164	3.44012	4.99826	10.1744	12.0357	8.68594	9.68097	11.6244	26.2427	20.9389		0	0	0	0	0	0	2.14687	0	0	0	-1.44734	0
AT3G44990	blue	-0.083396	0.698444	0.462857	0	0.161279	8.20016	0.0861661	0.104326	0	0	0	89.0479	0.308503	0	16.4896	0.272953	0.0901028	6.25162	0.0890351	0.087185	0.177033	0	0.136467	8.69554	0.271518	0.315667	0.673841	54.7422	0.643896		0	0	0	2.49749	0	0	0	0	0	0	-7.50764	0
AT3G45030	blue	-0.337653	0.106604	94.2598	73.8755	114.499	182.046	174.27	109.231	99.208	93.1272	115.825	143.834	126.841	64.7275	197.092	136.726	126.069	339.329	184.264	215.734	93.179	91.9235	80.4363	173.221	137.882	94.3183	145.769	256.505	128.53		0	0	0	0	0	0	1.90618	0	1.39009	0	0	0
AT3G46280	blue	0.175477	0.412125	0.675886	4.12024	6.02357	11.0616	5.62336	11.7303	1.70607	0.523445	36.8442	0	20.376	8.32271	3.02306	28.1152	7.93483	0.144576	11.7612	57.7212	7.23835	6.21346	8.04765	0.335157	4.55449	12.6584	11.6563	319.152	17.5031		2.74486	0	-1.561	0	0	0	-5.6042	0	2.80922	-5.01925	-5.98299	0
AT3G46550	blue	0.0801953	0.709518	21.5328	17.0886	61.853	24.769	13.2184	6.27064	30.4438	23.4623	35.2656	54.0641	7.28804	8.78102	33.8016	5.87687	8.32571	57.9809	20.9271	7.5086	8.735	8.88396	12.6098	21.9495	20.9481	5.47497	29.5454	61.0262	36.1441		0	0	-2.40138	0	0	0	2.77227	0	0	0	-1.39479	-2.72313
AT3G46560	blue	-0.317788	0.130212	41.9305	44.0667	78.0402	98.083	65.4467	77.7585	36.5546	60.7577	86.6487	83.7134	33.822	61.9405	95.8245	61.7867	59.4824	110.725	109.76	160.497	36.8624	40.2365	53.279	78.0645	100.652	70.2106	55.6055	174.293	82.708		1.472	0	0	0	0	0	1.62833	1.36699	1.55766	0	0	0
AT3G46790	blue	0.0790081	0.713641	15.4382	13.5822	18.8737	14.3439	9.00142	8.93318	16.2508	14.5496	16.2543	13.992	9.50991	9.03106	12.6809	8.82957	7.40669	18.0012	12.8081	15.777	6.31623	6.8522	10.8284	9.53841	13.0197	10.4515	14.2806	28.7681	15.1229		0	0	0	0	0	0	1.55252	0	0	0	0	0
AT3G47090	blue	-0.237184	0.264446	1.44457	3.09405	5.82724	5.0255	6.73341	3.68177	4.08395	9.62929	5.4005	2.14142	4.3204	4.16012	5.42019	3.7461	1.70348	5.98689	23.3417	31.318	3.45854	2.89975	4.35738	6.33951	3.07999	5.87956	2.65408	19.7182	4.56022		0	0	0	0	0	0	0	2.92812	2.81221	0	-2.53071	0
AT3G47380	blue	0.144151	0.501574	1.73554	4.29811	7.01118	17.1545	8.76385	9.58398	4.84085	5.46042	43.8904	9.34517	2.36174	5.97471	7.42839	6.5673	3.84307	3.61961	10.8084	22.5978	3.92062	5.0869	8.05926	9.50982	14.1048	12.946	6.63248	51.6365	28.3689		0	0	-2.10501	0	0	0	0	0	0	0	-1.72438	0
AT3G47520	blue	0.00174955	0.993526	46.547	41.4535	73.2492	83.2826	47.9055	53.8221	51.943	55.5952	91.5928	78.4435	33.7149	57.0428	89.2735	48.799	63.207	117.71	75.1244	86.6793	48.5609	42.0367	69.6226	75.2766	62.158	58.5861	67.2136	150.924	87.6912		0	0	0	0	0	0	1.31894	0	0	0	-1.13198	0
AT3G47780	blue	-0.123354	0.565801	1.43711	9.98809	8.04781	9.07636	5.84756	4.90505	2.07882	7.33985	13.5247	1.36313	2.50869	5.65412	10.6489	4.96385	4.19637	10.8063	18.4032	27.9207	3.06243	2.39588	6.71886	3.7435	4.81732	11.1545	1.4197	27.8876	9.71049		2.1744	0	0	-2.90125	0	0	1.86069	2.86054	2.0218	0	-2.3855	0
AT3G48250	blue	0.104894	0.625698	3.4283	5.45889	6.16146	4.92702	0.999314	1.06758	1.95392	2.40055	3.61989	2.24997	0.771698	0.776457	2.56461	2.91731	1.53672	7.21271	3.58369	4.28244	1.38889	2.79786	0.837887	2.21002	2.59325	1.14853	3.2179	14.5538	4.32996		0	0	0	0	0	0	0	0	0	0	-2.34074	0
AT3G48520	blue	0.22514	0.290177	9.29192	8.99312	5.51449	17.8648	0.453262	2.27355	1.36965	1.28641	14.3211	0	0.231832	1.28294	0.642047	29.6053	1.42191	0.138175	1.13743	1.1138	0.598662	0.300677	1.43572	15.055	0.680132	5.61411	2.84836	121.718	25.8526		3.75329	0	-2.56492	0	-7.01432	0	0	0	0	2.50292	-7.33569	-2.20347
AT3G48590	blue	-0.177895	0.405611	75.6283	55.9168	23.7616	66.8924	80.6245	72.9425	91.0803	79.645	21.1522	74.5916	84.6583	76.0472	46.2656	78.0778	68.9369	35.1696	74.1036	47.7749	72.9856	70.4553	70.7233	54.7577	81.0594	77.513	73.0436	23.6174	18.6642		0	0	1.87615	0	0	0	0	0	0	0	1.92696	2.05387
AT3G48610	blue	0.177331	0.407125	10.1816	11.2052	25.6922	13.8262	6.23652	4.73781	25.4966	13.3617	24.0759	26.4876	3.57552	2.42286	22.6135	4.58386	5.43454	41.4251	16.4895	6.31027	5.59011	4.18777	6.39111	17.6638	8.28464	2.38926	27.1948	49.9265	30.1554		0	0	-2.2551	0	0	0	2.93112	0	0	0	-2.44347	-3.65808
AT3G48830	blue	0.0522388	0.808454	1.46072	1.56432	1.29895	1.97355	0.912096	0.24007	0.918714	0.96292	1.03185	1.75935	0.18931	0.209525	1.45489	1.00497	0.373213	3.85036	1.762	2.00626	0.325905	0.64451	0.439643	1.05934	1.66615	0.14528	1.82197	8.78088	2.11672		0	0	0	0	0	0	0	0	0	0	-2.25002	0
AT3G48930	blue	-0.281028	0.183436	105.909	83.666	176.55	278.441	274.958	185.541	110.485	131.24	209.046	240.233	216.851	131.651	359.54	253.231	205.791	554.522	284.666	337.421	200.109	190.462	129.71	258.95	255.408	143.9	155.809	463.722	227.776		1.38157	1.12481	0	0	0	0	1.51202	0	1.34602	0	0	0
AT3G49170	blue	0.117971	0.583001	2.4225	2.55973	1.61505	2.8297	1.05228	0.968275	2.54379	2.41573	1.75233	2.56306	0.552566	0.722766	3.1719	0.977786	0.792254	4.80531	1.1743	1.95909	0.908025	0.390903	1.33325	3.16493	1.5916	0.616798	3.12705	10.8537	1.84228		0	0	0	0	0	0	0	0	0	0	-2.62181	0
AT3G49220	blue	0.227653	0.284683	114.883	62.8769	181.108	65.914	58.6649	35.773	140.999	105.143	131.375	96.0233	16.5149	28.1587	53.0835	35.5989	45.1428	157.908	69.3411	23.138	30.3521	34.9199	67.1025	53.2311	153.376	26.1632	104.039	196.226	155.882		-1.04898	0	-1.78655	0	-1.12575	0	2.42078	0	-1.56935	0	0	-2.57514
AT3G49240	blue	0.045592	0.832466	9.20279	13.5089	21.6242	14.6226	3.82517	4.06806	6.82072	8.95724	18.5163	8.09399	8.26657	5.66711	13.6338	5.23988	4.16209	29.8376	13.3532	17.3122	5.52256	5.52072	6.9587	7.97819	10.2075	6.37546	10.1566	42.6439	21.3004		0	0	-2.09618	0	0	0	2.47529	0	0	0	-1.91489	-1.74057
AT3G49320	blue	0.0378494	0.860618	1.62655	2.03223	0.661219	6.01447	3.1794	2.13859	1.60124	2.53438	1.14899	1.30606	3.37283	0.699936	4.20339	8.20648	3.13996	12.7211	6.47928	5.18295	1.08871	2.25556	1.11898	1.2233	2.69019	1.29418	2.07198	30.4471	1.60278		0	0	0	0	0	0	3.5881	0	0	0	-3.3527	0
AT3G49710	blue	0.0900644	0.675566	3.03119	2.28898	0.94787	2.52023	1.72181	0.674457	1.88733	2.01217	1.49337	3.08372	0.543939	0.535131	2.25962	0.8021	0.423641	3.62017	1.67449	2.20333	0.260114	0.293944	0.80204	2.10434	1.06384	0.494729	3.71278	10.6455	2.16246		0	0	0	0	0	0	0	0	0	0	-3.17506	0
AT3G49990	blue	-0.034047	0.874506	33.3447	33.868	53.075	50.9825	49.8023	39.043	25.9597	29.4762	57.1253	28.864	47.8461	30.0957	43.2088	46.1452	40.3601	56.9893	53.6476	50.9581	46.94	47.9139	33.6204	41.2661	41.5216	42.4194	35.4171	66.1878	61.6056		1.02178	0	0	0	0	0	0	0	0	0	0	0
AT3G50760	blue	0.279103	0.186584	5.10144	15.502	19.7532	6.23949	4.81969	9.25622	9.03971	22.1036	38.4871	9.6142	1.19007	12.4032	7.33325	5.96665	4.7792	2.92585	8.92995	34.5572	2.21949	2.31521	24.0842	7.48156	2.53122	16.7435	8.12311	48.1349	34.5082		0	-2.13946	-1.96569	0	0	0	0	0	0	0	-4.10135	0
AT3G51050	blue	0.0232063	0.914288	38.9497	38.4811	41.229	44.081	41.5077	34.4594	42.1689	41.4236	41.8137	30.5885	42.5518	33.3446	37.2142	38.9223	34.7607	32.5598	58.6792	58.9517	33.3684	28.7869	34.6029	35.762	32.7105	32.1366	45.6416	74.5124	41.7352		0	0	0	0	0	0	0	0	0	0	-1.0399	0
AT3G51780	blue	0.0599972	0.78064	26.2387	21.3558	46.5059	37.8936	31.5483	27.3783	27.3688	34.3169	50.2177	47.3526	26.5516	23.6058	32.7283	26.958	19.5459	59.8303	40.9839	44.5607	43.8362	34.6127	21.3723	28.6871	38.1174	25.2753	31.5525	76.8392	55.6771		0	0	0	0	0	0	0	0	0	0	0	-1.13965
AT3G51860	blue	-0.264499	0.211668	28.0269	17.5793	23.7157	29.0755	44.7266	43.4105	27.8509	48.1578	59.8228	9.56834	24.8761	75.5338	29.1038	25.9239	22.8766	114.311	158.867	210.413	11.9236	6.56084	17.9978	14.069	29.4898	59.4417	52.0977	183.727	48.3309		0	0	0	-1.54041	0	1.74239	3.30263	4.517	3.51409	-1.78781	-2.49145	0
AT3G51980	blue	-0.0125058	0.953751	26.3994	33.4122	32.9093	24.7747	17.9256	23.3658	25.4316	27.7827	32.5503	30.9216	17.5697	24.6852	47.7255	19.0085	23.1316	40.4492	46.8973	45.6141	18.1011	17.1789	26.9402	19.6973	24.0364	19.8407	28.5585	52.3093	32.0836		0	0	0	0	0	0	1.2016	1.36807	0	0	0	0
AT3G52040	blue	-0.0933595	0.664361	21.4405	27.3834	51.3272	40.8373	29.5955	35.3316	25.4325	26.9542	46.3119	36.7274	25.1936	24.33	50.6876	32.5616	30.7312	79.0532	43.8397	80.6223	28.2767	30.0322	22.2888	43.4095	44.564	30.0751	31.3583	109.442	65.3976		0	0	0	0	0	0	1.52478	0	1.82161	0	0	0
AT3G52370	blue	0.201956	0.343963	0.735143	1.57457	24.719	4.54051	0.752704	0.248546	3.10158	5.66432	16.321	12.3217	0.244993	0.451924	7.19205	0.36127	0.214662	21.9028	0.494942	0.553894	0.632648	0.556055	0.866984	3.04652	1.86873	0.167121	2.54183	43.6006	23.3025		0	0	-5.94688	0	0	0	5.15514	0	0	0	-4.3964	-7.12374
AT3G52470	blue	0.308578	0.14235	29.1571	23.3259	81.2768	29.5205	13.3437	24.5076	57.8624	58.6605	90.6251	55.8743	7.01775	19.5672	64.8092	10.6271	13.9533	68.6519	27.6928	22.9982	8.13166	6.3012	28.1179	26.2918	35.6333	25.4087	63.3401	209.187	113.958		0	-2.07843	-1.79649	0	0	0	3.11925	2.05502	0	-1.16762	-2.40567	-2.16541
AT3G52580	blue	-0.202973	0.341488	43.7174	33.5039	46.7288	73.16	62.5469	51.4505	43.7393	45.7293	51.3692	70.1203	54.3601	37.7127	80.7162	64.2216	61.0997	113.067	80.1351	89.2192	59.6148	55.9603	38.0674	57.8093	70.4397	38.1087	54.7808	117.989	58.8321		0	0	0	0	0	0	0	0	1.19555	0	0	0
AT3G52870	blue	0.425942	0.0379569	36.7115	46.0536	66.3416	35.2862	23.8876	47.2132	40.9036	78.81	80.0179	47.0637	12.0198	42.8094	41.0981	44.2432	60.0846	65.5087	7.00464	9.73337	30.7072	29.3796	62.7812	53.0163	56.7595	44.15	48.469	135.113	109.447		0	-1.66431	0	0	-1.89773	0	1.13468	-2.14922	-2.72257	0	-1.10341	-1.31004
AT3G52930	blue	0.345289	0.0984243	202.484	245.903	286.476	207.524	137.93	225.167	198.77	209.504	368.45	186.195	110.631	210.772	197.606	162.189	262.473	242.826	147.089	237.828	153.131	137.732	243.902	137.202	168.39	187.008	216.414	569.462	345.47		0	0	0	0	0	0	0	0	0	0	-1.60997	0
AT3G53020	blue	-0.187855	0.379385	318.996	237.153	324.152	391.543	357.244	469.98	204.206	228.534	356.905	288.309	275.266	300.506	454.153	322.008	407.688	619.287	408.274	472.19	288.772	286.926	315.481	328.942	364.363	306.304	354.47	684.306	372.976		0	0	0	0	0	0	1.14225	0	0	0	0	0
AT3G53150	blue	-0.143563	0.503339	0	5.38262	3.57	2.89066	2.44714	4.88003	0.217491	6.43457	7.80321	0.187833	0.343591	4.37322	10.705	2.73598	2.40842	1.91985	13.3868	12.0891	0.295752	1.25331	3.76169	1.92267	2.7972	15.0296	0.140715	12.1713	5.37848		0	0	0	-5.76823	0	0	0	3.3362	0	0	0	0
AT3G53230	blue	0.372642	0.0729193	3.71539	4.81482	6.43493	4.68898	1.91224	2.26599	3.81125	7.2747	19.9025	2.61907	2.91338	2.14966	13.555	3.13616	2.12724	5.16582	7.231	8.72743	2.50775	2.40882	3.09297	1.40888	1.28206	1.88799	4.8124	19.1581	17.8512		0	0	-3.04454	-2.30724	0	0	0	0	0	0	-3.7536	-3.24139
AT3G53430	blue	-0.152699	0.47626	162.22	129.287	310.061	336.72	252.58	233.896	165.94	202.549	397.8	329.641	141.441	174.863	405.742	213.304	216.657	676.196	331.05	459.396	177.297	186.37	168.175	299.237	294.584	180.137	202.399	671.163	397.652		1.06894	0	0	0	0	0	1.97284	0	1.41653	0	-1.04016	-1.1427
AT3G53730	blue	-0.0594418	0.782623	223.84	147.736	71.0976	185.863	248.833	191.832	354.167	210.743	74.8762	164.51	171.15	189.694	118.632	236.151	186.283	238.836	222.486	152.709	216.599	208.691	183.051	140.076	283.128	217.293	293.677	100.393	111.676		0	0	1.44746	0	0	0	0	0	0	0	1.64362	0
AT3G53870	blue	-0.218305	0.305453	158.465	160.033	273.468	361.751	303.422	198.538	140.12	191.278	301.01	279.883	280.233	162.778	432.85	274.67	204.674	613.955	347.252	420.693	220.117	198.738	144.885	324.802	226.814	187.635	208.373	621.626	314.55		1.41639	0	0	0	0	0	1.52143	0	1.50461	0	-1.30672	0
AT3G53960	blue	0.262002	0.216175	25.7085	21.2489	53.7618	27.7665	17.733	11.9565	33.6376	43.7734	53.5087	22.6771	24.5848	13.6051	14.793	30.946	13.1578	19.9966	13.2214	26.8065	18.3803	11.4024	23.2919	53.6316	11.0418	39.8083	28.5449	82.8377	47.1563		0	-1.24581	-2.07179	0	0	0	0	0	0	1.01074	-2.75948	0
AT3G54420	blue	0.177488	0.406704	2.49831	37.1484	48.6319	23.3956	12.7721	23.9537	5.80174	31.2338	85.3624	2.06959	12.1045	27.1249	7.69782	21.2871	15.1887	22.1777	22.9012	75.0046	7.07476	8.57633	26.9705	6.81371	21.9644	32.8753	10.7715	117.806	97.4473		0	0	-1.74316	0	0	0	0	0	1.44235	0	-2.27535	-1.56791
AT3G54600	blue	0.0822821	0.702292	12.9458	47.8731	154.658	71.2405	9.50229	7.00299	59.1613	76.9103	67.187	146.333	8.54641	6.0938	71.2796	15.6321	8.13634	95.7284	25.3294	27.1022	1.69765	3.19741	2.50823	56.8847	9.54695	11.3515	46.3767	169.128	82.8427		0	-2.95902	-3.17194	1.10216	0	0	5.8589	2.90505	3.40042	0	-3.99911	-2.86778
AT3G54820	blue	0.259937	0.219948	2.6711	1.5403	4.17633	6.00017	0.803259	0.972546	1.70807	1.47761	3.48345	5.74533	0.213032	1.41468	5.48681	0.565451	1.11994	5.9993	1.84445	0.270919	1.9254	1.13971	1.97893	3.00229	0.187493	0.108989	10.1205	13.0915	8.57505		0	0	0	0	0	0	0	0	0	0	-5.97783	0
AT3G54960	blue	-0.00629012	0.976729	2.188	4.22694	2.61606	4.00257	2.57172	2.77527	3.04088	4.13424	2.37599	3.40435	0.533774	1.77232	5.04455	1.771	2.22152	3.04217	8.02982	11.2005	1.20607	2.27155	3.2761	2.37845	0.998289	1.77505	3.16975	13.476	3.28254		0	0	0	0	0	0	0	0	0	0	-3.60697	0
AT3G55090	blue	0.512772	0.0104012	1.78931	1.10081	2.46073	0.779665	0.545719	1.02113	3.99766	1.91646	4.00168	1.16523	0.710491	0.58977	0.787067	1.10008	1.08942	0.582259	0.461364	0.100395	1.52892	0.863885	0.864288	0.638087	1.04219	0.24233	2.61879	8.52847	3.38951		0	0	0	0	0	0	0	0	0	0	-2.88484	0
AT3G55150	blue	0.232868	0.273493	0.0409605	1.18437	0.799255	0.32622	0.213507	0.193878	0.0537641	0.176738	3.24067	0.0464327	0.318511	0.705045	0.105852	0.394532	0.502339	0.284754	0.496387	2.97044	0.38383	0.247857	1.18351	0	0.392457	1.10808	0.782664	9.82418	2.62115		0	0	0	0	0	0	0	0	0	0	-4.4979	0
AT3G55160	blue	-0.187839	0.379424	2.62327	2.20928	3.89807	5.86784	3.88311	1.44661	2.87496	2.82058	3.78532	3.50784	3.4856	2.19193	6.21972	2.5758	1.49233	7.94981	6.73877	7.28716	2.52298	2.38877	2.78586	4.82693	2.91086	3.91103	3.6012	11.876	3.36588		0	0	0	0	0	0	1.69736	0	0	0	-1.8807	0
AT3G55320	blue	0.055613	0.796328	9.18889	11.4385	19.3947	11.8003	8.86811	7.37815	13.2076	16.9062	17.1723	10.9734	6.6784	8.89491	11.6145	5.75861	6.91775	12.2954	16.8812	19.3375	5.96779	6.49621	9.61366	9.33689	7.57137	11.3216	10.5	20.6911	16.3015		0	0	-1.12856	0	0	0	0	1.29696	0	0	-1.30256	0
AT3G55340	blue	0.0597877	0.781388	6.08882	6.03604	18.8651	8.14457	4.98588	4.34899	5.83207	6.98226	18.8321	9.6072	2.87921	3.11585	12.5455	2.88709	4.09245	17.6752	10.5254	13.9954	2.64356	2.61395	3.82086	11.1918	8.22155	5.17199	7.07497	35.162	17.6848		0	0	-2.02424	0	0	0	2.78274	0	0	0	-1.94871	-1.77401
AT3G55410	blue	0.0353665	0.869683	63.4797	105.856	103.947	92.699	64.2314	89.3613	64.7291	110.913	146.327	66.1161	43.049	99.8118	88.4359	66.5636	84.0724	77.5761	109.903	206.091	51.8258	48.1066	110.13	85.7257	73.0724	118.038	62.819	237.137	138.579		0	0	0	0	0	0	0	1.11114	0	0	-1.5505	0
AT3G55750	blue	-0.140494	0.512601	76.3467	64.8598	134.734	182.632	143.967	131.187	69.5586	76.0349	148.506	139.783	91.7952	74.2103	243.722	130.654	132.885	359.487	146.515	192.196	131.748	100.744	86.8609	182.968	143.14	105.566	89.4087	387.896	152.797		1.44069	0	0	0	0	0	1.48973	0	1.11255	1.134	-1.29042	0
AT3G56020	blue	0.0505028	0.81471	115.739	96.3774	103.746	121.494	92.1858	89.7151	89.3286	114.948	82.2326	87.8059	40.7347	67.0487	157.359	81.0147	83.8902	159.365	113.342	146.998	49.7477	68.7483	72.0761	100.731	82.4272	57.7116	132.32	234.67	124.883		0	0	0	0	0	0	1.7212	0	0	0	-1.36161	0
AT3G56270	blue	0.151094	0.480964	5.12904	4.72281	7.19048	4.30851	2.06136	1.81512	7.67609	5.65339	6.88062	16.193	0.894588	1.81521	5.63634	1.58301	1.24107	8.93084	3.87272	5.43556	1.73258	3.04564	3.5615	4.38792	5.24894	0.991641	8.67082	20.1927	9.20239		0	0	0	0	0	0	0	0	0	0	-1.79591	0
AT3G56340	blue	-0.0869764	0.686127	193.237	137.158	226.053	316.478	333.143	195.362	148.408	151.287	226.745	223.023	268.818	113.886	319.662	286.374	266.385	526.044	261.713	324.054	250.478	240.294	166.236	224.627	190.198	170.371	212.379	549.863	255.247		1.14059	1.19667	0	0	0	-1.20678	1.11207	0	0	0	-1.38375	0
AT3G56970	blue	0.191461	0.370135	0	0	0	0	0	0.291243	0.484585	0.132747	0	0.104626	0	0	0	0	0	0	0.248556	0	0.123554	0	0	0	0	0	0.235143	30.9015	0		0	0	0	0	0	0	0	0	0	0	-5.57398	0
AT3G56980	blue	0.185953	0.384315	0	0	0	0	0	0	0.262124	0	0	0	0	0	0.129019	0	0	0.416491	0	0.263313	0	0	0	0	0	0.158894	0.127195	32.3367	0		0	0	0	0	0	0	0	0	0	0	-5.52598	0
AT3G56990	blue	-0.051095	0.812575	6.3076	9.20075	20.9111	13.9818	6.51901	7.8357	5.90016	7.76862	19.1749	5.712	9.24587	4.24302	12.9747	10.5249	5.7795	29.0317	20.8916	21.8914	6.06598	5.5936	6.28451	9.39418	12.6527	9.63363	7.75788	45.6794	19.264		0	0	0	0	0	0	2.30038	1.82028	1.76725	0	-1.70427	0
AT3G57150	blue	0.040142	0.852264	27.7274	28.3664	64.3542	48.9893	23.0472	22.2322	18.7668	24.3676	69.4027	28.8084	20.1792	15.6481	53.6072	24.6203	21.6225	101.866	53.1376	72.411	20.9653	20.7539	21.6619	29.2487	44.1174	24.7248	36.4786	178.146	74.7306		1.43234	0	-1.55214	0	0	0	2.32217	1.27556	1.7078	0	-1.86582	-1.59603
AT3G57460	blue	0.0981882	0.648067	1.72906	16.1603	14.6649	13.3236	9.52485	10.9122	3.61063	14.6951	19.7202	2.94009	4.27804	9.74029	39.3008	6.59684	3.32001	15.7357	34.9232	30.0524	3.15635	5.11249	14.1119	8.51167	7.31519	4.87765	2.4028	57.9863	35.643		0	0	0	-3.67617	0	0	0	2.6913	0	0	-2.83892	-2.86965
AT3G57490	blue	-0.0410284	0.849037	6.17275	9.44366	34.5114	26.6329	12.1181	15.6838	8.31271	21.7918	46.0281	19.8108	9.10122	12.8328	33.8718	8.71432	10.1592	53.0554	34.0025	66.1691	6.43895	5.69983	9.76152	21.7048	22.2748	13.6499	13.8882	109.117	41.0398		1.72787	0	-1.46304	0	0	0	3.08417	2.49586	2.72773	0	-2.14458	-1.58842
AT3G57560	blue	0.187769	0.379605	27.8882	22.2937	32.2174	29.9921	18.5027	13.2093	24.1315	28.5578	31.8401	26.4198	13.9882	13.0476	42.321	18.5255	20.0418	44.0451	19.3473	23.0476	21.2035	16.8584	19.03	35.2994	25.1644	17.0135	27.743	62.6041	33.7599		0	0	0	0	0	0	1.09624	0	0	0	-1.16705	0
AT3G57660	blue	0.0103583	0.961686	5.22204	7.28273	20.2728	11.558	4.50749	4.02685	4.45203	6.71378	20.1357	7.17594	4.90938	3.61278	11.3037	4.34366	4.1414	25.1671	16.0302	18.1325	4.6754	3.861	6.27242	8.96247	9.90572	6.30594	5.90347	41.581	19.3877		1.42441	0	-2.23183	0	0	0	2.46995	1.97296	1.49823	0	-1.92177	-1.62065
AT3G58560	blue	-0.211813	0.320415	38.944	45.2037	60.6847	55.0162	43.4731	54.0756	41.6682	41.7693	65.2106	49.1625	39.5946	41.5862	66.5645	49.1415	45.7942	76.2161	75.3247	85.2888	33.0946	32.4053	42.8326	47.1311	40.039	45.5993	45.9408	76.7429	67.2686		0	0	0	0	0	0	1.24507	1.13611	0	0	0	0
AT3G58660	blue	0.129533	0.54634	23.5857	22.2367	45.7756	31.8624	19.0101	18.3124	13.767	18.378	49.4037	16.3558	20.783	14.2962	28.687	23.2233	18.2825	52.1138	31.4002	49.3508	23.1635	23.3571	16.2624	20.5927	25.2874	18.9781	27.3997	108.379	52.216		1.25869	0	-1.34161	0	0	0	1.21138	0	1.56829	0	-1.95177	-1.46045
AT3G58700	blue	-0.206939	0.331934	66.7179	74.4319	83.8474	105.151	102.433	85.4964	56.6483	62.535	100.947	67.2547	90.4364	62.305	110.423	87.8253	90.0387	151.876	113.053	137.392	70.6769	77.4389	73.8208	76.2152	102.022	71.2344	83.4882	170.801	87.8973		0	0	0	0	0	0	1.14515	0	0	0	0	0
AT3G58990	blue	0.151861	0.478713	1.28355	34.1477	162.632	91.5415	4.13756	8.31374	9.75392	37.8936	77.6518	43.0382	7.87969	7.67458	64.2451	29.0023	10.4943	44.4278	9.91513	21.8232	0.180869	0.306589	2.50963	78.2138	1.75688	15.5878	25.7306	173.46	109.109		3.27842	-3.13729	-3.13325	0	-1.89764	0	7.98194	0	3.08707	1.70483	-6.47762	-2.80757
AT3G59140	blue	-0.00368794	0.986355	0.415114	1.17201	12.1041	8.13638	1.59825	0.714494	4.06178	5.45486	15.291	7.2083	2.14218	1.20171	8.46014	1.89534	0.462814	19.7811	17.1245	15.7237	0.732519	0.970511	0.81779	6.47104	1.21387	1.05092	3.74963	37.6291	12.3896		0	0	-4.32942	0	0	0	4.79668	4.06038	4.23182	0	-4.80634	-3.55969
AT3G59220	blue	0.202967	0.341501	0.716712	3.15547	13.888	6.34231	6.33023	4.90015	1.56791	2.74888	7.74055	0.361094	0.990789	2.0561	3.18983	8.87576	2.92992	0.885782	3.21689	3.46505	0.106605	1.08423	2.79401	1.84809	12.5351	1.52069	3.75338	63.505	17.836		0	0	0	0	0	0	0	0	0	0	-2.19307	-3.55228
AT3G59250	blue	0.354971	0.0887363	1.05658	1.823	1.50331	0.133569	0	0	3.62121	1.77292	2.38837	1.99622	0.0912887	0.101037	1.06184	0.161539	0	1.14259	0.237117	0	0.0785785	0	0.121145	0.529754	0.160689	0	3.81344	11.0771	1.71481		0	0	0	0	0	0	0	0	0	0	-5.95933	0
AT3G59540	blue	-0.303979	0.148705	181.841	159.816	229.797	406.104	415.313	280.06	180.909	175.36	281.053	275.149	248.325	201.57	368.424	337.523	340.819	644.134	370.091	393.113	350.302	306.677	261.577	327.228	367.63	205.012	231.025	414.225	265.927		1.21464	1.30169	0	0	0	0	0	0	0	0	0	0
AT3G59670	blue	-0.0426742	0.843054	3.52432	4.82758	14.1937	8.81223	3.84501	3.55617	4.03427	5.83518	11.7647	6.36437	3.18666	1.83401	6.67192	1.91723	2.40123	19.6576	17.2716	17.5612	2.46868	2.54177	3.21394	4.91369	8.80655	3.84758	6.05555	40.9623	12.314		0	0	0	0	0	0	3.03484	2.68371	2.41673	0	-2.06982	0
AT3G59880	blue	0.345291	0.0984222	11.6141	11.5759	36.3217	9.94322	10.939	12.8815	19.3198	18.689	45.229	3.51956	8.76297	10.0946	10.1036	12.6583	8.30484	13.2702	16.258	18.3461	7.38895	7.65412	17.0874	14.6774	13.5361	19.3968	18.6032	54.0403	44.4713		0	0	-1.72175	0	0	0	0	0	0	0	-1.8494	0
AT3G59970	blue	0.286124	0.175283	22.1971	17.8499	35.5603	19.5521	8.08675	7.65709	21.8256	18.1941	31.3825	31.9717	5.81538	6.3679	23.6955	10.4547	7.75152	25.3869	11.9984	14.3716	11.183	9.80902	10.755	19.643	9.85529	9.36876	19.56	49.739	47.2041		0	0	-1.9449	0	0	0	1.22435	0	0	0	-2.18758	-2.33327
AT3G60160	blue	-0.216579	0.309389	1.44108	0.593574	0.878735	7.94571	3.53915	1.25344	4.9471	5.79285	1.62877	5.31968	2.78711	1.74907	8.35535	6.203	2.01406	13.0751	17.5137	16.9549	3.23997	2.29184	1.2583	3.59682	2.52885	3.26344	2.9654	18.9846	2.31316		0	0	0	0	0	0	2.05434	2.85312	3.71891	0	-2.76045	0
AT3G60520	blue	-0.442765	0.0302561	12.8065	10.2238	21.4396	31.2607	40.0526	24.9816	16.0456	13.5633	21.7117	16.2331	23.7192	27.254	43.1742	40.0495	32.5224	41.1157	49.2245	23.9473	25.404	23.2482	15.8584	38.5762	33.3054	25.1963	18.8348	6.23672	25.5897		0	0	0	0	0	0	0	0	0	0	2.56472	0
AT3G61110	blue	-0.323225	0.123406	144.851	126.557	190.138	352.882	312.858	325.365	111.755	130.21	211.519	264.949	324.153	231.724	400.047	322.365	423.018	535.589	342.631	438.114	342.67	311.337	327.761	272.468	275.076	299.788	154.411	367.349	227.08		1.7069	1.32248	0	0	0	0	0	0	0	0	0	0
AT3G61670	blue	-0.362859	0.0813861	12.0416	7.74994	12.0055	11.1336	13.2101	9.56873	13.5751	13.3581	8.80835	9.79765	9.29524	9.53136	13.5528	10.2802	7.46573	22.6898	24.1438	18.1179	8.15794	9.5292	9.97707	10.841	10.6672	9.74421	13.0252	9.91633	9.61884		0	0	0	0	0	0	1.51734	1.26044	0	0	0	0
AT3G61920	blue	0.185862	0.384553	0.194173	0	0	0	0	0	0	0.139637	0	0.110057	0	0	0	0	0	0.539949	0	0	0	0	0	0.375515	0	0	0.371021	33.9238	0.13506		0	0	0	0	0	0	0	0	0	0	-5.6356	0
AT3G62200	blue	0.0759398	0.72433	6.70804	8.78504	13.8975	9.01138	8.89943	8.35222	13.1543	11.4498	11.1899	11.7728	10.5581	4.72986	12.1138	7.50655	8.48004	16.3499	15.29	12.7877	6.97836	7.88595	9.67438	10.1074	8.40738	8.87413	13.5897	24.6977	10.175		0	0	0	0	0	0	0	0	0	0	-1.40682	0
AT3G62250	blue	-0.254774	0.229576	282.293	215.885	363.227	513.397	460.415	296.928	239.333	287.186	439.062	468.557	281.155	235.853	602.521	329.208	313.309	971.016	535.475	695.715	272.581	241.289	242.076	423.459	367.9	258.953	330.509	870.358	472.713		1.14911	0	0	0	0	0	1.87438	1.06927	1.48979	0	-1.09447	0
AT3G62460	blue	0.0223564	0.917416	9.30955	7.8928	16.2024	14.4536	13.5216	8.72117	8.14638	10.0423	19.1808	9.12418	8.14405	11.1837	11.7785	8.80684	10.8358	22.1124	23.6346	29.5367	7.91887	10.4158	11.6081	11.2525	14.4682	10.8022	11.9825	66.8249	16.7282		0	0	0	0	0	0	0	0	0	0	-2.05968	0
AT3G62600	blue	-0.111459	0.604105	31.3407	53.2303	42.7432	73.9523	57.9021	46.8891	39.2364	98.9853	84.3332	70.2674	20.6317	69.9007	192.749	43.0451	27.4714	93.8366	191.113	197.225	21.4816	29.3584	31.0858	63.262	37.5854	31.1592	41.3993	216.528	69.7909		0	0	0	-1.39134	0	1.36652	2.16862	2.62179	2.63226	0	-2.37849	-1.16367
AT3G62700	blue	0.219495	0.302759	23.0359	26.6539	47.3625	45.8163	28.0601	24.2394	25.0748	19.7334	50.0377	41.2109	47.4868	26.0832	43.3154	31.1684	32.4382	42.6727	35.584	24.0824	31.914	33.1562	30.4085	43.8737	11.531	27.9243	43.9498	116.206	55.9956		0	0	0	0	0	0	0	0	0	0	-3.18527	-1.00408
AT3G62870	blue	-0.13641	0.525051	201.841	177.106	255.069	384.264	379.622	242.043	171.737	212.557	283.686	217.88	282.177	170.601	381.5	328.461	309.189	612.753	401.779	437.804	254.179	225.269	205.715	280.215	287.376	216.132	266.426	758.142	299.67		1.20995	0	0	0	0	0	1.31103	0	1.05639	0	-1.2517	0
AT4G00620	blue	-0.0456558	0.832234	6.94665	10.2291	12.3106	15.0044	9.97177	5.73697	5.20015	7.64952	11.4091	9.16663	18.3153	4.76417	14.3054	18.0717	8.43062	31.6165	16.2961	16.3152	10.607	9.52357	5.82433	8.25648	11.2911	11.5725	9.4712	44.7981	15.3261		0	0	0	0	0	0	1.61723	0	0	0	-1.84042	0
AT4G01480	blue	-0.389741	0.05975	10.1041	11.6934	23.6512	35.5077	43.1112	32.0124	25.0277	36.3313	31.0369	45.5388	15.9675	32.3997	51.5913	19.6216	14.8789	58.1205	108.843	117.218	10.7991	7.14959	15.64	27.9451	26.0989	22.1734	18.4763	80.9528	29.4727		0	0	0	0	0	0	2.4697	3.84746	2.87264	0	-1.48527	0
AT4G01660	blue	-0.0587476	0.785103	11.1655	11.9575	31.3093	13.7771	10.8614	19.1673	7.06982	14.4758	29.1054	9.62659	8.98808	15.294	13.0556	14.1195	13.9291	21.7013	23.9283	31.9326	9.52609	8.32655	12.0899	7.65394	16.6821	14.0142	9.46545	29.9161	31.7765		0	0	0	0	0	0	0	1.44214	1.36798	0	0	-1.18137
AT4G01700	blue	0.173909	0.416381	5.31533	37.6067	49.3081	37.4748	30.4314	31.6206	29.1654	41.2324	136.796	26.8675	19.7853	36.8966	79.264	17.2656	13.7736	44.4632	63.3587	118.684	6.64891	11.0728	24.6376	47.4089	23.7346	34.2496	22.7548	576.268	112.612		0	0	-2.02289	-1.49635	0	0	2.78299	2.43574	2.23495	0	-4.45385	-1.71749
AT4G02010	blue	0.00271587	0.989951	11.9056	13.2467	24.3625	16.1843	13.5399	8.05036	15.8706	13.254	19.293	18.6842	10.1956	7.02611	14.4245	9.31862	9.56542	21.5838	22.5684	18.8375	10.1422	9.26255	10.6582	13.8346	13.0367	8.46401	18.0415	29.7051	18.7992		0	0	0	0	0	0	1.13115	1.20403	0	0	-1.0403	0
AT4G02360	blue	0.293399	0.164083	1.13748	2.28406	7.80311	2.10303	1.297	1.79468	1.11978	5.52156	28.1232	3.3848	2.21128	3.67112	2.38837	2.54342	2.71252	2.7677	4.02057	8.99891	0.951702	0.645287	1.46725	1.0999	0.778475	0.452527	0.905617	35.4874	17.8019		0	0	-3.87976	0	0	0	0	0	0	0	-5.36269	0
AT4G02930	blue	0.0450491	0.834434	23.6664	38.9923	42.8846	50.201	17.0434	26.5311	19.9339	33.2809	59.2913	24.0584	16.1679	23.0071	58.4979	24.6545	24.285	105.444	52.6391	92.9204	17.5083	18.7707	27.487	30.8215	40.1316	26.7591	26.3638	235.35	64.3801		1.38054	0	-1.06994	-1.21738	0	0	2.63193	1.40686	1.724	0	-2.40417	-1.26688
AT4G02940	blue	0.140648	0.512134	25.7065	68.8885	93.954	35.6413	39.6793	42.5711	57.5444	84.4935	166.039	33.7491	34.0906	69.6993	50.2101	34.5495	47.5205	80.7379	90.2655	216.193	26.3564	31.1107	65.9683	30.9848	43.86	50.8013	55.3387	265.567	141.659		0	-1.03264	-1.87338	0	0	0	1.65666	1.45598	1.67923	0	-2.45027	-1.47978
AT4G03450	blue	0.0492452	0.819249	1.77333	46.2537	27.3456	18.2481	8.4732	14.7356	9.36229	45.3428	37.2797	15.2331	7.10924	20.5528	57.3347	3.95838	4.34961	30.9022	16.131	50.661	1.63536	3.15957	19.1127	19.2051	8.73816	22.4501	4.11632	43.1321	44.8982		0	-2.36209	-1.24889	-1.84774	0	2.25952	4.2816	2.27125	1.3731	2.32295	-2.15553	-1.00023
AT4G03550	blue	-0.0986383	0.646556	23.5139	25.4752	28.9578	30.6264	28.4422	18.6635	21.7941	26.1011	31.3046	15.4044	26.3611	19.0948	36.9067	23.7403	21.3872	35.0801	36.5374	35.3978	20.779	17.131	24.8897	26.6706	28.0582	27.8685	20.4159	43.6267	36.3031		0	0	0	-1.19608	0	0	0	1.01198	0	0	0	0
AT4G04750	blue	0.068028	0.752122	5.43599	9.7226	17.8381	9.88294	5.69626	2.74102	21.2585	15.7981	14.3149	43.4532	1.48165	3.0868	11.4411	0.848239	1.7564	11.3761	14.262	4.06409	1.20034	2.88246	3.12283	11.994	9.35828	0.624258	19.6317	27.7694	17.5412		0	0	-2.29453	1.9897	0	0	3.28607	0	0	0	0	-4.81275
AT4G05410	blue	0.112674	0.600142	4.73972	6.25087	18.1438	9.9364	3.66013	4.22378	5.35721	7.57447	21.6265	7.2634	3.0031	4.60797	13.0425	5.61604	5.44201	21.7837	12.1733	16.5496	4.40621	4.78011	5.61562	9.73206	8.95043	6.35519	7.43531	38.2566	22.1618		0	0	-2.266	0	0	0	2.34721	0	0	0	-1.94785	-1.80236
AT4G05450	blue	-0.187126	0.38127	5.9196	5.17981	12.8538	9.60974	6.96142	6.26446	7.10669	7.89105	15.013	14.3211	3.92948	6.58576	12.6859	3.97335	5.60716	26.699	10.401	15.4201	5.79837	4.36833	5.06565	11.1688	10.474	4.82488	6.06934	19.5996	15.1644		0	0	0	0	0	0	2.24464	0	0	0	0	0
AT4G08510	blue	-0.19432	0.362894	4.65642	5.72191	11.6123	6.24875	7.11815	8.6183	8.07091	7.81344	13.4271	6.56429	6.77751	7.55261	6.47949	7.68048	7.19931	10.7489	15.0318	18.3797	5.15458	4.83157	7.63883	5.31074	6.41441	10.8298	6.04567	11.9197	11.8343		0	0	0	0	0	0	0	1.55667	0	0	0	0
AT4G08900	blue	-0.290006	0.169242	29.9951	37.6102	48.2407	39.2461	40.0647	45.452	40.6835	42.7818	52.689	34.8524	38.9711	38.615	29.391	33.5346	35.1681	30.931	68.3248	51.6619	19.575	24.4842	30.1789	28.3596	33.7859	38.5834	37.1745	43.8225	40.5972		0	0	0	0	0	0	0	1.39977	0	0	0	0
AT4G09030	blue	0.342596	0.101254	41.6545	65.6014	97.7325	45.5886	50.1491	54.1232	80.4046	156.722	130.324	41.8276	18.3809	69.2182	20.1137	53.1518	54.0115	75.9519	83.6478	131.701	72.9343	56.473	87.4559	14.123	64.9067	59.1756	50.6748	200.574	100.054		0	-1.5861	-1.17759	0	0	0	0	0	0	0	-1.47987	0
AT4G09750	blue	0.0626401	0.771222	2.02306	3.79147	27.8444	13.7282	6.87325	2.73593	5.21605	8.83309	30.8684	4.34096	6.74204	3.23353	24.3666	4.97095	2.06757	26.521	19.1659	16.7671	3.38528	1.85813	1.49118	8.57012	1.08786	2.75944	9.20387	16.7136	32.5661		0	0	-3.40583	-2.42436	0	0	3.01136	3.28583	3.45786	0	-3.79363	-3.56121
AT4G10450	blue	-0.145619	0.497179	15.2044	23.8357	44.2341	46.3734	38.7912	26.0122	13.8257	22.9221	56.9371	33.6407	24.2158	20.9684	60.4764	34.9108	26.0854	121.109	52.1693	68.1136	27.4654	24.248	27.4099	42.8663	54.1595	21.1343	26.1354	107.276	69.4428		1.794	0	0	0	0	0	2.18219	0	1.28	0	0	-1.71653
AT4G10760	blue	0.0738648	0.731588	13.3801	12.9124	23.2781	16.0833	10.0479	9.6012	13.8913	9.83962	23.9658	12.0399	11.874	10.2143	17.5329	11.3379	10.8675	22.7552	19.0854	21.679	10.2208	8.91986	9.98491	12.2315	12.2612	11.3678	17.0443	30.3715	24.9232		0	0	-1.22949	0	0	0	0	0	0	0	-1.16079	0
AT4G11120	blue	-0.192011	0.368733	12.6374	14.7421	13.8294	22.851	14.5566	19.5827	12.1445	13.5509	16.6426	22.3838	7.72111	13.3039	26.0972	13.2746	15.6061	28.0034	27.5758	29.4576	10.1957	12.0338	11.1778	16.7295	17.2204	12.3893	12.5048	46.0888	17.1878		0	0	0	0	0	0	1.49921	0	0	0	-1.27248	0
AT4G11160	blue	-0.142366	0.506941	20.2362	24.4447	34.1921	31.6805	23.2877	27.792	21.1907	27.1282	34.9762	24.5705	20.5833	29.4946	27.9652	27.3172	21.3893	31.0698	43.0897	57.3269	17.4179	18.5709	27.3152	17.7644	22.579	30.1675	22.2758	54.8406	36.6012		0	0	0	0	0	0	0	1.13351	1.03626	0	-1.13244	0
AT4G11350	blue	0.301229	0.1526	0.0513255	0.879454	2.87933	0.875935	0.0668838	0.323919	0.471584	1.99315	4.87286	0.465459	0.0798219	0.795111	1.45901	0.706239	0.839274	1.49861	0.967551	3.99281	0.137417	0	1.37706	0.198519	0.210758	0.898431	0.980717	8.31093	7.28287		0	0	0	0	0	0	0	0	0	0	-5.15353	0
AT4G11480	blue	0.19558	0.359728	0	1.41779	1.40622	0.097178	0.166955	0.875944	0	0.55281	3.958	0	0.132834	0.661584	0	0.0587637	0.0581942	0	0.402533	3.20966	0.0571697	0	1.5865	0.0550603	0.233819	1.76694	0	15.5983	1.84171		0	0	0	0	0	0	0	0	0	0	-5.91203	0
AT4G11600	blue	-0.293704	0.163624	146.206	259.934	118.423	281.441	173.014	232.678	156.41	168.957	180.531	256.367	93.0551	255.879	255.636	172.223	156.504	102.934	251.264	365.609	145.943	135.903	144.594	318.162	147.835	207.243	189.797	371.338	154.836		0	0	0	0	0	0	0	0	1.30505	0	-1.18092	0
AT4G12290	blue	-0.147114	0.492724	31.3739	65.8201	28.2087	127.547	105.519	66.1838	194.08	295.309	37.7009	53.9	43.8704	93.0988	66.8307	54.0827	36.5905	26.5503	495.893	559.29	14.9932	13.2072	34.6008	51.4367	51.3703	58.616	137.532	421.822	20.2743		0	-1.42691	0	0	0	1.36644	0	5.14984	3.98147	-1.31801	-2.8898	1.53135
AT4G12310	blue	-0.00324285	0.988001	16.9751	19.6815	67.8659	33.5723	19.4394	8.41109	39.4678	26.2981	54.5451	88.3157	14.6908	10.464	34.502	14.7353	10.2594	55.3311	30.9171	13.5034	14.3982	13.7241	13.7047	36.4158	18.0502	14.5854	25.9723	56.7629	45.5378		0	0	-2.60689	1.42045	0	0	1.98377	0	0	0	-1.50511	-1.64283
AT4G12320	blue	0.148879	0.487492	42.3288	61.8057	285.367	96.0441	20.8032	12.9754	61.7829	36.8762	158.179	286.257	17.6049	9.82566	130.89	30.6865	16.7437	124.702	7.42584	0.765424	21.2411	23.3451	17.1725	125.301	15.8254	12.702	64.828	315.688	226.993		0	0	-3.51751	1.19341	0	0	2.59512	-1.73328	-4.52094	1.0516	-4.17036	-4.15982
AT4G13170	blue	0.0196732	0.9273	39.548	32.6276	64.6651	69.1047	34.8665	31.5839	49.603	43.9599	58.0533	59.7753	28.5507	20.8422	85.2943	32.9196	24.0845	121.65	58.9061	54.2057	18.3009	29.6922	28.0132	77.8048	57.4735	25.6397	50.1296	233.375	61.9447		0	0	0	0	0	0	2.77432	0	0	0	-1.87386	0
AT4G13410	blue	0.203334	0.34061	0	0	2.7349	1.12739	0.0679613	0	0.0684544	0	3.12407	0.354718	0	0	1.01081	0.0717616	0	5.00331	0.140448	1.169	0	0	0	1.61374	0	0.0829913	1.32869	17.9055	8.48845		0	0	0	0	0	0	0	0	0	0	-5.61025	-6.67669
AT4G13510	blue	0.138259	0.519396	219.356	303.561	151.38	234.126	224.181	233.865	465.362	439.28	161.283	306.265	248.318	273.249	271.343	197.086	204.559	214.383	399.308	507.239	196.479	208.609	306.115	162.786	294.54	194.826	304.134	991.276	190.688		0	0	0	0	0	0	0	0	0	0	-1.603	0
AT4G13650	blue	0.0426399	0.843178	1.73215	1.17406	1.14981	1.54667	0.514303	0.276753	1.49655	2.01828	0.59476	3.72828	0.613791	0.113222	1.55821	0.512893	0.448167	2.77418	0.679047	0.925129	0.528332	0.265354	0.362015	2.14843	0.870335	0.488479	2.31823	5.87282	1.06757		0	0	0	0	0	0	0	0	0	0	-2.60659	0
AT4G13750	blue	0.0162321	0.939992	2.29509	2.30494	4.41618	2.99423	1.08998	1.14266	1.35228	2.1273	3.36645	1.5379	1.4912	1.07102	2.7942	1.64219	0.833986	5.55954	4.68366	4.86877	1.7615	1.45052	2.08416	1.89377	2.87617	1.83424	3.07954	9.52529	3.97324		0	0	0	0	0	0	1.69973	1.61028	0	0	-1.57979	0
AT4G13930	blue	0.219914	0.301814	68.0505	50.4648	203.731	89.146	27.3923	30.9785	58.214	41.4626	265.203	131.764	12.0705	20.5959	106.793	25.4913	38.5274	269.011	33.7786	42.3966	26.6552	19.0097	44.0502	69.1526	54.8248	19.482	88.5107	470.556	328.219		0	0	-3.00756	0	0	0	3.37675	0	0	0	-2.95364	-4.07474
AT4G14050	blue	0.0780464	0.716986	2.51131	2.01708	1.25788	2.09192	1.57785	1.13208	1.76588	2.32198	1.11508	3.10099	0.697432	0.463144	1.44863	0.987305	1.09995	3.36699	1.44923	1.83302	0.300164	0.610565	1.48085	1.9658	1.84146	1.21317	2.45641	11.0288	1.49725		0	0	0	0	0	0	0	0	0	0	-2.43453	0
AT4G14420	blue	-0.0431166	0.841446	67.9902	97.733	49.4002	87.8154	94.9644	130.238	65.4868	83.1894	92.5392	81.5242	43.1892	95.2726	132.025	77.7426	89.9077	80.5524	122.626	176.644	67.4295	55.1937	92.4936	83.9547	95.5532	85.4889	78.4365	265.354	88.4556		0	0	0	0	0	0	0	1.0709	0	0	-1.32572	0
AT4G14620	blue	0.255355	0.228477	14.3153	15.8881	14.9188	15.8726	16.6196	16.9191	17.2185	14.7495	10.4139	23.3089	14.8961	14.1572	10.6947	18.695	24.0467	7.38248	11.2851	5.76553	23.1356	24.4909	17.0821	12.0135	18.0267	15.4077	16.1799	10.2037	8.25546		0	0	0	0	0	0	-1.60637	0	0	0	0	0
AT4G14760	blue	0.0672985	0.7547	13.2814	13.867	25.823	18.6272	13.4453	7.22672	19.4925	16.9824	19.0954	26.8956	7.04946	8.70248	17.6527	9.50837	8.59554	23.0718	18.0118	11.9743	10.6932	10.5734	12.8877	12.6076	16.3352	11.9799	15.9495	27.4967	19.2259		0	0	-1.31162	0	0	0	1.15101	0	0	0	0	0
AT4G15440	blue	0.335117	0.109427	1.35219	2.3273	54.0069	7.08789	1.63622	1.3715	24.5946	34.1733	76.2513	30.7662	1.65231	1.49625	2.49599	1.86061	1.18452	29.8796	4.74696	9.55134	0.905073	1.1689	0.897015	4.04707	1.25592	0.845339	21.2235	149.517	75.915		-1.74686	-4.32663	-5.70674	3.68812	0	0	5.08655	0	0	-2.28983	-6.7476	-6.489
AT4G15450	blue	-0.0859341	0.689705	11.6781	36.2544	32.8846	28.6635	28.8971	16.355	24.1983	24.2508	32.1077	68.4965	16.4273	20.7788	22.9733	25.8187	20.2939	33.2037	46.2024	19.5502	22.9227	23.3236	26.4036	29.7743	39.1531	13.0503	25.8243	52.4784	36.5073		0	0	0	1.64053	0	0	0	0	0	0	0	-1.4844
AT4G15490	blue	0.261464	0.217152	20.9524	44.0477	81.4346	33.374	20.0622	13.5106	36.3502	47.0373	119.487	42.5462	34.4979	26.2647	23.012	68.6917	15.8272	11.2728	88.6249	80.8376	22.6217	21.9807	12.8787	22.9027	10.4117	10.7274	41.834	144.682	115.386		0	-1.17151	-3.05449	0	-1.01131	0	0	1.93068	2.61679	0	-3.64878	-3.42739
AT4G15620	blue	0.0148444	0.945114	0.20991	0.561995	1.66397	5.13474	1.64124	0.662377	0.688811	0.754771	7.59196	7.85245	1.14259	2.5292	4.88212	1.44418	0.286037	11.2364	2.68515	2.35258	1.40501	0.635096	0.216611	2.57101	1.86756	1.16912	0.935879	19.4228	7.73834		0	0	0	0	0	0	0	0	0	0	-3.23069	0
AT4G15640	blue	-0.0227144	0.916098	6.7963	6.98005	4.75566	12.1692	6.17049	3.8673	5.26469	3.92601	4.4074	5.80977	4.76502	2.68486	9.42947	6.7455	7.97061	21.2226	13.0519	9.255	3.72871	3.70802	4.71383	5.81762	7.85379	2.9254	6.74148	37.574	7.20717		0	0	0	0	0	0	2.55042	0	0	0	-2.11045	0
AT4G15770	blue	0.122382	0.568888	26.2862	30.531	79.9077	49.8086	36.899	45.8953	22.7059	35.9999	102.455	25.0872	54.8581	27.946	44.579	55.4515	43.984	73.499	65.1943	76.582	41.1398	39.4729	32.9094	30.6508	65.0809	36.2936	31.2688	161.663	102.174		0	0	-1.06838	0	0	0	0	0	0	0	-1.16486	-1.49354
AT4G16240	blue	0.197782	0.354238	3.91506	18.8674	11.1408	4.45437	7.65275	5.14754	13.7036	10.3234	8.84993	1.47937	2.02958	4.49261	1.68625	6.28498	0.889154	0.90724	12.3007	18.0676	0.8735	1.97421	2.69336	0	3.57254	3.11507	5.81841	125.519	15.4314		0	0	0	0	0	0	0	0	0	0	-4.98699	0
AT4G16590	blue	0.228769	0.282265	0	0.14181	7.91305	0	0	0	0	0.0634847	9.67831	0.0500362	0	0	0	0	0	0.184112	0.178304	0	0	0	0	0	0	0	0	66.9053	3.80704		0	0	-4.65038	0	0	0	0	0	0	0	-7.75263	0
AT4G16630	blue	0.115583	0.590704	12.0921	13.7374	18.9808	19.281	14.109	12.3012	6.64225	9.9442	22.213	7.67088	17.9821	8.00144	17.8674	21.0109	15.7157	30.1891	18.9761	21.5689	17.2902	16.1118	13.4193	9.06578	18.444	13.7178	11.993	50.9717	23.1657		1.58549	0	0	0	0	0	0	0	0	0	-1.31872	0
AT4G16720	blue	-0.123202	0.566283	286.555	243.225	431.546	453.43	428.763	364.235	252.178	264.331	430.283	351.899	407.336	239.938	469.241	388.364	357.428	686.208	516.751	551.646	291.714	314.426	246.733	358.45	376.218	220.144	387.5	920.808	421.976		0	0	0	0	0	0	1.27566	0	1.12755	0	-1.14351	0
AT4G17610	blue	0.0618234	0.77413	2.18864	1.59953	0.757463	2.62473	1.36823	1.77324	1.88283	1.61647	1.27027	1.37463	0.942942	1.85818	2.25475	1.28195	1.59195	4.35896	2.50897	1.4819	1.50453	1.6331	1.31238	1.79221	1.6598	1.2943	2.67497	7.92191	1.41948		0	0	0	0	0	0	0	0	0	0	-2.10701	0
AT4G18040	blue	-0.0420882	0.845183	34.3129	27.6557	69.0901	63.9476	46.1115	60.059	38.2359	54.3637	84.5324	67.2593	24.1805	49.3723	80.8216	42.5423	50.0446	83.8619	61.965	91.8997	31.4599	33.7942	48.8708	64.4	62.7441	55.4561	46.4414	143.386	91.117		0	0	0	0	0	0	1.45607	0	0	0	-1.04453	0
AT4G18050	blue	0.254184	0.230693	2.40747	3.77358	7.04647	2.44029	0.884132	1.62296	3.56219	4.65878	17.8845	1.11645	1.42957	2.71239	3.19558	1.02392	1.87887	3.31688	3.00594	9.8116	1.43562	1.15881	4.83314	1.89056	1.79741	9.22938	3.73587	17.2933	10.1387		0	0	-3.37182	0	0	0	0	0	0	0	-3.11839	0
AT4G18100	blue	-0.217685	0.306864	145.435	146.194	254.283	375.804	340.383	258.003	154.331	170.497	274.915	320.57	240.998	183.08	476.655	307.811	305.485	656.262	339.7	436.632	244.574	224.572	206.326	348.738	337.885	174.631	235.496	656.14	309.183		1.332	1.05522	0	0	0	0	1.46557	0	1.04825	0	0	0
AT4G18890	blue	0.0163144	0.939688	3.9406	9.33956	8.66614	9.92233	4.63002	7.64428	7.46179	10.0346	13.3615	5.19935	4.01866	3.22465	9.76612	4.00003	4.92958	12.0357	7.6547	22.2314	2.24844	2.73632	7.0662	8.82849	5.04007	10.5884	6.66556	25.1679	17.3444		0	0	0	0	0	0	0	0	0	0	-2.17224	0
AT4G18910	blue	0.177337	0.407108	12.0928	11.2043	12.4279	16.4639	18.5914	22.0808	16.9429	17.295	20.8856	14.7865	15.4258	13.6818	15.362	21.5007	15.5527	8.4068	21.1315	19.8862	12.1867	9.55796	14.0211	13.3137	11.8097	8.21633	13.6736	62.117	15.7831		0	0	0	0	0	0	0	0	0	0	-2.24719	0
AT4G20000	blue	-0.00714863	0.973554	0.505245	2.81362	3.2041	2.64428	2.76528	8.44988	0.795813	3.63341	7.88048	0	1.57152	3.30474	1.30568	1.52948	2.34083	0.702485	4.62619	21.0515	1.21745	3.82163	5.42229	3.12674	1.38312	16.4018	1.8021	33.217	5.34177		0	0	0	0	0	0	0	0	0	0	-4.43809	0
AT4G20860	blue	0.341199	0.102745	74.2335	45.2185	155.26	69.6218	40.9999	71.2954	20.0502	47.8097	257.632	1.65407	69.7798	40.8917	25.7472	110.678	75.2452	16.0399	35.0586	57.1166	43.0949	32.9034	67.3808	37.0368	22.0318	125.748	53.8449	319.433	242.377		1.84398	0	-1.76323	-3.89587	0	0	-1.38429	0	0	0	-3.71003	0
AT4G21120	blue	-0.0150224	0.944457	0.559666	6.6729	9.23707	13.7116	13.7112	14.717	0.97948	3.43448	22.5612	0.126887	9.40031	10.2114	8.38862	16.8909	5.94858	1.91944	23.5124	36.2084	1.94795	2.87862	9.47154	2.21281	1.37889	27.4902	2.99432	66.5943	21.8519		3.85529	2.055	0	-5.98236	0	0	0	2.94918	1.90141	0	-5.44599	0
AT4G21140	blue	0.124807	0.561195	8.1644	10.4675	14.4445	14.1298	3.44653	6.89433	7.24494	9.59261	20.9249	13.1658	2.5037	3.76072	11.4409	7.27851	4.23077	19.026	16.258	22.1367	6.77321	5.21872	5.93312	7.8576	10.2308	6.03863	9.96079	53.0603	26.7148		0	0	0	0	0	0	0	0	0	0	-2.22689	0
AT4G21380	blue	0.00233231	0.99137	3.69654	23.1782	7.67412	19.584	11.0682	8.72615	14.5931	13.8395	18.9763	34.1948	4.78343	13.2598	55.7122	8.85273	6.53675	6.55202	22.1896	35.2344	3.55081	4.22606	12.4045	28.3406	7.29987	14.459	9.84903	60.602	19.2349		0	0	0	0	0	0	0	2.31171	1.47287	1.6257	-2.9056	0
AT4G21570	blue	-0.151458	0.479894	106.193	89.7521	50.2113	86.886	79.1672	69.2904	55.5629	59.7431	72.9382	80.8297	31.6835	62.8893	62.9721	83.5942	66.8257	64.1991	155.557	105.598	61.9749	57.9474	70.6217	137.857	91.587	56.8793	105.904	169.687	77.0465		0	0	0	0	-1.41736	0	0	1.34384	0	0	0	0
AT4G21670	blue	-0.206325	0.333402	9.9028	12.3488	12.1586	11.6222	12.149	10.381	11.2418	12.8957	14.8226	9.5318	11.7935	11.7092	15.3605	8.13279	8.41869	14.9781	21.4731	24.2912	6.06104	6.10703	10.4031	10.9271	9.40276	11.0736	13.3534	23.4071	13.1246		0	0	0	0	0	0	1.34679	1.7332	1.19018	0	-1.16796	0
AT4G21880	blue	0.100881	0.639048	3.67599	3.16939	3.87518	2.76461	0.771317	0.39321	3.06677	2.2851	2.95762	3.31954	2.13174	0.375354	2.49567	2.01469	0.636755	7.62324	1.00674	0.86259	0.792357	0.801156	0.900113	2.36969	2.4305	0.495736	2.6588	10.0888	3.46698		0	0	0	0	0	0	3.30775	0	0	0	0	0
AT4G21990	blue	0.106391	0.620748	1.79194	11.8172	60.0973	8.79893	3.19544	7.58895	5.57069	16.4812	68.3279	31.1114	3.15353	15.0974	17.3655	3.37412	3.46994	24.7181	10.604	62.7369	2.08319	1.49808	15.4744	12.3419	6.97095	18.31	10.3921	59.3641	72.6855		0	-2.30892	-3.08031	0	0	2.14047	3.61027	0	1.98619	0	-2.94234	-1.98933
AT4G22530	blue	0.272542	0.197587	7.1411	34.821	27.146	11.6686	9.89977	25.6504	12.3648	32.3424	94.6216	13.8651	5.31666	15.2994	16.0985	15.8891	24.5344	4.43631	26.1873	87.1465	6.40698	8.61936	28.0652	6.17058	9.87848	10.1549	12.2902	155.108	87.7172		0	-1.65015	-1.79299	0	0	0	0	0	1.60141	0	-3.82502	-3.11098
AT4G22580	blue	0.217966	0.306225	16.0799	11.4064	32.5997	12.8241	9.76964	4.97617	16.0842	17.9218	21.9142	17.8178	3.45764	6.49677	16.7019	3.98409	7.25687	22.2853	12.7405	11.2486	5.53718	5.70982	9.60379	16.3986	11.3233	5.75943	21.6689	30.2154	23.9517		0	0	-2.04856	0	0	0	2.05044	0	0	0	0	-2.05642
AT4G22980	blue	0.198445	0.352593	3.58806	14.799	19.9277	6.7303	2.40104	7.42065	10.4376	19.3872	29.1548	16.3246	2.8655	6.09259	10.776	1.73468	5.02146	10.5843	5.09254	29.9203	1.29817	1.24696	9.30653	8.87695	3.51749	7.40726	9.94426	48.4658	21.0451		0	-2.95557	-1.88392	0	0	0	3.06894	0	1.65156	0	-3.63652	0
AT4G23000	blue	0.236738	0.26537	1.88514	1.83105	1.84457	1.57121	0.399909	0.518776	5.12146	4.35079	1.31309	5.8146	0.136362	0.188655	1.81271	0.180974	0.26883	0.975283	0.944514	0.83818	0.264097	0.331606	0.678601	3.08049	0.780097	0.31394	4.16055	10.3548	1.37223		0	-3.38572	0	0	0	0	0	0	0	0	-3.58268	0
AT4G23230	blue	-0.25243	0.234037	2.72292	3.97259	1.15504	6.51031	8.27942	8.03191	7.25173	8.62725	2.0071	4.56294	2.51628	7.20019	9.84117	2.93223	2.41985	3.73104	13.922	16.0262	2.21876	3.34311	3.82791	5.59663	4.6453	5.02383	5.02696	15.6628	2.14102		0	0	0	0	0	0	0	1.97731	2.03256	0	0	0
AT4G23250	blue	0.0719196	0.738412	3.62912	14.879	36.8935	13.7737	5.2586	9.91349	8.78053	16.6718	49.8642	19.7408	4.04349	11.1416	16.6224	2.12417	4.65003	17.3593	15.3165	56.9574	2.90043	2.21241	12.4646	18.6809	3.8553	15.2997	13.0064	50.8776	54.3289		0	-1.60685	-2.24034	0	0	0	2.62294	2.7106	2.1588	0	-3.57429	-1.82851
AT4G23540	blue	-0.00308817	0.988574	6.65283	13.279	14.1622	14.7858	10.0057	6.5839	7.48045	9.84299	15.9549	7.56866	18.1343	6.48502	19.8731	11.6479	6.56362	17.3396	18.0769	19.7449	11.5874	9.27069	7.13589	13.1889	10.9666	8.95516	9.72012	34.4892	16.0221		0	0	-1.18679	-1.32825	0	0	0	0	1.43507	0	-1.50521	0
AT4G23670	blue	0.306057	0.145809	168.537	738.067	381.666	348.104	14.2966	16.5635	530.826	347.009	588.245	978.957	64.8656	59.7455	600.762	39.432	20.4915	303.499	43.0444	10.7245	44.5662	73.3974	86.8609	344.837	57.8661	16.7059	722.504	1594.67	722.45		0	-4.54342	-5.06014	0	0	1.56295	2.80924	0	-3.05104	0	-4.63657	-5.43476
AT4G23680	blue	0.225309	0.289805	1.34499	3.96106	6.01437	10.3293	0.438174	0	1.76541	6.28701	26.8562	1.65173	0.174312	1.15755	2.17236	0.462676	0.458192	4.05178	2.1129	10.345	0.150042	0.169556	0	2.02308	0.767073	0.356719	10.5654	213.149	23.7001		0	0	-4.77839	0	0	0	0	0	0	0	-7.97046	-6.05425
AT4G23990	blue	0.0393809	0.855035	0.0334954	0.143484	1.22548	2.66766	0.174595	0.211391	0.439655	0.0963512	5.11081	0.949255	0	0.172965	1.34168	0.0460896	0.45643	4.42429	2.61593	2.29658	0.0448395	0.152014	0.0691293	1.03644	0	0.213208	1.66406	5.09753	3.68113		0	0	-4.50537	0	0	0	0	0	0	0	-4.43648	0
AT4G24010	blue	0.267258	0.206764	0	0.149431	0.97847	0.277821	0.0454577	0	0.137363	0.100344	2.72045	0.869963	0.108502	0.0600443	0.766253	0	0	1.26104	0.0469713	0.0919905	0	0.0527711	0	0.224873	0	0	0.311055	7.68711	2.96018		0	0	0	0	0	0	0	0	0	0	-4.97054	0
AT4G24240	blue	0.229282	0.281157	25.7835	23.1799	16.3019	20.4901	25.8736	22.1491	50.9481	31.3724	13.2117	22.0003	26.3556	16.2697	14.6703	26.166	37.8017	15.6305	34.3414	28.8344	26.0553	17.1756	25.6254	32.8816	25.8754	20.3814	32.8443	62.0331	22.408		-1.26605	0	0	0	0	0	0	0	0	0	-1.11363	0
AT4G24450	blue	-0.148962	0.487247	11.1556	18.8108	22.6334	21.0461	10.0967	8.12841	25.7178	28.2389	25.6755	14.5773	17.8855	15.955	8.15066	5.35857	4.83678	11.3368	56.7801	78.7603	9.80194	9.72668	17.5815	14.3827	5.46921	7.42362	18.0861	35.4361	18.1148		0	-1.42599	-1.56915	0	1.72118	1.74104	0	2.46458	2.13017	0	-2.54799	-1.28727
AT4G24510	blue	0.374726	0.0712054	59.9705	47.3472	50.4416	25.3956	35.4651	20.6211	59.5138	42.4696	40.5471	35.6069	11.627	34.995	25.8529	33.1558	40.7499	41.1302	25.2756	8.2974	36.2165	40.3572	32.8573	17.7521	81.423	11.0411	55.1541	116.69	37.3364		-1.18059	0	0	0	-1.52947	0	0	0	-2.01873	-1.53459	0	-1.758
AT4G24660	blue	-0.250443	0.237863	7.99416	12.7914	41.8646	27.9281	26.1049	31.0129	23.2081	35.3051	35.1847	43.9248	16.8206	24.6065	12.6384	26.9176	22.812	29.0297	37.2318	48.3629	14.6045	11.0975	15.14	22.6748	13.5168	24.395	19.0489	42.4808	35.3254		0	0	0	1.86168	0	0	0	0	1.64229	0	0	0
AT4G25320	blue	-0.353774	0.0898933	8.24692	11.2495	13.0917	12.7902	12.668	11.4125	8.22441	8.81319	13.4347	10.9677	7.23684	10.8645	13.2158	11.7281	9.16602	13.26	26.6139	22.3553	7.77114	6.76062	9.22333	10.5732	12.7385	10.1909	10.8575	19.0714	12.1135		0	0	0	0	0	0	0	1.89616	0	0	0	0
AT4G25730	blue	0.0582265	0.786966	26.7951	33.8981	49.1846	43.8347	29.1443	25.9347	16.643	26.1466	52.1094	15.6896	38.2508	16.1979	31.5037	37.1643	26.9786	59.133	45.9538	56.8026	30.7983	30.5053	27.3667	20.1685	40.0636	31.1654	33.627	99.0956	55.6371		1.44521	0	0	0	0	0	0	0	1.02029	0	-1.1587	0
AT4G26600	blue	0.124552	0.562003	10.4101	8.05778	8.29614	9.8896	1.96993	2.60193	7.48594	6.07797	6.83431	2.64837	3.47307	1.95154	8.12392	3.92381	2.05993	12.3722	8.65098	8.24471	4.18532	3.74214	5.03439	6.28995	10.2047	2.40559	8.09658	28.8201	8.07731		0	0	0	0	0	0	0	0	0	0	-1.35002	0
AT4G27090	blue	-0.434531	0.0338519	693.522	570.778	600.581	888.26	1088.86	918.728	533.93	528.96	570.963	581.643	772.142	641.054	922.777	812.667	921.721	1167.72	966.031	975.487	635.329	621.076	668.66	742.958	830.438	647.315	829.752	984.825	678.953		0	1.0994	0	0	0	0	0	0	0	0	0	0
AT4G27520	blue	0.259119	0.221455	136.752	170.441	673.274	144.004	44.2296	28.4307	154.874	72.3374	693.578	450.652	34.0706	21.4568	212.741	60.7138	45.6617	495.078	28.0031	17.4128	55.5147	39.4893	41.2653	238.37	75.8522	42.227	289.916	1597.99	886.384		0	0	-4.51834	1.14737	0	0	3.19828	0	0	0	-4.2491	-4.39199
AT4G27560	blue	0.286499	0.174693	7.98158	13.7917	36.4874	12.5909	2.99907	6.72145	11.5691	17.6069	52.1896	17.8182	1.06615	6.9957	12.148	3.43629	3.13609	15.9994	15.099	17.8198	0.852158	1.33337	7.17525	11.1112	3.3512	7.32467	21.0208	109.456	65.667		0	-2.49575	-2.86672	0	0	0	4.27232	3.42052	0	0	-4.8817	-3.16463
AT4G27640	blue	-0.110227	0.608132	34.3825	31.2453	42.9037	38.0781	37.531	25.2366	33.4319	38.2862	35.1494	22.6517	40.8518	23.374	30.3954	30.1095	29.5301	40.7287	64.3923	52.1071	32.0243	25.7583	32.2855	31.6288	45.6491	36.2768	33.2221	82.4642	33.6381		0	0	0	0	0	0	0	1.24106	0	0	0	0
AT4G27950	blue	0.332607	0.112275	6.58525	4.53862	1.51079	5.19274	6.79718	2.36604	2.99534	3.75106	3.46354	0.960843	3.85322	2.69348	4.63358	6.1904	5.33079	1.99438	2.72161	5.75995	11.6958	8.97571	5.65168	13.1977	1.69564	3.32016	8.22252	21.671	3.08389		0	0	0	0	0	0	0	0	0	0	-3.52804	0
AT4G28200	blue	-0.0613793	0.775712	17.4831	18.8472	30.8292	28.1906	24.0904	23.2609	17.2744	19.9278	34.9838	17.6313	15.8458	21.7231	32.5141	20.7112	22.7193	28.8158	38.4042	43.0003	17.4628	16.5228	20.2317	26.82	24.6171	24.075	21.386	61.2253	33.2339		0	0	0	0	0	0	0	1.13601	1.05448	0	-1.16664	0
AT4G28440	blue	-0.118345	0.581797	42.8894	37.1462	60.5704	66.8556	48.1053	60.9166	54.5404	57.1982	71.2518	71.7665	46.317	54.9465	83.8764	51.2861	57.3504	91.6188	74.2004	73.364	46.6721	44.6488	48.7673	54.2619	58.2174	52.9264	55.9978	95.5328	73.5578		0	0	0	0	0	0	1.01465	0	0	0	0	0
AT4G28510	blue	-0.102029	0.635216	30.4731	47.6965	29.2803	41.0554	46.1899	39.898	24.8942	27.0737	28.6615	14.494	44.1883	38.881	34.3268	61.4792	48.8809	62.2206	71.7353	48.8903	33.0913	35.5683	29.0269	21.43	44.1412	32.4414	33.8415	101.702	30.5342		0	0	0	0	0	0	0	0	0	0	-1.05633	0
AT4G28570	blue	-0.036878	0.864163	14.7695	25.2023	31.0915	26.4262	23.7188	19.9669	26.4248	25.2532	31.2736	15.0753	16.4409	24.6313	29.6554	16.4438	14.5725	12.6109	44.1897	42.4634	11.0754	10.8934	21.1224	19.5951	15.3507	20.8212	24.0056	49.0579	24.1697		0	0	0	0	0	0	0	1.93947	0	0	-1.52835	0
AT4G28590	blue	-0.0320488	0.88182	7.00834	6.39936	4.40847	8.64522	4.80672	4.77219	3.97011	6.26017	4.33577	7.10835	2.983	4.44438	8.86498	3.04531	5.73001	16.514	7.94683	6.71172	4.04903	3.12483	3.6541	7.22858	8.07813	3.99144	6.20232	30.8071	5.13134		0	0	0	0	0	0	0	0	0	0	-1.78334	0
AT4G29100	blue	-0.189073	0.376246	14.2983	16.6234	42.9966	24.7361	21.7592	16.6105	31.8151	26.6217	34.8115	19.7055	25.5876	17.9528	21.4489	23.4476	16.4144	44.9345	41.9345	46.4865	19.2063	15.1115	17.0791	23.6745	20.3083	17.0649	23.3288	34.1006	27.8608		0	0	0	0	0	0	1.26781	1.3917	1.41133	0	0	0
AT4G29130	blue	-0.0164472	0.939198	34.2086	38.5	82.6797	47.6957	35.2843	33.1035	45.7725	45.325	88.5756	53.1151	18.5722	42.1813	52.8812	19.2849	29.9465	88.8421	64.0409	64.241	19.0393	22.2682	38.8521	41.9661	32.5211	34.0478	51.3941	77.0877	80.2375		0	0	-1.32973	0	0	0	2.26383	1.44322	0	0	-1.0973	-1.23701
AT4G29390	blue	-0.431249	0.0353765	133.148	130.39	167.772	266.605	244.419	235.027	124.101	131.338	184.315	255.222	186.445	199.622	319.477	225.797	227.78	385.148	304.305	326.906	211.022	194.992	170.914	257.826	233.92	198.622	148.382	367.895	199.657		1.15125	0	0	0	0	0	0	0	0	0	0	0
AT4G29510	blue	-0.0624201	0.772005	20.3859	27.6418	24.7948	40.4025	28.2793	25.3336	14.0265	13.3992	22.4216	19.1335	36.5622	21.9783	40.5028	33.7818	26.5096	24.9916	41.1749	33.3827	33.8191	32.7461	25.1082	34.267	26.5533	26.0745	24.0837	56.3777	29.7317		1.57435	0	0	0	0	0	0	0	0	0	0	0
AT4G29520	blue	-0.0314468	0.884025	10.5764	11.7953	11.6531	17.7596	8.64969	10.2425	8.52097	21.8211	23.6605	18.8523	1.92845	13.5596	61.3558	6.82494	6.46062	37.9296	37.4205	40.8746	5.9563	7.062	7.67748	17.9619	11.5813	7.19651	11.7074	60.2096	20.1927		0	0	0	-1.638	0	0	2.7124	2.32489	2.37925	0	-2.23037	0
AT4G29840	blue	0.255432	0.228332	119.353	98.0317	112.027	87.1289	47.7507	73.7654	113.848	92.1149	123.368	126.845	57.8414	72.6796	76.1931	65.0247	88.8308	74.1639	52.7285	78.8366	37.1727	36.5401	67.1284	84.6368	59.2978	71.997	136.129	234.424	108.888		0	0	0	0	0	0	1.03804	0	0	0	-1.83525	0
AT4G30150	blue	-0.0455275	0.832699	1.93843	4.09418	3.15203	5.00822	1.73665	1.57168	1.62556	2.16845	3.89493	1.83117	2.21913	1.9	4.66151	2.42649	1.28403	11.6416	5.14778	6.35426	2.54088	2.34187	2.97269	3.05456	4.2747	3.06326	3.25808	15.5368	5.09362		1.67141	0	0	0	0	0	2.23746	0	0	0	-1.71397	0
AT4G30800	blue	0.0928215	0.666185	3.80334	2.57248	7.32373	5.0105	1.04342	1.73707	2.10198	4.60653	6.90053	5.67296	0.933945	2.06735	12.0273	1.37721	2.59134	18.9258	3.23448	9.10591	2.00978	1.81693	2.27222	5.03261	5.06888	1.27418	2.16745	40.4561	8.63261		0	0	0	0	0	0	3.27682	0	0	0	-2.84879	0
AT4G30960	blue	-0.231116	0.277219	230.167	345.982	425.454	313.67	381.392	537.738	440.7	400.418	575.922	301.803	285.283	590.425	271.074	346.287	401.863	300.475	1093.42	1340.51	151.412	211.361	364.745	212.004	227.898	424.419	449.819	529.728	650.553		0	0	0	0	0	0	1.03033	2.29028	1.84458	0	-1.06904	0
AT4G31160	blue	-0.0682938	0.751183	13.9501	13.0203	17.2926	19.3952	14.1993	8.86735	17.1816	15.342	13.5794	12.6445	12.3751	9.74796	14.1905	9.9232	10.628	15.1301	25.1935	20.2275	12.2643	11.1048	13.4042	16.0078	11.4998	14.5333	17.1494	27.1781	14.0213		0	0	0	0	0	0	0	1.10108	0	0	-1.093	0
AT4G31490	blue	-0.101578	0.636721	36.4855	32.2294	30.1815	44.4372	34.5724	33.3423	34.7564	38.0847	37.6403	39.5126	15.4825	30.1081	58.6911	23.508	32.2314	48.3925	39.0148	55.359	19.5301	18.1414	34.6813	43.1338	33.0379	30.9952	34.2822	69.8704	38.1469		0	0	0	0	0	0	1.35065	1.02394	0	0	0	0
AT4G31500	blue	-0.0633686	0.768632	245.768	587.15	869.414	473.356	506.646	336.469	484.869	1035.75	893.25	203.579	279.07	472.854	468.085	287.335	210.142	304.758	1383.35	1268.43	62.6367	128.358	267.402	361.269	236.371	532.875	405.55	1088.23	893.495		0	0	-1.3184	-1.13672	0	1.18917	2.32415	3.34913	2.21271	0	-2.05504	0
AT4G31590	blue	0.224691	0.291167	36.2471	13.7356	19.3067	11.2794	10.2947	5.76783	21.3488	13.5903	14.7065	30.0972	1.92724	4.31941	12.6897	5.92544	9.58303	25.1556	12.5147	2.98197	11.5709	8.67033	13.3632	9.90574	24.3405	2.8594	29.401	33.1544	18.5752		0	0	0	1.31044	0	0	1.16195	0	-2.19718	-1.46864	0	-2.69989
AT4G31700	blue	0.332634	0.112245	3.872	1.80288	5.74864	2.29845	1.53565	1.06245	2.54116	3.87409	7.42067	0.763353	1.30908	0.579547	4.13299	1.5057	2.17932	3.62805	2.26683	2.88565	0.788771	1.01869	1.5635	1.51933	1.95864	1.07158	3.32398	18.754	7.49422		0	0	0	0	0	0	0	0	0	0	-3.11144	0
AT4G31810	blue	-0.0845688	0.694401	7.56021	8.03941	5.12947	12.8419	4.23217	5.2081	4.47252	7.27464	8.06346	3.3798	5.05085	4.12391	10.1815	8.93766	3.48238	22.6517	14.7681	19.5859	6.77087	5.79902	6.04346	7.96253	13.7004	6.10009	6.98556	36.9475	8.59157		0	0	0	0	0	0	1.78378	0	0	0	-1.28344	0
AT4G32010	blue	0.147887	0.490429	13.6892	19.1309	20.0395	16.1548	13.5056	12.7522	22.4603	21.2248	18.3799	16.426	14.8347	13.0766	18.5976	13.1587	10.8152	15.4223	20.6878	20.802	9.39013	10.6848	12.2727	15.0832	14.053	13.2094	22.9105	32.7122	17.9292		0	0	0	0	0	0	0	0	0	0	-1.07113	0
AT4G32200	blue	0.244331	0.249889	5.03255	4.84847	4.3602	4.77518	5.82377	3.52557	5.30493	5.1981	6.67626	2.24671	7.67558	3.04356	2.76175	5.1067	3.33617	3.05283	3.79376	4.86783	4.60403	2.41034	3.68938	1.97908	4.44155	2.84469	5.64342	23.1362	5.46021		0	0	0	0	0	0	0	0	0	0	-2.23319	0
AT4G32800	blue	0.299006	0.155799	35.343	14.2438	45.0826	17.0508	16.0303	20.788	13.6058	47.7795	43.969	15.3605	3.88451	14.7251	9.27873	16.0675	9.53004	21.0974	7.65141	13.6675	11.5356	9.06849	23.9705	11.9956	37.5216	15.402	12.8065	46.5268	50.8174		0	-1.51778	0	0	0	0	0	0	0	0	0	-1.72249
AT4G32980	blue	0.0432965	0.840793	1.48455	1.27187	10.4103	9.16307	1.16074	0.409897	13.5427	7.63331	6.92133	35.8453	0.519476	0.319415	10.8859	0.357479	0.303441	13.7262	2.64864	0.489359	0.496832	0.617594	0.076597	9.23505	1.0668	0.2953	6.71338	33.2565	7.58963		0	0	-3.98752	1.78378	0	0	4.8296	0	0	0	-4.81445	-4.68407
AT4G33030	blue	0.186839	0.382013	49.8638	42.9164	39.6112	50.9553	31.4165	28.0049	110.185	100.274	30.0922	118.289	21.6994	26.6938	71.5825	24.6754	32.1661	57.8809	54.5765	30.8832	21.679	18.7545	27.3801	65.2322	44.082	21.3297	84.8476	256.48	37.102		-1.06457	-1.61654	0	0	0	0	1.45836	1.46026	0	0	-2.39276	0
AT4G33040	blue	-0.122122	0.569716	1.09317	3.51211	23.5972	4.35313	5.41325	3.622	24.1059	19.8107	22.6104	14.8705	1.53009	3.38696	3.67251	1.5042	1.48962	27.3586	38.4184	60.2498	0.731698	0.330745	1.57929	3.5235	1.79555	1.39167	18.2422	28.4816	14.1429		0	0	0	0	0	0	5.26617	6.77915	5.22036	0	-3.83971	0
AT4G33170	blue	0.102696	0.632997	1.1042	0.909627	0.379817	0.773109	0.221371	0.134013	1.0034	0.773711	0.416003	0.674	0.704517	0.0974684	1.09751	0.350625	0.347228	0.944775	0.762474	1.53059	0.189508	0.214155	0.233733	1.24111	0.232521	0.360438	1.26232	4.37775	0.512029		0	0	0	0	0	0	0	0	0	0	-4.08693	0
AT4G33510	blue	0.0218522	0.919272	38.7357	44.2057	36.4166	42.2835	28.4313	21.2228	42.8351	39.2914	36.8322	60.1544	24.4419	21.0846	41.57	21.053	18.3924	34.1912	34.1083	36.5079	20.8532	23.915	16.8857	45.6503	20.9423	25.8186	41.3355	70.6841	38.325		0	0	0	0	0	0	0	0	0	0	-1.60714	0
AT4G33670	blue	0.19824	0.3531	152.643	123.635	42.7586	88.0886	95.8661	96.1816	114.735	99.1705	40.4059	76.6789	75.2025	81.4544	62.1248	93.5495	115.733	29.4022	74.4791	53.3135	83.9118	88.7814	93.4004	74.3326	85.9864	85.2794	144.78	54.7626	37.1798		0	0	1.34139	0	0	0	-1.47138	0	0	0	0	1.19739
AT4G33700	blue	0.0604307	0.779093	36.068	35.391	18.1417	24.6322	12.0485	19.0652	38.6909	43.6467	22.7107	67.4523	5.19646	34.4293	24.8989	11.6516	14.4078	19.9193	17.935	36.9352	9.865	9.41696	24.9389	24.7262	25.5614	17.2625	33.1179	82.3635	19.1023		0	-1.79921	0	1.50224	0	1.27594	0	0	0	0	-1.54021	0
AT4G34040	blue	-0.00637239	0.976424	22.2822	22.0197	44.7236	25.9255	21.5358	19.9889	28.3126	26.6711	37.8937	28.4542	18.3188	19.7132	25.4559	21.8827	19.8513	31.9709	38.1135	41.3119	16.2846	18.0884	21.7994	22.1102	18.4781	23.6545	27.2126	40.7466	34.3821		0	0	0	0	0	0	1.01482	0	0	0	0	0
AT4G34050	blue	0.349688	0.0939297	12.3332	16.0972	40.3285	15.3476	7.53362	13.0131	18.4142	13.3039	63.076	15.2915	5.99396	9.28762	23.0075	8.06096	10.0836	19.8272	8.82239	13.111	6.70724	5.13078	8.74973	11.8263	5.80292	6.99178	17.1835	95.4421	84.3914		0	0	-2.18693	0	0	0	0	0	0	0	-3.89195	-3.59366
AT4G34200	blue	0.208912	0.327241	39.8168	320.947	505.334	81.5978	19.7912	153.663	39.7114	470.681	1265.93	23.0008	13.8719	243.023	54.5112	28.2509	99.3161	61.2822	124.216	1163.11	10.4345	13.2503	166.508	33.8263	58.0746	347.369	63.3626	1642.67	1083.89		1.08703	-4.51401	-2.95217	-1.18041	0	1.31014	2.59568	3.14796	2.77108	0	-4.67417	-1.64197
AT4G34490	blue	-0.0189611	0.929925	51.5729	36.5619	50.416	42.9646	26.375	25.6469	57.3525	52.555	42.2205	126.421	18.5201	25.4078	50.8418	20.3111	27.58	79.3237	30.7894	33.6721	19.8814	18.0833	27.3806	46.3517	45.1189	21.472	62.9853	101.764	45.1633		0	0	0	1.37861	0	0	2.0379	0	0	0	-1.0256	-1.07299
AT4G34560	blue	-0.185653	0.385098	15.3317	18.6727	11.6403	10.3465	16.0617	8.8933	15.5863	10.8094	12.4867	17.4651	4.09087	8.66734	21.9468	10.6516	16.2834	24.4517	47.8666	17.5398	9.4572	13.7569	16.4415	13.4686	16.3563	7.29538	15.8923	13.2676	8.15498		0	0	0	0	0	0	0	1.71807	0	0	0	0
AT4G34950	blue	-0.0689134	0.748996	106.581	35.7679	12.0133	78.3564	24.2408	27.6152	17.2581	25.7819	3.53597	356.036	2.95874	32.3103	80.2474	35.6021	18.3199	41.2646	11.727	29.6001	43.2955	15.1576	30.8005	68.4065	15.3928	34.2438	33.9286	256.485	29.7595		2.23083	0	3.05548	2.21396	-3.60659	0	0	0	0	1.11252	-3.91072	0
AT4G35050	blue	0.265622	0.209663	20.2257	16.2306	11.2361	12.8395	12.5035	11.784	22.4692	19.1321	10.5365	9.14639	20.1788	6.94406	10.2846	17.4035	16.7891	15.1598	10.6441	13.442	7.66293	7.42248	10.0138	7.8019	10.9692	10.8442	27.2924	39.9568	9.48001		0	0	0	0	0	0	0	0	0	-1.70571	-1.71715	0
AT4G35480	blue	0.1908	0.371819	58.3631	73.7449	40.404	46.5695	46.185	34.3413	51.7031	90.5912	65.3113	15.8304	28.3085	41.9409	38.5772	42.2742	27.9534	5.75797	65.4892	63.7474	30.1687	23.3111	40.7471	75.619	27.9467	57.1654	64.654	125.58	41.8013		0	0	0	0	0	0	-2.34786	1.40945	0	0	-2.02003	0
AT4G36020	blue	0.125517	0.558952	26.333	32.6904	79.4073	48.8161	22.2793	31.5222	24.8485	35.0477	108.167	31.3361	20.8842	28.4136	49.5992	20.4606	26.6891	67.4881	38.3686	75.6609	19.4672	19.8189	31.2294	53.6285	23.4015	40.445	34.1284	114.683	121.016		1.02225	0	-1.68863	0	0	0	1.83516	0	1.2434	0	-2.14515	-1.58145
[truncated: 5,967 more rows]
