# Supplementary material for: Sclerotinia sclerotiorum utilizes host-derived copper for ROS detoxification and infection
Source: PLoS Pathog. 2020 Oct 1;16(10):e1008919. doi: 10.1371/journal.ppat.1008919 (PMC7553324; doi:10.1371/journal.ppat.1008919)
Supplement: S2 Table — (XLSX) [file ppat.1008919.s011.xlsx]

## Sheet: S2 Table
S2 Table. 1273 S. sclerotiorum DEGs during infecting A. thaliana overexpression lines and T-DNA mutants.
Gene ID	moduleColor	Gene signifcance	p (Gene Significance)	RPKM value																												log2（Fold change）
				WT-0 h	WT-6 h	WT-12 h	OX-AtCCS-0 h	OX-AtCCS-6 h	OX-AtCCS-12 h	atccs-0 h	atccs-6 h	atccs-12 h	OX-AtMT2A-0 h	OX-AtMT2A-6 h	OX-AtMT2A-12 h	atmt2a-0 h	atmt2a-6 h	atmt2a-12 h	OX-AtDRT112-0 h	OX-AtDRT112-6 h	OX-AtDRT112-12 h	atdrt112-0 h	atdrt112-6 h	atdrt112-12 h	OX-AtCC h-0 h	OX-AtCC h-6 h	OX-AtCC h-12 h	atcc h-0 h	atcc h-6 h	atcc h-12 h		OX-AtCCS vs. atccs-0	OX-AtCCS vs. atccs-6	OX-AtCCS vs. atccs-12	OX-AtMT2A vs. atmt2a-0	OX-AtMT2A vs. atmt2a-6	OX-AtMT2A vs.	OX-AtDRT112 vs. atdrt112-0	OX-AtDRT112 vs. atdrt112-6	OX-AtDRT112 vs. atdrt112-12	OX-AtCC h vs. atcc h-0	OX-AtCC h vs. atcc h-6	OX-AtCC h vs. atcc h-12
SS1G_00002	blue	0.530309	0.00768272	3.12133	31.6223	27.6097	0	42.6047	21.0267	0	31.9131	17.996	3.12133	70.7338	40.7949	0	23.5565	50.9971	0	59.8742	93.6234	3.12133	35.5443	28.8371	3.12133	32.2344	33.9371	0	47.2806	49.0517		0	0	0	0	0	0	0	0	1.5185	0	0	0
SS1G_00030	blue	0.44228	0.0304588	0	174.946	137.845	0	375.466	239.117	0	699.912	133.415	0	231.432	561.385	0	273.165	344.141	0	165.36	1368.89	91.2753	152.853	369.774	0	92.413	315.383	0	386.132	489.38		0	0	0	0	0	0	0	0	1.70784	0	0	0
SS1G_00031	blue	0.543258	0.00607968	0	80.3902	89.1475	0	85.3949	111.913	0	125.074	62.6937	0	61.174	117.04	32.6218	46.6923	126.723	0	46.3526	247.533	0	38.8478	106.371	0	37.4323	93.6812	0	79.3892	100.52		0	0	0	0	0	0	0	0	1.03807	0	0	0
SS1G_00059	blue	0.53794	0.00670038	0	78.4675	40.7793	0	49.0234	59.3297	0	54.5478	36.1444	0	53.144	99.2225	6.09734	37.2891	80.1138	0	55.5563	162.313	18.292	42.8855	70.7909	0	48.1521	63.4851	0	61.1573	62.0009		0	0	0	0	0	0	0	0	1.01669	0	0	0
SS1G_00170	blue	0.713362	9.10778e-05	0	344.279	227.486	0	219.477	201.776	3.97897	228.835	191.927	3.97897	318.745	283.473	7.95795	219.523	307.318	7.95795	267.988	367.209	0	222.111	265.482	3.97897	213.917	286.519	0	631.497	189.796		0	0	0	0	0	0	0	0	0	0	-1.14998	0
SS1G_00171	blue	0.645085	0.000665228	29.6271	870.713	1572.4	0	832.797	1086.61	49.3784	2259.22	834.826	29.6271	629.136	1114.83	9.87568	515.294	1487.14	9.87568	377.823	1757.21	9.87568	228.227	626.228	19.7514	404.951	545.064	9.87568	973.701	1248.87		0	-1.11558	0	0	0	0	0	0	1.30808	0	-0.85399	1.1153
SS1G_00233	blue	0.603457	0.00179662	0	15.9549	22.2415	0	22.6286	20.1297	0	45.8276	15.2871	0	20.599	24.6963	0	7.58202	34.8238	0	16.7183	55.9384	4.48227	11.0091	17.0513	4.48227	14.0682	17.9655	0	31.8069	30.6616		0	0	0	0	0	0	0	0	1.53351	0	0	0
SS1G_00238	blue	0.0947468	0.659664	0	22.5614	21.7271	0	10.2711	58.2477	0	35.102	15.6124	0	13.0576	69.2133	0	15.4867	16.7363	0	1.95132	303.051	0	2.04424	26.4604	0	2.78082	17.2933	0	3.12343	25.3897		0	0	0	0	0	0	0	0	3.3372	0	0	0
SS1G_00263	blue	0.462236	0.0229576	97.164	11120.7	3978.69	0	236.18	3996.33	19.4328	2111.02	4402.69	38.8656	388.023	3590.6	116.597	604.334	3765.57	19.4328	875.998	2636.5	97.164	429.566	2227.85	77.7312	236.1	11652.1	19.4328	8297.77	7638.25		0	-2.83577	0	0	0	0	0	0	0	0	-4.72351	-0.690105
SS1G_00284	blue	0.591131	0.00235067	0	42.3118	31.2219	0	17.428	19.7363	0	75.2348	25.6943	0	22.1562	24.2006	0	8.6174	28.3048	0	20.6501	73.7035	0	18.6212	24.7817	0	9.93365	28.3639	0	57.7402	15.4185		0	0	0	0	0	0	0	0	1.39201	0	-2.12744	0
SS1G_00332	blue	0.465848	0.0217748	0	309.813	400.678	0	16.0497	311.02	0	1386.22	333.94	0	48.8459	197.975	7.80333	21.3227	155.131	0	15.8001	626.106	15.6067	3.48473	97.5371	7.80333	10.2708	174	0	527.115	330.378		0	-6.10826	0	0	0	0	0	0	2.50193	0	-5.26976	0
SS1G_00343	blue	0.620512	0.0012161	0	86.3606	82.7892	0	57.9909	55.0845	0	268.727	82.8118	0	64.5603	51.8644	0	37.62	58.2578	0	52.3783	130.08	0	35.2122	45.8381	5.25669	32.9977	54.0058	0	86.7997	103.018		0	0	0	0	0	0	0	0	1.32433	0	0	0
SS1G_00355	blue	0.550423	0.00532006	0	237.426	344.611	0	104.107	498.729	0	606.59	203.828	0	115.716	329.813	0	83.1371	351.441	9.12753	101.161	552.444	0	69.2934	170.457	9.12753	80.3993	255.25	0	221.091	393.192		0	0	1.46763	0	0	0	0	0	1.51597	0	0	0
SS1G_00367	blue	0.263164	0.21407	0	135.69	61.8098	0	21.7172	111.567	0	227.606	49.0445	7.74315	83.4406	215.3	0	27.2035	73.4286	0	9.48948	501.833	0	12.967	73.0669	0	10.9755	26.3981	0	102.497	47.2418		0	0	0	0	0	0	0	0	2.59947	0	0	0
SS1G_00430	blue	0.639534	0.000765804	7.70354	118.122	113.015	0	61.9375	126.853	0	236.287	88.8294	0	119.638	112.528	7.70354	68.1621	182.192	7.70354	107.545	260.361	0	75.6838	90.581	7.70354	74.8758	102.568	0	138.241	89.7277		0	0	0	0	0	0	0	0	1.34278	0	0	0
SS1G_00432	blue	0.620648	0.00121222	0	65.7771	33.8873	0	39.7349	72.6152	0	129.892	34.5132	9.23952	47.5865	63.9307	0	30.0561	74.951	0	54.6474	111.844	0	41.2609	34.2358	9.23952	26.1931	48.5264	0	79.4348	39.2892		0	0	0	0	0	0	0	0	1.52747	0	0	0
SS1G_00445	blue	0.599364	0.00196667	0	99.3922	89.9777	0	59.2082	83.8222	0	118.447	43.2743	0	66.0918	86.097	0	43.213	94.4182	0	50.2064	177.053	0	38.8012	60.6693	0	64.9024	56.9306	0	96.9641	58.5439		0	0	0	0	0	0	0	0	1.36469	0	0	0
SS1G_00451	blue	0.495956	0.0137112	0	42.5857	61.5166	0	30.0502	118.353	0	106.011	22.7333	5.18431	102.285	249.773	0	29.007	136.827	0	85.6347	317.113	5.18431	85.6608	173.4	5.18431	89.2319	59.2333	0	146.801	144.732		0	0	2.55695	0	0	0	0	0	0	0	0	0
SS1G_00458	blue	0.669212	0.000348946	0	542.762	601.393	0	107.138	563.632	0	930.217	487.93	0	101.233	301.618	15.4863	98.7386	499.845	7.74315	218.258	819.937	7.74315	216.981	350.989	0	215.591	574.694	7.74315	1048.21	737.259		0	-2.79388	0	0	0	0	0	0	1.04364	0	-1.86982	0
SS1G_00464	blue	0.584337	0.00271383	0	114.283	139.573	0	53.3284	140.583	0	355.613	106.198	6.95631	52.9141	150.637	0	43.4474	177.237	6.95631	28.9115	210.888	6.95631	21.7454	74.9213	0	26.0592	116.655	0	90.6574	183.912		0	0	0	0	0	0	0	0	1.31258	0	0	0
SS1G_00468	blue	0.521871	0.00890567	17.2119	553.756	410.327	0	9.65485	349.452	0	1066.87	317.972	0	29.3217	188.565	0	21.2763	311.694	0	11.464	637.957	0	4.80395	132.23	8.60595	0.871323	237.492	8.60595	593.077	346.857		0	-6.4637	0	0	0	0	0	0	2.08996	0	-8.99905	0
SS1G_00593	blue	0.573045	0.00342263	0	41.2372	64.9839	0	57.403	126.817	0	103.641	48.9187	0	62.42	92.0347	0	48.9915	109.86	0	47.5315	154.507	11.5849	39.4478	54.3735	0	38.7068	58.176	0	69.1659	48.1916		0	0	0	0	0	0	0	0	1.32625	0	0	0
SS1G_00609	blue	0.58241	0.00282509	0	13.1011	10.8143	0	6.39031	9.37966	0	23.2951	10.731	0	10.6515	9.6342	0	5.63291	10.4127	0	7.89126	35.5128	2.27843	7.12235	11.538	0	5.53639	10.8118	0	23.1639	11.7948		0	0	0	0	0	0	0	0	1.4415	0	0	0
SS1G_00637	blue	0.614839	0.00138806	0	64.403	57.5615	0	20.3487	44.6702	0	125.625	49.3178	0	52.8512	71.5226	0	28.3214	63.3733	0	40.7787	114.889	0	19.5965	47.1757	0	22.3924	44.9622	0	66.8305	33.1013		0	0	0	0	0	0	0	0	1.10367	0	0	0
SS1G_00669	blue	0.401406	0.0518763	0	31.9173	27.1604	0	12.2056	25.3024	0	65.549	14.3879	0	20.3198	46.0036	13.988	8.49388	21.8418	0	12.9192	86.9101	0	11.4521	22.8055	0	5.19287	14.6072	0	31.1782	10.3445		0	0	0	0	0	0	0	0	1.74969	0	0	0
SS1G_00670	blue	0.287963	0.172402	0	19.1801	30.2251	0	21.8294	56.8002	0	149.206	18.9607	0	44.4027	80.7806	0	24.3059	53.3552	0	49.7662	336.423	0	26.068	58.2557	0	18.9124	55.9376	0	65.3208	30.2184		0	0	0	0	0	0	0	0	2.34936	0	0	0
SS1G_00816	blue	0.575647	0.00324681	0	54.4745	73.8258	0	8.92787	8.93473	3.97897	132.216	48.7895	0	12.6111	11.2166	0	12.4258	18.1845	0	11.6609	29.837	0	7.10757	7.86323	0	3.62572	17.7814	0	63.2583	41.196		0	0	0	0	0	0	0	0	0	0	-3.71318	0
SS1G_00871	blue	0.395701	0.0556192	0	17.9292	8.47616	0	14.6922	12.2529	0	0	9.57106	0	30.0925	36.9171	0	15.3365	26.9328	0	57.9181	33.6695	0	27.7794	39.4674	0	27.8445	18.1002	0	226.967	14.5273		0	0	0	0	0	0	0	0	0	0	-2.61528	0
SS1G_00878	blue	0.581003	0.00290875	0	185.245	217.036	0	81.3999	273.009	0	390.966	137.106	5.88298	78.3119	190.715	0	60.4739	265.5	0	56.1109	353.862	0	49.2593	121.055	0	47.6505	231.732	5.88298	132.465	303.457		0	0	0	0	0	0	0	0	1.36708	0	0	0
SS1G_00881	blue	0.567427	0.00382989	0	126.884	257.628	0	359.914	300.159	0	615.011	173.676	0	259.848	411.073	0	185.53	378.759	17.823	148.15	640.559	53.4689	85.5615	222.337	0	131.73	178.182	0	277.272	263.612		0	0	0	0	0	0	0	0	1.34614	0	0	0
SS1G_00884	blue	0.293739	0.163572	0	109.358	105.913	0	18.6696	94.9767	0	329.655	144.594	0	23.0753	199.373	16.6413	28.1498	74.152	0	10.6406	579.819	0	14.8631	47.0689	8.32067	8.42439	64.0175	0	39.7418	144.604		0	0	0	0	0	0	0	0	3.44231	0	0	0
SS1G_00891	blue	0.54142	0.00628847	0	13.9787	78.673	0	1.36368	47.7654	0	93.2086	24.8739	0	10.4019	18.6902	0	4.74494	87.4935	0	15.933	108.988	0	4.07115	31.8882	0	5.90727	37.9681	0	102.014	45.8449		0	0	0	0	0	0	0	0	1.59262	0	-3.69839	0
SS1G_00892	blue	0.309134	0.141595	0	1.95901	20.0663	0	2.67553	48.1966	0	0	4.64786	0	1.1338	10.0843	0	0.930955	58.8555	0	6.09961	92.7378	0	3.99378	18.734	0	1.44876	22.7435	0	29.7787	42.3283		0	0	0	0	0	0	0	0	2.12705	0	0	0
SS1G_00905	blue	0.605737	0.00170744	0	32.2375	28.9288	0	12.8417	17.1354	0	54.3363	24.1672	0	13.7342	31.4293	3.27045	8.51101	23.1669	0	16.2064	62.1859	3.27045	10.9536	25.7714	0	7.94692	26.0662	0	74.086	29.0231		0	0	0	0	0	0	0	0	0	0	-2.80899	0
SS1G_00908	blue	0.541579	0.00627025	0	166.114	126.294	0	51.7427	213.105	0	435.281	96.8003	0	48.9136	197.749	0	60.9364	182.407	0	53.8768	350.03	10.6434	49.9068	111.74	0	48.4924	167.699	0	137.983	179.068		0	0	0	0	0	0	0	0	1.46688	0	0	0
SS1G_00974	blue	0.381628	0.0657484	5.19325	661.217	482.897	0	0	664.697	0	371.677	465.15	15.5797	2.46895	307.431	20.773	2.70298	465.184	0	7.47137	887.61	0	3.47872	272.736	15.5797	3.15479	1242.22	0	869.215	391.737		0	-5.97703	0	0	0	0	0	0	1.52197	0	-7.69428	-1.74579
SS1G_01009	blue	0.012112	0.955206	0	37.4883	3.47507	0	3.01176	141.662	0	0	17.6578	0	14.0391	137.25	0	3.14384	34.0461	0	1.2874	626.783	0	0.899136	29.8419	0	0.815409	19.294	0	0	2.97797		0	0	3.1808	0	0	0	0	0	4.21211	0	0	0
SS1G_01029	blue	0.144144	0.501592	0	0	0	0	4.66418	2.33388	0	0	1.01281	0	1.48239	0.799072	0	2.43436	9.97511	6.2362	1.66145	25.3858	0	0	1.23239	0	0	4.59688	0	5.53164	5.76482		0	0	0	0	0	0	0	0	4.18403	0	0	0
SS1G_01036	blue	0.612498	0.00146487	0	146.418	116.268	0	53.1173	60.9755	0	197.548	71.2409	0	79.1136	55.136	0	36.4209	69.6874	4.17765	95.9415	220.854	0	70.4269	63.2604	0	41.4513	80.2585	0	177.302	78.7821		0	0	0	0	0	0	0	0	1.62327	0	-1.68497	0
SS1G_01060	blue	0.398373	0.0538407	0	681.391	1167.66	0	40.6826	1207.42	6.79929	3823.45	407.472	13.5986	82.967	747.51	20.3979	69.8931	981.152	0	32.9687	2169.07	6.79929	14.4227	601.125	20.3979	42.6811	746.154	0	532.129	512.884		0	-6.23011	1.74388	0	0	0	0	0	1.67089	0	-3.22837	-0.621676
SS1G_01065	blue	0.624118	0.00111658	0	172.93	111.8	0	48.4473	175.756	0	165.571	89.4213	0	152.694	114.126	0	75.8578	172.071	0	70.7563	282.767	0	106.668	67.2052	0	80.3397	114.894	0	180.108	113.771		0	0	0	0	0	0	0	0	1.89252	0	0	0
SS1G_01066	blue	0.595786	0.00212639	0	68.457	77.056	0	20.0348	4.45559	0	60.8619	57.0396	0	4.71669	7.62751	0	10.844	20.4036	0	12.6874	18.4927	0	25.254	8.23463	0	2.41077	10.4213	0	41.4293	145.273		0	0	0	0	0	0	0	0	0	0	0	3.72032
SS1G_01086	blue	0.429931	0.0360042	0	862.477	501.183	0	25.7673	744.142	0	503.205	316.533	39.3736	109.193	580.189	39.3736	33.3014	643.297	0	160.496	534.614	0	156.05	360.844	0	85.7086	1555.48	0	1168.65	418.571		0	0	1.40995	0	0	0	0	0	0	0	-3.35752	-1.97465
SS1G_01094	blue	0.490979	0.0148417	0	24.7874	23.9695	0	10.0022	13.8598	0	52.589	14.0341	4.11487	27.7138	34.2717	0	10.7085	20.6861	0	26.0916	85.295	0	16.0788	23.3789	0	13.3317	19.5262	0	32.569	30.4307		0	0	0	0	0	0	0	0	1.68681	0	0	0
SS1G_01137	blue	0.54588	0.00579181	0	179.073	182.829	0	89.5608	296.467	0	506.205	162.314	9.21127	66.4174	227.794	0	56.3327	272.577	0	50.5538	435.649	0	50.3901	113.77	9.21127	48.4957	228.31	0	128.215	367.848		0	0	0	0	0	0	0	0	1.75659	0	0	0
SS1G_01236	blue	0.424503	0.0386812	15.9651	405.086	665.912	0	5.97031	158.335	0	1210.62	329.726	0	30.3602	122.741	5.3217	17.3115	119.781	0	14.4617	606.282	0	1.18826	86.2371	0	4.84924	105.425	5.3217	114.744	368.958		0	-7.33952	0	0	0	0	0	0	2.63316	0	-4.15277	1.72641
SS1G_01251	blue	0.453333	0.0260947	0	77.3197	188.74	0	93.1764	210.326	0	346.739	53.5049	0	217.606	234.835	5.53692	177.234	156.888	0	97.6547	429.727	0	64.9063	165.635	0	96.9827	64.0273	0	43.0689	60.397		0	0	2.15161	0	0	0	0	0	1.19497	0	0	0
SS1G_01361	blue	0.418254	0.0419558	0	284.595	480.514	0	13.8817	109.154	0	962.379	378.948	0	31.0936	266.361	0	15.1805	66.6471	10.6059	16.9538	519.788	0	14.2089	56.0663	10.6059	15.0334	37.6238	0	80.3271	254.91		0	-5.79114	-1.6189	0	0	0	0	0	3.03227	0	0	2.67944
SS1G_01422	blue	0.389279	0.0600797	0	91.9219	96.5704	0	15.6929	85.5046	0	309.868	68.153	0	22.167	102.761	0	13.3475	70.3199	0	23.8508	286.204	0	11.4521	71.6415	0	32.1014	55.4214	0	49.6306	34.4818		0	0	0	0	0	0	0	0	1.81773	0	0	0
SS1G_01441	blue	0.557326	0.00466523	0	36.1938	48.621	0	18.2331	26.7624	0	77.5442	34.8414	2.16697	25.9269	26.9333	0	17.7638	36.3948	0	19.0517	99.7015	0	11.6124	26.6041	2.16697	10.3117	36.2395	0	41.1043	37.259		0	0	0	0	0	0	0	0	1.72552	0	0	0
SS1G_01464	blue	0.589845	0.00241601	0	28.9587	34.6824	0	56.1618	43.539	0	48.6596	29.5436	0	61.3422	75.8894	0	34.1289	71.535	0	42.3782	104.685	0	27.3933	44.6226	0	29.9823	41.1238	0	43.2981	48.4925		0	0	0	0	0	0	0	0	1.04976	0	0	0
SS1G_01509	blue	0.410562	0.0462812	0	73.264	94.0122	0	5.71776	82.9712	0	254.029	32.9022	0	15.7495	60.7336	0	9.94751	57.648	0	10.9985	181.807	0	10.2419	37.014	0	5.41813	35.5726	0	59.4657	35.3351		0	0	0	0	0	0	0	0	2.11581	0	0	0
SS1G_01548	blue	0.748507	2.59095e-05	13.387	703.781	557.417	0	226.531	400.805	0	1026.54	495.71	0	300.718	294.181	13.387	240.385	396.91	0	326.699	683.335	0	237.636	401.13	6.69352	210.086	296.964	6.69352	690.553	413.33		0	-1.85579	0	0	0	0	0	0	0	0	-1.30503	0
SS1G_01589	blue	0.552647	0.00510115	4.3215	44.9645	63.3989	0	2.4241	12.9385	0	55.2298	16.4934	0	2.0545	17.7195	0	0.562313	23.2061	0	17.7306	40.2754	0	7.71941	12.8102	0	0.875073	24.4885	0	50.1272	11.9845		0	0	0	0	0	0	0	0	0	0	-5.4283	0
SS1G_01602	blue	0.558082	0.00459774	24.4885	368.788	353.977	0	613.567	898.146	0	1095.39	421.576	0	587.93	888.003	24.4885	388.745	1166.72	0	383.625	1476.92	0	240.588	571.049	48.977	433.89	533.638	0	489.576	448.221		0	0	0	0	0	0	0	0	1.19045	0	0	0
SS1G_01661	blue	0.555276	0.00485215	0	327.279	381.651	0	5.95978	2.98218	0	285.149	289.889	0	3.78833	2.04207	0	0	5.46256	0	0	4.26807	0	0	0.787363	0	1.61356	2.9369	0	276.204	312.325		0	0	-6.42626	0	0	0	0	0	0	0	-7.0076	6.65178
SS1G_01662	blue	0.544194	0.00597553	0	326.318	404.657	0	4.70116	143.025	0	610.524	187.427	0	3.58595	54.7678	0	3.92586	76.9865	0	9.64584	211.699	0	7.29816	47.2023	5.02852	3.56384	117.455	0	304.337	455.546		0	-6.69668	0	0	0	0	0	0	1.98464	0	-6.00435	1.87465
SS1G_01728	blue	0.650545	0.000577645	0	50.7907	53.9944	0	16.5161	26.997	0	63.9704	29.8868	0	30.0956	46.0275	0	14.9417	33.9768	2.94436	23.0625	72.0716	0	16.4358	30.1842	0	12.5205	30.114	0	45.0018	35.3835		0	0	0	0	0	0	0	0	1.07519	0	0	0
SS1G_01730	blue	0.398654	0.0536567	4.73598	54.4642	60.2838	0	12.3975	72.6696	0	217.897	25.7669	0	13.5093	77.6759	0	12.9411	83.3298	4.73598	9.08468	196.086	0	11.6322	43.2864	0	10.549	40.5832	0	42.9786	28.8948		0	-3.81132	0	0	0	0	0	0	1.99905	0	0	0
SS1G_01737	blue	0.504054	0.0120232	0	256.231	574.129	0	20.5048	140.908	0	504.548	416.165	0	22.5921	197.66	0	14.2694	88.5412	0	25.321	409.99	0	10.6107	67.0013	14.6218	17.0246	162.346	7.31088	81.8096	405.496		0	-4.29675	-1.38567	0	0	0	0	0	2.43288	0	0	1.23979
SS1G_01757	blue	0.136379	0.525149	0	6.44331	5.07686	0	1.1	25.3194	0	30.0743	6.68811	0	4.19528	61.0588	0	3.06197	7.39366	0	2.50775	95.4764	0	0.65679	11.9166	0	2.97815	16.2619	0	0.401409	6.52595		0	0	0	0	0	0	0	0	2.82173	0	0	0
SS1G_01776	blue	0.670106	0.000340328	6.7234	605.671	526.543	0	228.8	537.212	13.4468	893.637	334.678	20.1702	280.218	532.407	0	168.846	552.316	6.7234	378.312	865.005	20.1702	329.521	434.477	13.4468	191.283	458.121	0	533.531	372.911		0	-1.64139	0	0	0	0	0	0	0	0	-1.06812	0
SS1G_01851	blue	0.553017	0.00506547	0	65.0213	94.3749	0	58.4232	70.1617	0	159.731	48.7157	0	126.76	108.899	12.4983	42.2831	95.6741	0	95.898	212.879	0	64.1856	76.5669	0	75.9244	71.3995	0	103.187	46.2142		0	0	0	0	0	0	0	0	1.29479	0	0	0
SS1G_01918	blue	0.570703	0.0035877	13.6913	3111.53	2029.27	0	161.28	1931.72	27.3826	2799.65	1818.89	41.0739	264.701	2045.55	95.839	356.302	1279.58	13.6913	67.846	2232.26	0	90.1833	965.584	54.7652	569.726	2151.54	13.6913	1682.48	1979.46		0	-3.7934	0	0	0	0	0	0	1.02858	0	-1.1505	0
SS1G_01953	blue	0.612109	0.00147799	0	316.546	459.807	0	4.41148	266.364	0	532.7	326.976	7.86445	12.4629	77.5935	0	4.09328	193.186	0	3.3524	142.799	0	1.75601	89.5589	0	3.18499	247.102	0	453.436	508.899		0	-6.59171	0	0	0	0	0	0	0	0	-6.74172	0
SS1G_01965	blue	0.393651	0.0570142	0	171.258	71.0206	0	0	33.8795	0	557.443	14.0341	0	0	11.5996	0	1.07085	182.414	0	0	30.4153	0	1.83758	78.2684	0	2.4997	105.403	0	16.2845	34.9953		0	-5.89759	0	0	0	-3.95203	0	0	0	0	0	0
SS1G_01991	blue	0.406913	0.0484515	8.07529	692.077	1097.58	0	99.6546	770.65	0	1413.9	546.893	16.1506	67.1844	930.217	0	113.482	545.275	0	38.7256	1600.36	0	49.585	445.836	0	37.6094	305.067	0	127.831	428.485		0	-3.50239	0	0	0	0	0	0	1.66336	0	0	0
SS1G_02020	blue	0.333712	0.111015	2.8879	9.4889	31.1524	0	2.15992	8.64632	0	44.2897	14.7741	0	0.915301	17.0218	0	1.12732	8.90874	0	1.53879	66.9772	5.77581	2.90172	8.2039	0	0.29239	7.84979	0	7.48785	25.0944		0	0	0	0	0	0	0	0	2.84884	0	0	0
SS1G_02038	blue	0.45162	0.026736	0	85.7733	28.5929	0	2.2528	36.0725	12.0483	123.184	47.9404	0	6.68261	21.6133	0	0	28.9079	0	3.20992	78.7306	0	1.34511	16.6669	0	6.09926	16.6522	0	226.896	24.5028		0	0	0	0	0	0	0	0	0	0	-4.80551	0
SS1G_02042	blue	0.265837	0.209281	0	7.56645	2.12922	0	3.32162	13.2967	0	10.0905	2.08369	0	2.03319	18.463	0	2.56836	20.0711	0	0.946569	32.9855	0	0.881459	6.09484	0	0.599534	20.3697	1.97384	8.0808	2.91943		0	0	0	0	0	0	0	0	2.25572	0	0	0
SS1G_02048	blue	0.504658	0.0119046	0	64.7462	95.9575	0	9.47438	103.245	0	223.056	48.9187	0	25.8739	82.9616	0	24.1752	82.3366	0	29.0993	251.197	0	22.628	67.8692	0	15.9607	84.5579	0	137.142	92.64		0	0	0	0	0	0	0	0	1.70754	0	-2.69134	0
SS1G_02057	blue	0.640964	0.000738714	0	60.5075	45.6027	0	19.7614	26.0691	0	55.2562	42.9112	0	36.1613	40.011	0	23.7535	42.263	0	44.2836	113.474	0	37.0065	41.0597	0	26.2648	37.6246	0	89.1577	39.0794		0	0	0	0	0	0	0	0	1.28611	0	0	0
SS1G_02149	blue	0.33228	0.112651	8.53281	14.0183	27.6135	0	7.97733	43.1107	0	76.336	10.3935	0	17.5787	89.6546	0	14.4338	20.473	0	13.6399	75.8677	0	2.85788	17.9164	0	15.5505	7.46912	0	7.56879	23.6635		0	0	0	0	0	0	0	0	1.90175	0	0	0
SS1G_02169	blue	0.616526	0.00133489	0	87.3799	85.7594	0	14.6557	41.9057	0	150.26	41.3718	0	34.602	68.8687	0	18.2125	47.9751	0	28.6387	108.555	5.59867	22.5018	44.5328	0	21.5401	47.7177	0	136.76	57.9653		0	0	0	0	0	0	0	0	0	0	-2.2548	0
SS1G_02189	blue	0.596295	0.00210306	0	55.8569	52.0949	0	29.1914	37.3937	0	95.7723	48.0059	2.08161	56.0788	40.2756	0	22.2104	38.2908	0	47.805	136.693	2.08161	36.0213	44.8389	0	21.0755	37.1136	0	84.6516	40.0246		0	0	0	0	0	0	0	0	1.42767	0	-1.59423	0
SS1G_02203	blue	0.540572	0.00638681	0	127.977	115.963	0	15.051	76.2847	0	252.21	49.3404	0	20.986	48.244	0	12.1634	71.795	0	32.2376	179.414	2.59662	20.8723	96.4068	2.59662	16.0368	105.512	0	134.475	49.9273		0	-3.74248	0	0	0	0	0	0	0	0	-2.65613	-1.16034
SS1G_02250	blue	0.627185	0.00103749	37.0338	1108.67	1113.25	0	939.435	898.578	0	1956.31	965.343	24.6892	505.695	884.21	0	350.169	1215.78	12.3446	154.576	1297.94	24.6892	143.331	488.212	37.0338	193.727	464.647	0	460.739	1880.62		0	0	0	0	0	0	0	0	1.23019	0	0	1.93616
SS1G_02266	blue	0.820921	8.9084e-07	27.0546	1367.99	1683.94	0	803.487	785.541	4.50911	2109.17	1484.77	27.0546	976.811	972.391	18.0364	699.376	745.468	4.50911	803.201	1403.45	36.0729	718.867	1074.43	18.0364	688.906	663.512	9.01821	1360.81	1192.96		0	-1.06812	0	0	0	0	0	0	0	0	-0.570346	0.765516
SS1G_02331	blue	0.279064	0.186648	0	0	3.10185	0	1.34415	4.03555	0	0	0.583756	0	2.27842	1.84225	0	0.935398	3.28536	0	0.766091	1.54017	0	3.21028	0.710318	0	0	0.662379	0	77.0093	0		0	0	0	0	0	0	0	0	0	0	-4.01142	0
SS1G_02332	blue	0.531835	0.00747723	0	147.936	177.759	0	20.2045	53.0775	0	207.149	62.5194	0	24.6156	48.4603	0	17.5754	70.9888	0	8.63656	139.629	0	4.5239	35.0341	0	24.6159	42.9373	0	64.5135	59.9334		0	0	0	0	0	0	0	0	1.81432	0	0	0
SS1G_02334	blue	0.468269	0.0210101	5.97636	44.1827	141.83	0	2.23492	239.32	0	160.396	46.5893	0	4.73541	56.6675	5.97636	9.33171	195.969	0	44.2638	239.439	11.9527	23.3525	97.2885	5.97636	6.65594	277.812	0	791.095	499.425		0	0	2.5376	0	0	-1.767	0	0	1.11887	0	-6.48132	0.765325
SS1G_02336	blue	0.590771	0.00236879	0	87.5059	291.307	0	47.8047	168.94	0	245.062	243.296	0	80.399	169.942	15.9792	53.02	128.711	7.98961	52.7891	274.737	23.9688	33.8953	114.47	0	50.1531	111.898	0	61.0568	159.531		0	0	0	0	0	0	0	0	1.08263	0	0	0
SS1G_02340	blue	0.336836	0.107507	6.98859	132.036	467.401	0	6.53364	60.1556	0	205.427	300.209	0	3.32248	218.497	0	4.54677	16.7679	0	0.744761	463.037	0	0	41.9504	0	7.78328	27.0453	0	5.24533	257.121		0	0	-2.14247	0	0	3.72687	0	0	3.28392	0	0	3.16816
SS1G_02388	blue	0.528724	0.00790107	0	115.835	56.5871	0	105.995	136.158	0	183.825	67.332	0	52.2917	93.2356	0	59.4504	100.536	0	22.9924	230.67	0	18.8919	32.6048	8.46091	17.9894	68.6046	0	128.162	109.499		0	0	0	0	0	0	0	0	2.64223	0	0	0
SS1G_02399	blue	0.629155	0.000989272	0	86.735	45.5606	0	15.5867	19.7583	0	78.1267	45.5793	0	24.2187	19.2264	0	14.4624	20.9532	0	56.5586	79.4759	0	41.5693	20.8666	0	18.5679	15.6178	0	128.925	49.3179		0	0	0	0	0	0	0	0	1.74887	0	-2.38391	0
SS1G_02409	blue	0.587216	0.00255449	0	211.473	258.269	0	79.4256	320.355	12.8722	477.077	175.606	0	101.993	156.69	12.8722	72.0217	236.781	12.8722	67.2163	397.128	12.8722	51.7349	121.148	12.8722	67.7696	195.699	0	204.643	316.518		0	0	0	0	0	0	0	0	1.53238	0	0	0
SS1G_02472	blue	0.524486	0.00851062	0	175.258	238.274	0	30.5066	164.393	0	368.912	153.89	0	30.8275	162.421	0	27.7618	136.223	0	30.093	341.488	12.5503	16.8138	76.886	0	20.3309	150.332	0	119.031	259.878		0	0	0	0	0	0	0	0	1.97059	0	0	0
SS1G_02486	blue	0.56647	0.00390317	0	100.09	59.9366	0	92.9553	150.484	0	261.618	65.3041	0	107.747	146.137	0	68.493	103.576	0	43.63	215.372	0	50.6047	65.7371	0	57.7357	57.9324	0	86.798	86.5058		0	0	0	0	0	0	0	0	1.5316	0	0	0
SS1G_02495	blue	0.581653	0.00286986	10.4586	502.578	256.1	0	17.6	101.767	0	554.704	264.127	0	14.0878	56.2847	0	14.2892	94.9973	0	13.096	178.979	0	8.17339	54.6417	0	10.589	157.56	5.22931	528.076	310.345		0	-4.65386	0	0	0	0	0	0	1.53126	0	-5.22837	0
SS1G_02536	blue	0.586944	0.00256922	3.85177	178.237	190.298	0	59.7769	102.348	0	344.586	113.226	0	101.021	105.619	0	48.1144	84.9351	0	94.8199	306.368	7.70354	55.9028	99.5249	3.85177	52.2571	77.547	0	239.688	107.531		0	-2.20299	0	0	0	0	0	0	1.44169	0	-1.78571	0
SS1G_02544	blue	0.723661	6.42488e-05	9.62327	326.735	305.196	0	233.917	257.506	9.62327	516.548	310.235	0	171.564	286.073	0	149.009	393.618	0	76.4023	259.267	9.62327	53.7183	135.499	0	71.1256	188.424	0	271.184	491.052		0	0	0	0	0	0	0	0	0	0	0	1.30106
SS1G_02625	blue	0.654429	0.000521579	0	244.846	186.829	0	61.5999	172.612	0	384.951	152.107	9.41276	123.807	130.259	0	72.2625	197.881	0	89.7775	355.941	0	57.7976	136.953	0	94.3479	147.008	0	302.502	177.506		0	0	0	0	0	0	0	0	1.19751	0	0	0
SS1G_02649	blue	0.629717	0.000975889	0	65.6643	63.1213	0	11.6586	32.3101	4.79631	85.8172	40.8954	0	4.18043	21.5101	0	11.8578	23.5638	0	7.41144	51.1231	0	8.03209	14.9285	0	3.39927	35.134	0	60.5438	47.8847		0	0	0	0	0	0	0	0	0	0	-3.74294	0
SS1G_02663	blue	0.389628	0.0598309	0	309.617	495.369	0	15.6957	97.0187	0	410.194	404.983	0	15.2589	270.166	0	11.5652	39.4916	0	6.57771	583.709	0	4.96146	44.2775	0	9.49885	73.934	0	15.1614	383.426		0	-4.38365	-1.8848	0	0	2.79726	0	0	3.54015	0	0	2.29381
SS1G_02781	blue	0.567839	0.0037987	2.98818	46.6373	144.409	0	2.23492	18.4522	0	76.3793	46.3466	0	3.31479	17.6129	0	2.33293	20.4846	0	5.09511	31.5304	0	3.00247	14.0249	0	2.1178	26.5697	0	37.9236	120.989		0	0	0	0	0	0	0	0	0	0	-3.75072	2.10619
SS1G_02792	blue	0.379334	0.0675256	7.94745	1325.25	1109.36	0	2.97203	83.2808	7.94745	2884.6	338.817	0	11.335	127.293	7.94745	17.5801	78.0901	0	2.54083	410.782	0	1.77455	44.7613	0	2.41396	54.5554	7.94745	336.752	558.35		0	-9.5985	-1.84772	0	0	0	0	0	3.0176	0	-6.7124	3.27454
SS1G_02793	blue	0.382972	0.0647241	0	93.3672	49.0444	0	12.3975	35.4486	0	302.635	51.5339	0	5.25363	72.8211	0	7.39494	20.5619	0	2.01882	100.453	0	2.11495	20.1223	0	4.79502	35.3467	0	9.69442	52.536		0	0	0	0	0	0	0	0	2.1392	0	0	0
SS1G_02819	blue	0.361928	0.0822286	0	31.9097	40.6149	0	3.35238	15.0973	0	103.112	8.73549	0	4.97218	68.92	0	11.6646	30.7269	0	4.77667	75.3848	0	1.00082	15.9441	0	5.44577	16.107	0	18.3501	6.62954		0	0	0	0	0	0	0	0	2.0608	0	0	0
SS1G_02820	blue	0.588893	0.00246543	0	85.3183	122	0	6.47356	19.4356	0	206.487	106.834	11.5406	22.8606	20.7024	0	7.50827	21.0968	0	9.83884	34.6155	0	7.7305	21.0959	0	17.5266	18.6088	0	164.575	87.4794		0	0	0	0	0	0	0	0	0	0	-2.81938	0
SS1G_02837	blue	0.579085	0.00302624	0	54.716	54.679	0	44.655	60.1937	0	118.351	46.3066	0	47.5012	99.9228	0	45.662	77.4039	0	26.4896	130.006	4.87392	24.4862	47.4367	4.87392	25.1669	37.4989	0	29.2652	57.6705		0	0	0	0	0	0	0	0	1.27406	0	0	0
SS1G_02876	blue	0.774773	8.80338e-06	0	166.279	143.743	0	75.2663	41.5581	0	190.702	98.0629	0	109.159	56.4699	3.47014	65.021	66.608	0	115.38	141.445	0	80.9698	88.9783	3.47014	65.3492	83.1331	0	194.393	134.088		0	0	0	0	0	0	0	0	0	0	-1.16099	0
SS1G_02912	blue	0.430752	0.0356124	0	249.524	167.634	0	8.96815	118.47	0	367.788	110.612	0	6.08063	72.5196	0	4.99276	56.9915	0	4.08907	192.161	0	3.21283	31.9897	9.59262	3.88488	72.4778	0	42.5443	99.3164		0	0	0	0	0	0	0	0	2.40619	0	0	0
SS1G_02931	blue	0.658261	0.000470943	0	66.5365	41.4531	0	44.3797	53.931	0	202.226	42.2188	0	60.8976	73.8595	5.65119	55.1499	69.7322	0	48.1789	117.443	0	41.0094	41.4606	5.65119	36.6185	28.3785	0	99.8689	70.0019		0	0	0	0	0	0	0	0	1.3217	0	0	0
SS1G_02946	blue	0.405664	0.0492119	0	191.717	379.073	0	103.747	257.095	0	320.793	292.869	0	78.5081	567.079	0	85.95	167.542	0	57.0183	588.017	0	48.6716	201.026	13.2109	88.2788	160.071	0	49.5776	190.512		0	0	0	0	0	1.78205	0	0	1.36802	0	0	0
SS1G_02967	blue	0.681931	0.000242531	17.0174	743.978	893.375	5.67247	376.527	473.409	0	1449.91	699.694	0	393.28	507.334	22.6899	273.836	432.283	17.0174	361.494	1057.63	17.0174	259.649	456.944	34.0348	234.322	380.764	0	621.21	763.483		0	-1.62093	0	0	0	0	0	0	1.03029	0	-0.994846	0
SS1G_02995	blue	0.496169	0.0136643	0	420.195	364.544	0	184.681	446.018	0	1001.5	229.348	16.3257	135.825	375.493	0	139.141	417.819	0	58.7181	842.955	0	38.2754	209.102	16.3257	104.96	234.665	0	288.51	306.36		0	-2.11485	1.13629	0	0	0	0	0	1.8308	0	0	0
SS1G_03092	blue	0.801904	2.4592e-06	4.90567	75.2209	213.791	0	121.079	72.5195	0	244.513	72.5017	0	136.047	88.6307	0	106.6	117.143	0	166.508	134.269	0	157.185	99.9752	0	128.641	65.9941	0	244.35	174.139		0	0	0	0	0	0	0	0	0	0	0	1.31899
SS1G_03098	blue	0.75482	2.02325e-05	0	24.8347	40.9562	0	19.3255	14.9986	0	29.6531	24.4936	0	19.5545	23.7842	0	8.23386	18.7976	0	24.9511	36.0401	2.1093	16.2487	28.3972	2.1093	7.47458	14.4793	0	41.7376	22.2284		0	0	0	0	0	0	0	0	0	0	-2.06954	0
SS1G_03106	blue	0.557341	0.00466389	0	47.0642	91.825	0	38.2608	150.098	0	177.831	45.8613	0	55.7749	109.073	8.18501	37.2761	115.025	0	35.3266	155.195	8.18501	31.069	53.3781	0	36.463	70.8925	0	63.667	92.3091		0	0	0	0	0	0	0	0	1.35932	0	0	0
SS1G_03115	blue	0.678441	0.000268459	3.70946	112.742	132.048	0	79.7635	68.0246	0	161.187	62.3533	0	136.968	118.352	0	58.4037	94.0879	0	112.268	205.044	7.41893	72.8876	102.629	3.70946	65.3492	64.5991	0	205.522	115.217		0	0	0	0	0	0	0	0	0	0	-1.24131	0
SS1G_03130	blue	0.645211	0.000663089	0	127.092	123.576	0	99.714	105.335	0	189.32	90.6199	0	27.3878	40.4933	0	46.2608	84.6249	0	17.8914	65.0622	0	19.8458	21.7119	0	16.9979	49.1377	0	95.0117	224.578		0	0	0	0	0	0	0	0	0	0	0	2.11148
SS1G_03136	blue	0.576832	0.00316928	0	57.0845	68.4747	0	12.2182	9.31624	0	107.373	36.8912	0	9.12252	18.7394	0	7.28799	9.9545	0	9.4507	39.3333	0	8.68483	12.3753	0	6.93098	14.909	0	35.4567	47.1738		0	0	0	0	0	0	0	0	1.48783	0	0	0
SS1G_03146	blue	0.528791	0.00789173	109.247	1670.85	2198.68	0	434.802	1115.58	0	2253.86	836.434	31.2133	610.883	945.882	0	205.104	697.198	0	197.086	1804.76	15.6067	149.843	701.265	31.2133	365.008	1362.52	15.6067	444.055	1428.27		0	-2.04976	0	0	1.45037	0	0	0	1.18332	0	0	0
SS1G_03151	blue	0.580413	0.00294447	0	52.199	92.8341	0	12.2213	15.2884	0	118.34	116.326	0	6.04215	13.9585	0	8.50485	4.97853	0	8.12638	26.5485	0	5.47286	5.51652	0	0.55147	3.76406	0	77.3029	150.046		0	0	-2.75093	0	0	0	0	0	0	0	-6.71935	5.23613
SS1G_03178	blue	0.771631	1.00907e-05	0	91.8617	80.3053	0	30.6783	23.3701	0	68.8531	45.9359	0	28.1353	25.4163	0	20.7119	25.1811	0	36.7966	56.0075	0	29.8001	29.9438	0	17.3556	25.8357	0	87.5556	63.3848		0	0	0	0	0	0	0	0	0	0	-1.92305	0
SS1G_03184	blue	0.435328	0.0334896	0	131.481	115.37	0	34.6898	95.9809	0	543.953	89.5071	0	10.3767	75.5123	0	28.4009	51.1224	0	17.4452	71.3139	0	9.74715	58.7698	10.9133	14.3642	81.451	0	40.9554	92.8135		0	-3.64669	0	0	0	0	0	0	0	0	0	0
SS1G_03189	blue	0.81501	1.23651e-06	7.31977	454.962	821.971	0	199.823	129.437	3.65988	519.193	612.821	7.31977	228.515	220.879	7.31977	159.535	200.296	0	283.549	314.433	10.9796	212.063	258.748	3.65988	118.947	142.646	18.2994	411.792	483.127		0	0	-2.06649	0	0	0	0	0	0	0	-1.37986	1.67912
SS1G_03190	blue	0.792046	3.99319e-06	10.5502	540.2	508.718	0	51.2896	134.245	0	505.628	404.8	5.2751	103.24	137.212	0	142.77	124.759	0	142.226	113.3	5.2751	137.22	190.249	10.5502	124.442	193.692	0	467.913	299.409		0	-2.97713	-1.41561	0	0	0	0	0	-0.928188	0	-1.49902	0
SS1G_03201	blue	0.551954	0.00516857	0	125.039	133.612	0	17.5452	43.8966	3.12781	283.817	60.4499	0	64.6848	62.121	0	17.5006	51.103	0	44.8322	139.722	0	23.7454	57.7166	0	27.8679	34.0076	0	148.966	50.3101		0	-3.69161	0	0	0	0	0	0	1.09505	0	-2.00657	0
SS1G_03210	blue	0.567327	0.00383753	0	163.799	217.368	0	100.081	112.923	0	583.463	179.823	0	67.3583	56.4808	0	61.4527	78.5409	0	46.6948	147.28	0	21.6764	58.4617	0	45.6913	59.2304	0	139.998	241.574		0	-2.21927	0	0	0	0	0	0	1.15255	0	0	1.94722
SS1G_03222	blue	0.61187	0.00148608	0	54.398	95.4018	0	20.371	58.7617	0	278.476	52.0412	0	30.9756	32.847	0	47.5322	44.6651	0	37.5629	31.9234	0	28.6193	50.8176	0	22.0612	69.3842	0	167.041	62.7972		0	0	0	0	0	0	0	0	0	0	-2.50888	0
SS1G_03230	blue	0.603898	0.00177908	71.0397	4100.38	3377.93	0	305.509	1129.92	14.2079	5792.43	2605.15	14.2079	381.638	1283.47	42.6238	231.092	1311.63	28.4159	347.489	2665.8	42.6238	299.794	883.042	14.2079	211.46	1254.15	28.4159	2405.19	3288.75		0	-3.92067	-1.02841	0	0	0	0	0	1.41357	0	-3.09595	1.30999
SS1G_03236	blue	0.698841	0.000145378	0	268.521	244.125	0	84.6311	157.293	0	482.05	201.276	0	107.591	140.158	16.165	75.7221	198.851	0	80.9658	265.521	0	58.9537	124.986	0	80.196	125.86	0	336.041	210.2		0	-2.18571	0	0	0	0	0	0	0	0	-1.65529	0
SS1G_03253	blue	0.757745	1.79974e-05	0	391.183	491.874	0	97.9477	202.729	5.95273	608.619	424.413	5.95273	125.936	161.703	11.9055	118.509	161.869	0	148.76	245.507	5.95273	133.58	158.223	0	120.539	197.183	0	350.118	416.01		0	-2.31125	0	0	0	0	0	0	0	0	-1.1266	0
SS1G_03262	blue	0.575984	0.0032246	0	88.8482	111.097	0	40.2285	41.5794	0	247.92	66.7334	0	29.344	45.1934	0	18.3575	58.4315	0	24.9953	113.916	0	24.4135	40.9493	0	18.9263	29.8986	0	70.272	69.7732		0	0	0	0	0	0	0	0	1.2956	0	0	0
SS1G_03280	blue	0.423299	0.039296	0	31.0492	18.3484	0	14.5769	17.2405	0	9.05768	9.20823	0	48.8561	29.968	0	19.366	38.058	0	70.9959	88.4485	0	37.1882	43.0678	0	26.5497	17.9583	0	179.892	6.55154		0	0	0	0	0	0	0	0	0	0	-2.34862	0
SS1G_03282	blue	0.655603	0.000505592	5.77028	733.105	1014.59	0	788.695	656.491	17.3108	2109.12	691.141	17.3108	676.217	773.383	17.3108	400.942	943.422	0	372.031	1413.36	11.5406	266.058	444.297	11.5406	328.332	325.388	0	929.572	1318.59		0	-1.09489	0	0	0	0	0	0	1.48909	0	-1.08967	1.93793
SS1G_03286	blue	0.499824	0.0128821	0	913.451	1142.88	0	9.82325	501.371	0	4073.32	1002.55	8.75606	40.9338	171.659	8.75606	15.9507	520.213	0	99.3769	932.355	17.5121	9.77548	172.604	17.5121	18.6169	486.496	0	2423.24	968.067		0	-8.37158	0	0	0	-1.57653	0	3.25286	2.25296	0	-6.61244	0
SS1G_03292	blue	0.698239	0.000148138	0	167.075	76.5924	0	30.0788	29.0639	0	184.323	68.0178	0	35.6019	46.9113	0	33.9241	50.0684	0	27.1927	57.046	0	26.6296	44.5338	0	32.5743	39.356	0	153.29	62.5594		0	0	0	0	0	0	0	0	0	0	-1.82271	0
SS1G_03306	blue	0.811518	1.49272e-06	0	133.785	121.535	0	26.8702	17.2101	0	117.542	110.627	5.74825	37.8038	44.9295	0	38.146	45.9731	0	46.8624	60.9618	0	37.8632	41.7468	0	26.1896	35.7514	0	73.3446	75.4553		0	0	-2.50765	0	0	0	0	0	0	0	0	0
SS1G_03308	blue	0.828515	5.74304e-07	19.0638	509.81	582.661	0	231.696	224.739	0	503.523	522.213	12.7092	201.405	234.502	0	206.715	201.838	0	203.498	247.105	12.7092	150.402	213.485	12.7092	171.14	167.752	6.35461	434.891	439.396		0	0	-1.03966	0	0	0	0	0	0	0	-0.933737	1.30836
SS1G_03315	blue	0.668926	0.000351748	15.6472	548.401	496.24	0	193.097	332.323	0	1129.86	386.903	0	257.882	277.685	0	156.773	349.504	0	244.704	534.285	7.82359	160.714	194.808	0	152.878	198.601	7.82359	640.587	454.184		0	-2.22453	0	0	0	0	0	0	1.27511	0	-1.65528	1.11257
SS1G_03326	blue	0.652759	0.000545083	0	722.522	613.228	0	145.956	130.191	0	986.777	392.728	8.48474	226.563	136.986	8.48474	93.8429	227.812	8.48474	254.081	401.742	25.4542	190.399	141.476	0	159.783	171.604	0	893.874	434.524		0	-2.43298	-1.41617	0	0	0	0	0	1.32527	0	-2.07221	1.25952
SS1G_03343	blue	0.663019	0.000414028	0	41.1031	32.3863	0	0.610184	6.71718	0	54.2185	28.0898	0	6.46438	7.94484	0	9.34182	15.2869	0	6.78152	28.3163	0	5.82928	8.86743	0	4.29525	12.629	0	48.3187	29.5636		0	0	0	0	0	0	0	0	0	0	-3.08003	0
SS1G_03361	blue	0.720892	7.06724e-05	11.2601	1213.22	1211.01	0	165.275	337.126	5.63006	1201.62	853.563	5.63006	251.602	356.374	22.5203	178.018	494.663	0	259.794	470.128	16.8902	182.909	290.669	16.8902	229.15	461.437	0	1319.56	1037.78		0	-2.53783	-1.16348	0	0	0	0	0	0	0	-2.11396	1.08846
SS1G_03362	blue	0.705807	0.000116561	0	484.48	774.125	0	227.742	215.597	0	1009.71	568.714	0	178.02	267.846	8.22974	159.557	265.158	8.22974	168.389	320.903	0	114.849	206.344	16.4595	129.984	169.479	8.22974	403.182	646.652		0	-1.82426	-1.22264	0	0	0	0	0	0	0	-1.22135	1.85104
SS1G_03370	blue	0.56433	0.00407139	0	222.403	255.555	0	37.9685	164.657	0	648.795	197.874	0	37.5428	99.7404	0	57.2485	127.603	0	63.1164	322.666	0	41.5623	79.4219	33.8436	47.9717	141.887	0	193.976	406.711		0	0	0	0	0	0	0	0	1.84198	0	0	0
SS1G_03376	blue	0.518116	0.00949974	0	27.0749	16.4101	0	6.39999	4.9816	0	53.4655	11.4267	0	10.2457	9.74626	3.80314	4.45377	11.2976	0	11.1456	49.9073	0	9.34102	11.1797	3.80314	3.85054	13.6666	0	40.222	20.3909		0	0	0	0	0	0	0	0	1.97793	0	0	0
SS1G_03379	blue	0.48758	0.0156567	0	95.8208	88.982	0	0	0	0	47.9193	79.1631	0	0	0	0	0	0	0	0.332979	0	0	0	0.308738	0	0	0	0	139.431	49.6803		0	0	0	0	0	0	0	0	0	0	-5.06995	0
SS1G_03380	blue	0.494798	0.0139675	3.00008	208.65	220.065	0	0	0	0	88.1861	142.517	0	0	0.384414	0	0	0	0	0	0	0	0	0	0	0	0	0	292.111	209.662		0	0	-5.36374	0	0	0	0	0	0	0	-7.19557	8.11705
SS1G_03383	blue	0.560483	0.00438911	0	131.217	116.679	0	27.4113	25.8187	0	103.913	68.1261	2.46387	48.8067	39.3055	1.23194	17.7932	50.5303	2.46387	48.6411	188.651	1.23194	34.5217	53.8947	2.46387	18.9588	52.6128	0	108.183	76.0729		0	0	-1.22306	0	0	0	0	0	1.62705	0	-2.10078	0
SS1G_03385	blue	0.566635	0.00389045	0	189.647	154.062	0	57.2235	149.699	0	404.851	91.9951	0	82.9583	135.53	5.36913	67.0686	158.882	0	63.7979	320.078	16.1074	59.3429	95.6267	5.36913	57.0786	105.622	0	150.936	125.075		0	-2.4985	0	0	0	0	0	0	1.56249	0	0	0
SS1G_03442	blue	0.514448	0.0101112	0	51.9283	86.6451	0	81.351	68.8884	0	185.347	57.0718	11.1559	30.0541	84.3376	0	34.8384	65.0044	0	21.3995	144.005	11.1559	16.1911	30.589	0	29.3668	55.5074	0	53.2834	59.8132		0	0	0	0	0	0	0	0	2.05458	0	0	0
SS1G_03465	blue	0.411335	0.045831	36.5101	2589.19	5253.85	0	436.906	3272.48	0	9845.43	3587.37	36.5101	397.775	4383.48	54.7652	320.672	2557.07	18.2551	285.002	9091.37	36.5101	148.777	1856.99	36.5101	353.018	2052.93	18.2551	927.961	3057.78		0	-4.16985	0	0	0	0	0	0	2.11108	0	0	0
SS1G_03482	blue	0.513782	0.0102257	0	108.885	58.4125	0	52.2067	120.326	0	205.452	56.339	0	72.4039	93.2356	0	33.028	89.9021	0	54.5506	240.64	8.46091	49.1191	71.8977	0	50.5416	77.57	0	98.1424	45.3639		0	0	0	0	0	0	0	0	1.56241	0	0	0
SS1G_03500	blue	0.678099	0.000271119	0	146.129	134.329	0	55.942	76.4119	0	248.022	97.1808	4.04307	95.7863	97.9126	0	65.2343	115.022	0	96.0822	216.988	0	64.0957	95.1795	4.04307	59.7646	69.8499	0	114.485	88.204		0	0	0	0	0	0	0	0	1.00844	0	0	0
SS1G_03527	blue	0.742198	3.29415e-05	36.2902	7661.17	6048.2	0	5262.18	5181.34	18.1451	9438.27	4231.76	163.306	5949.37	5521.9	127.016	3914.6	7457.08	72.5803	6643.18	9544.9	272.176	5094.79	4987.88	217.741	4034.33	6360.77	0	10320.7	4720.07		0	0	0	0	0	0	0	0	0	0	-0.943391	-0.511228
SS1G_03586	blue	0.62303	0.00114584	0	92.6183	57.3387	0	40.6588	90.4223	0	123.514	45.7796	0	45.308	67.0772	0	30.3904	57.9703	0	43.7716	149.255	0	45.8559	48.1449	0	30.9855	46.7508	0	99.4637	58.0705		0	0	0	0	0	0	0	0	1.45187	0	0	0
SS1G_03609	blue	0.573961	0.0033598	1.40293	13.0607	12.1069	0	8.1319	4.72538	0	30.4806	5.01263	0	8.67063	4.67385	0	4.01607	7.69389	1.40293	9.71797	23.5199	0	5.48192	9.25307	0	2.4147	7.1097	0	20.7723	8.04067		0	0	0	0	0	0	0	0	0	0	-2.693	0
SS1G_03610	blue	0.348023	0.0956123	0	21.7754	42.8936	0	20.4462	93.0086	0	63.5233	16.1448	0	22.0548	71.3311	0	14.2286	72.6899	0	22.247	174.112	0	11.0982	52.5506	0	14.0907	67.3233	0	48.1585	22.0547		0	0	0	0	0	0	0	0	1.54779	0	0	0
SS1G_03624	blue	0.323947	0.122522	0	14.5329	57.2545	0	39.6969	153.944	0	169.582	26.9376	0	21.0277	224.43	0	22.4454	169.797	0	8.48437	368.152	0	8.88837	112.428	0	30.8993	69.6898	0	47.0799	56.4241		0	0	0	0	0	0	0	0	1.53085	0	0	0
SS1G_03654	blue	0.499485	0.0129531	0	74.3228	96.3424	0	1.63721	21.3001	0	324.523	56.1712	0	12.4883	10.0976	8.75606	4.55735	32.0131	0	14.4633	31.8914	0	13.6857	12.3289	0	10.6382	20.5732	0	190.585	80.942		0	0	0	0	0	0	0	0	0	0	-3.75136	0
SS1G_03665	blue	0.700457	0.000138191	0	30.2555	39.732	0	30.6087	23.7399	0	83.6851	33.8975	0	36.9671	29.8903	0	26.0933	37.8742	0	31.6195	73.2137	0	22.388	27.1945	0	14.9167	32.0525	0	85.7271	40.8581		0	0	0	0	0	0	0	0	1.24835	0	-2.11108	0
SS1G_03692	blue	0.6614	0.000432685	0	191.306	355.066	0	185.798	136.55	0	476.229	301.329	0	45.5185	93.5038	0	139.398	154.331	0	38.8831	146.364	0	24.2674	67.1186	0	33.0115	76.5372	0	198.106	539.658		0	0	0	0	0	0	0	0	0	0	0	2.73698
SS1G_03735	blue	0.56027	0.0044073	4.26641	128.501	128.863	0	51.0549	76.6412	0	283.534	67.2113	0	50.0317	85.8278	4.26641	31.6432	62.3939	0	43.193	201.552	0	31.9129	66.3961	4.26641	27.2134	71.1532	0	86.7499	126.205		0	0	0	0	0	0	0	0	1.42153	0	0	0
SS1G_03823	blue	0.474933	0.0190169	0	20.3955	53.2325	0	2.61144	11.3249	0	11.8996	21.9265	0	8.8531	15.5097	0	2.42307	6.38284	0	15.6279	45.6321	0	7.79621	6.55507	0	6.12754	8.36471	0	25.0946	24.9607		0	0	0	0	0	0	0	0	2.61892	0	0	0
SS1G_03845	blue	0.435154	0.0335685	0	4938.7	5694.74	0	176.625	6696.89	35.646	12596.3	2357.65	89.1149	378.474	4336.82	53.4689	338.592	3928.1	17.823	42.7356	7263.81	71.2919	67.6533	2035.81	106.938	541.355	4169.62	0	2673	3272.09		0	-5.83196	1.68287	0	0	0	0	0	1.65467	0	-1.89207	-0.430538
SS1G_03846	blue	0.471295	0.0200851	0	598.096	679.602	0	75.2366	722.826	0	1910.06	330.481	22.993	91.0934	431.618	11.4965	56.8451	484.687	0	52.6819	968.615	0	57.7574	255.592	0	62.855	457.618	0	439.283	529.25		0	-4.34183	1.30581	0	0	0	0	0	1.74163	0	-2.39331	0
SS1G_03868	blue	0.656966	0.000487558	81.4077	601.84	509.333	0	852.41	776.899	0	1768.7	456.134	0	754.697	740.61	162.815	709.715	1274.25	0	615.958	1770.3	81.4077	654.376	591.224	0	494.535	615.081	0	877.633	662.237		0	0	0	0	0	0	0	0	1.40177	0	0	0
SS1G_03881	blue	0.500396	0.0127631	0	36.5154	26.7872	0	36.1136	37.0018	0	82.2797	22.4055	0	36.8017	54.21	0	20.3446	37.8293	0	27.9337	138.426	4.5986	15.402	46.2338	0	17.2269	42.372	0	71.2266	39.1092		0	0	0	0	0	0	0	0	1.40165	0	0	0
SS1G_03905	blue	0.60989	0.00155471	0	117.821	82.7434	0	45.4757	92.7718	0	155.415	73.6819	0	57.072	80.3068	18.7086	49.9044	116.495	0	36.3857	205.424	0	35.5075	54.7645	0	25.5714	61.196	0	91.272	100.308		0	0	0	0	0	0	0	0	1.72684	0	0	0
SS1G_03921	blue	0.432642	0.034723	0	131.072	65.1427	0	97.7681	381.726	0	348.245	63.989	7.36451	70.6074	299.136	0	133.199	356.763	0	83.1911	773.531	0	38.643	544.672	0	87.2388	225.965	0	138.689	96.6713		0	0	2.75337	0	0	0	0	0	0	0	0	0
SS1G_03951	blue	0.605581	0.00171343	0	31.8083	29.2398	0	8.27474	10.8689	0	38.884	16.8453	0	19.286	16.3028	0	11.5168	16.7488	0	17.3908	59.5555	2.76592	10.499	23.5038	0	10.3615	16.3107	0	40.0097	26.0798		0	0	0	0	0	0	0	0	1.16089	0	0	0
SS1G_03975	blue	0.789248	4.561e-06	0	778.06	875.443	0	256.096	388.162	0	704.534	614.715	5.68318	259.829	559.994	17.0495	238.117	505.173	22.7327	519.947	486.13	5.68318	307.09	370.204	0	182.402	554.026	0	500.62	602.062		0	0	0	0	0	0	0	0	0	0	-1.04485	0
SS1G_04027	blue	0.81771	1.06607e-06	3.16063	201.642	184.11	0	102.83	70.9715	3.16063	206.008	166.827	0	112.445	96.7917	0	84.7198	92.8062	0	111.151	175.892	0	87.8624	96.0326	0	64.6406	79.213	6.32127	176.408	167.123		0	0	0	0	0	0	0	0	0	0	-1.03666	0
SS1G_04030	blue	0.476626	0.0185359	0	24.5277	36.2364	0	4.18736	34.5722	0	21.4657	21.8225	0	4.87976	16.4998	0	2.18549	99.7882	0	2.38656	87.2638	0	5.62545	18.1174	0	4.53477	17.5395	0	56.1555	54.86		0	0	0	0	0	0	0	0	2.08756	0	0	0
SS1G_04085	blue	0.650812	0.000573641	0	317.418	406.149	0	111.158	304.065	0	493.852	237.352	9.90817	149.951	187.898	0	58.0162	416.592	0	279.284	530.701	0	202.43	219.056	9.90817	85.2693	418.131	0	492.846	236.308		0	0	0	0	0	0	0	0	1.09615	0	-2.1193	0
SS1G_04095	blue	0.616439	0.00133758	10.6811	99.4372	299.571	0	15.9773	141.907	0	245.714	189.083	0	23.6972	53.3763	0	9.72881	233.089	0	18.7814	106.411	0	13.1172	72.5588	0	8.65143	247.519	0	143.574	260.668		0	0	0	0	0	0	0	0	0	0	-3.64097	0
SS1G_04153	blue	0.594527	0.00218517	10.953	223.431	285.929	0	122.88	199.833	5.47652	454.943	190.783	0	255.588	329.813	5.47652	100.477	247.782	5.47652	185.008	593.413	16.4295	119.225	226.194	16.4295	148.6	186.454	0	421.506	182.252		0	0	0	0	0	0	0	0	1.21103	0	-1.09238	0
SS1G_04171	blue	0.434482	0.0338742	27.6338	877.709	715.419	0	242.848	1571.97	0	812.283	260.301	55.2676	547.396	1363.22	0	284.061	1458.65	0	335.716	1879.75	27.6338	323.936	1019.84	0	461.641	1410.6	0	891.851	301.431		0	0	2.77104	0	0	0	0	0	0	0	0	-2.30724
SS1G_04177	blue	0.11474	0.593431	0	15.1926	1.7101	0	2.96421	50.4303	0	20.2606	5.14934	0	4.39646	29.4542	0	0	28.0747	0	6.75773	164.73	0	0	19.1889	0	1.60507	24.1019	0	10.2761	10.2583		0	0	0	0	0	0	0	0	2.92131	0	0	0
SS1G_04213	blue	0.526768	0.0081778	1.71044	176.563	208.125	0	55.9682	32.6465	0	338.827	88.6148	0	129.836	58.0791	1.71044	27.8203	59.7997	0	158.856	303.427	6.84176	67.981	67.2229	0	33.9425	80.2981	1.71044	232.831	119.219		0	-2.27366	-1.26389	0	2.09831	0	0	1.1317	1.99388	0	-2.36638	0
SS1G_04242	blue	0.793796	3.67096e-06	0	419.441	341.629	0	301.446	298.457	0	637.92	429.087	17.2119	420.959	258.036	0	191.113	490.319	0	429.518	510.12	11.4746	259.413	330.078	5.7373	191.11	260.885	5.7373	665.499	388.226		0	0	0	0	1.01509	0	0	0	0	0	-1.38829	0
SS1G_04264	blue	0.50595	0.0116539	5.10523	243.928	208.169	0	15.7505	53.975	0	492.607	118.566	0	38.8336	55.2762	2.55261	14.6144	67.0784	0	61.7502	329.776	2.55261	29.353	65.8933	0	12.6637	73.265	2.55261	276.583	160.929		0	-4.64276	0	0	0	0	0	0	2.14283	0	-4.0372	1.0544
SS1G_04273	blue	0.485682	0.0161275	0	46.6836	23.2961	0	2.12528	7.4442	0	7.26324	11.0759	0	4.0528	4.36927	0	2.95798	16.2331	0	3.63387	9.74087	0	5.07587	15.3023	0	4.02781	29.8483	0	84.9231	32.5723		0	0	0	0	0	0	0	0	0	0	-3.98635	0
SS1G_04288	blue	0.571061	0.00356207	0	67.3485	38.277	0	10.5553	34.7083	0	87.6061	22.9204	0	24.9208	41.3335	0	13.6415	35.9344	0	19.7666	96.3247	4.03224	20.7078	31.0771	0	15.5135	28.9797	0	69.0575	27.5831		0	0	0	0	0	0	0	0	1.4516	0	0	0
SS1G_04320	blue	0.733182	4.58965e-05	0	48.7266	36.9711	0	18.4858	12.3333	0	28.0782	37.6435	2.197	27.8529	21.1133	0	13.436	23.5954	0	28.6809	38.0092	0	24.2826	28.3296	2.197	16.238	27.6322	0	65.659	17.0598		0	0	0	0	0	0	0	0	0	0	-1.60388	0
SS1G_04343	blue	0.503934	0.0120469	0	204.482	191.192	0	67.9563	164.897	0	248.151	177.886	0	107.695	163.312	0	44.0519	106.371	0	90.4614	564.799	0	85.0419	133.438	4.97865	54.9438	153.907	4.97865	287.391	241.162		0	0	0	0	0	0	0	0	1.90111	0	-1.97524	0
SS1G_04409	blue	0.596073	0.00211319	0	129.21	100.725	0	64.7679	72.3328	0	179.644	64.4097	0	125.299	79.7634	0	47.6851	111.272	0	112.882	285.291	0	95.8389	88.2949	0	64.5505	69.6155	5.02014	281.565	90.9573		0	0	0	0	0	0	0	0	1.51158	0	-1.71322	0
SS1G_04425	blue	0.627738	0.00102376	0	683.862	552.71	0	248.529	357.034	0	1191.84	362.103	0	512.152	436.771	21.4383	192.479	388.23	0	429.512	986.371	21.4383	286.015	373.353	0	226.823	277.537	0	662.643	412.211		0	-1.9375	0	0	1.28771	0	0	0	1.22114	0	-1.13492	0
SS1G_04471	blue	0.456133	0.0250728	5.55735	41.085	63.5451	0	1.03911	12.4789	0	14.2049	23.0153	0	7.04545	22.7868	5.55735	5.06185	15.8737	0	6.81072	75.3086	0	8.68611	21.0038	0	1.12532	26.1151	0	47.7781	40.0708		0	0	0	0	0	0	0	0	1.66171	0	0	0
SS1G_04472	blue	0.531589	0.00751008	0	35.8399	28.5754	0	2.9136	6.70644	0	31.8635	16.3231	0	4.69181	13.5772	0	3.64965	8.1896	0	3.23815	41.5644	0	3.30536	13.8958	0	3.62863	25.3416	0	22.8594	23.9116		0	0	0	0	0	0	0	0	1.40025	0	0	0
SS1G_04475	blue	0.582302	0.00283147	0	209.846	194.183	0	29.9929	181.763	0	239.171	154.861	8.91149	48.0154	221.523	0	54.4994	140.507	8.91149	23.2672	304.528	0	46.7604	127.679	8.91149	45.1129	211.848	0	155.661	210.89		0	0	0	0	0	0	0	0	1.07361	0	0	0
SS1G_04483	blue	0.383783	0.0641115	4.35272	555.987	570.487	0	26.4508	203.217	2.17636	1326.75	249.365	6.52908	89.4993	281.098	2.17636	26.3365	197.185	0	38.0366	1221.89	4.35272	30.1288	229.776	4.35272	25.1198	184.69	4.35272	362.484	245.044		0	-5.32423	0	0	1.64065	0	0	0	2.23036	0	-3.43928	0
SS1G_04497	blue	0.687688	0.000204512	7.7631	799.236	462.256	0	127.736	351.544	0	952.457	419.844	7.7631	289.719	457.572	15.5262	177.784	384.054	15.5262	290.382	797.102	15.5262	227.94	344.606	0	156.411	344.06	7.7631	899.422	503.777		0	-2.57428	0	0	0	0	0	0	1.02937	0	-2.11191	0
SS1G_04530	blue	0.710342	0.00010061	0	235.459	198.562	0	75.6148	116.554	9.29655	279.209	198.166	4.64828	61.1394	108.4	0	54.435	107.81	0	47.3067	206.148	4.64828	50.3377	81.5249	0	39.5322	136.627	0	208.376	182.19		0	0	0	0	0	0	0	0	1.15792	0	-1.98635	0
SS1G_04539	blue	0.380204	0.0668473	0	115.494	29.1669	0	1.01113	73.8692	0	158.957	58.4039	0	1.71393	38.1102	0	1.4073	37.6887	0	0	150.906	0	0.603728	21.1061	0	0	65.2735	0	18.449	49.9893		0	0	0	0	0	0	0	0	2.65747	0	0	0
SS1G_04540	blue	0.397337	0.0545252	0	131.375	53.1948	0	8.72212	125.944	0	264.015	57.9016	0	12.1444	60.6252	0	3.46842	57.8644	0	1.42032	183.106	13.3278	2.9759	35.5567	0	2.69879	104.997	0	43.6506	73.9223		0	0	0	0	0	0	0	0	2.18403	0	0	0
SS1G_04551	blue	0.314494	0.134463	0	12.4208	29.3602	0	1.69638	47.5353	0	23.1898	31.6793	0	4.31322	46.5002	0	8.26363	42.4994	0	2.41711	101.076	0	2.02576	8.74044	0	1.83713	14.6292	0	11.1427	33.5471		0	0	0	0	0	0	0	0	3.35114	0	0	0
SS1G_04552	blue	0.345211	0.0985057	0	22.9095	63.9993	0	0	28.4663	0	29.163	24.0888	0	9.04033	34.1119	0	6.92809	34.7617	0	0.810586	94.9258	0	0	10.8978	0	2.31033	10.5128	0	7.78491	46.4068		0	0	0	0	0	0	0	0	2.94231	0	0	0
SS1G_04601	blue	0.61951	0.00124506	0	75.4966	66.6963	0	51.555	58.6303	0	74.7479	43.423	0	75.8034	77.6186	0	41.3132	82.0975	4.17765	70.1196	166.703	0	49.9051	65.6339	4.17765	40.1824	66.401	0	110.03	65.6517		0	0	0	0	0	0	0	0	1.16432	0	0	0
SS1G_04605	blue	0.580367	0.00294727	0	34.8653	30.3132	0	16.4198	27.1135	0	39.2808	18.1841	0	29.2243	26.4428	0	7.42728	31.1031	0	24.5657	67.7317	0	16.6668	22.8857	0	14.2257	20.0263	0	44.9391	20.2945		0	0	0	0	0	0	0	0	1.38493	0	0	0
SS1G_04625	blue	0.617558	0.00130323	0	59.3815	57.1858	0	40.5504	90.1812	0	164.246	44.353	0	53.4609	59.6939	0	35.5352	81.6762	0	39.803	156.17	0	32.2826	44.0482	0	22.7706	37.745	0	120.025	69.7958		0	0	0	0	0	0	0	0	1.64552	0	0	0
SS1G_04630	blue	0.513748	0.0102316	0	318.651	337.578	0	62.1714	371.485	0	837.394	205.681	9.77949	61.9908	230.569	9.77949	57.2628	274.866	0	66.1786	492.38	19.559	55.6822	133.109	9.77949	53.4675	242.845	0	182.167	323.642		0	-3.42738	0	0	0	0	0	0	1.70671	0	0	0
SS1G_04652	blue	0.819325	9.74405e-07	0	1051.69	815.569	0	405.705	520.761	6.73844	1240.11	778.65	0	539.799	436.894	0	441.91	527.375	6.73844	650.96	854.669	53.9075	498.773	615.221	26.9538	407.3	478.704	20.2153	986.228	584.289		0	-1.28776	0	0	0	0	0	0	0	0	-0.864089	0
SS1G_04675	blue	0.631044	0.000944878	0	369.956	428.893	0	43.4468	67.6359	0	725.908	351.516	0	37.5045	35.287	0	29.1149	241.882	0	42.1875	58.5409	0	43.2356	128.191	8.60595	18.2978	259.695	0	227.835	421.639		0	-3.73826	-2.201	0	0	-2.75406	0	0	-1.31122	0	-3.22651	0
SS1G_04678	blue	0.734144	4.43285e-05	0	97.7742	105.572	0	38.9479	59.3948	0	126.768	74.3715	0	77.8084	62.7013	0	45.6035	64.9751	0	67.2991	132.821	0	50.5707	58.3975	0	38.497	65.4999	0	110.093	67.2414		0	0	0	0	0	0	0	0	1.00505	0	0	0
SS1G_04685	blue	0.788963	4.6227e-06	0	643.805	718.359	0	317.997	313.449	0	700.507	617.308	5.12259	464.747	505.413	10.2452	257.289	385.696	15.3678	499.503	825.598	15.3678	374.594	601.067	30.7355	323.116	296.417	5.12259	676.684	491.533		0	0	0	0	0	0	0	0	0	0	-0.654689	0
SS1G_04745	blue	0.508858	0.0111055	0	23.2759	21.3964	0	11.1262	19.0882	0	57.9419	9.89419	0	22.901	16.3385	0	9.21759	18.7772	0	17.5141	56.0037	0	9.80675	17.569	0	10.0411	12.1406	0	30.3546	6.8104		0	0	0	0	0	0	0	0	1.49204	0	0	0
SS1G_04797	blue	0.603298	0.00180299	6.14711	47.1282	55.7005	0	26.4359	69.0162	0	54.9931	62.8955	0	23.8665	79.5534	0	23.9958	50.5677	0	10.1538	117.213	0	15.0981	42.062	0	11.2027	30.0193	0	77.5949	81.8274		0	0	0	0	0	0	0	0	1.2981	0	0	0
SS1G_04841	blue	0.672913	0.000314458	15.8253	336.542	572.45	0	371.85	449.129	0	734.846	475.908	5.2751	130.827	258.878	21.1004	238.179	284.474	0	157.966	375.502	0	114.841	138.778	0	106.283	340.967	0	233.596	679.766		0	0	0	0	0	0	0	0	1.25559	0	0	0
SS1G_04846	blue	0.522325	0.00883604	0	10.4796	48.7173	0	23.6157	40.8222	0	68.4793	24.5526	0	44.8823	45.608	0	18.9243	37.169	0	15.499	105.984	3.8273	17.0916	36.5884	0	17.825	35.2652	0	36.8215	31.1344		0	0	0	0	0	0	0	0	1.35394	0	0	0
SS1G_04852	blue	0.6952	0.000162777	6.61996	436.842	351.341	0	228.993	196.962	0	566.852	197.825	0	336.229	241.75	6.61996	147.297	335.065	6.61996	419.053	524.776	13.2399	288.237	261.647	6.61996	211.128	351.648	0	545.649	236.216		0	0	0	0	0	0	0	0	0	0	-0.958111	0
SS1G_04857	blue	0.322956	0.123737	0	11.8668	9.3502	0	72.9323	16.2196	0	0	12.3177	0	54.9444	11.1065	0	8.45896	146.074	0	3.46394	1.16067	0	45.9659	9.63528	0	41.6856	17.97	0	736.329	8.01268		0	0	0	0	0	0	0	0	0	0	-3.73099	0
SS1G_04881	blue	0.364692	0.0797455	0	11.2058	14.1269	0	0	3.06322	0	31.3819	16.6164	0	0.648546	0	0	1.06503	0.935166	0	0	0	0	0.913795	1.01095	0	0.828704	1.88544	0	148.556	16.6459		0	0	0	0	0	0	0	0	0	0	-7.0742	0
SS1G_04888	blue	0.514649	0.0100769	0	579.549	750.2	0	182.659	731.199	0	1248.49	473.133	34.889	140.066	837.471	46.5187	157.378	461.069	0	83.0366	809.78	0	93.4823	500.444	23.2593	315.56	812.25	0	196.793	520.329		0	-2.44875	0	0	0	0	0	0	0	0	0	0
SS1G_04903	blue	0.464527	0.0222015	0	150.548	233.804	0	19.3693	168.493	0	631.402	159.18	0	48.6169	163.366	0	16.5897	93.7739	0	12.3132	364.92	7.96848	8.89621	75.9805	15.937	8.87459	91.778	0	165.287	194.466		0	-4.70251	0	0	0	0	0	0	2.08343	0	-3.80741	0
SS1G_04945	blue	0.557513	0.00464842	0	2199.78	1791.75	0	171.159	1318.65	5.11389	4542.3	1333.01	25.5695	203.817	995.35	25.5695	184.987	1169.15	5.11389	389.659	3000.14	15.3417	315.723	1096.89	20.4556	295.643	1879.62	5.11389	2896.49	1494.79		0	-4.4058	0	0	0	0	0	0	1.27117	0	-2.88064	-0.411333
SS1G_04964	blue	0.627328	0.00103392	0	34.2994	31.9391	0	10.2916	13.1408	1.89797	67.9183	16.7994	1.89797	15.4899	19.2125	1.89797	8.14981	19.7334	0	13.2483	44.8317	0	13.1375	14.0654	0	4.99624	15.7393	0	44.0311	29.8267		0	0	0	0	0	0	0	0	1.49192	0	-2.72787	0
SS1G_04975	blue	0.563965	0.00410065	0	591.892	680.614	0	6.15519	150.918	0	245.415	165.736	0	17.3891	153.256	0	12.1363	195.578	0	82.4406	262.717	0	35.5265	97.4458	5.48649	15.5537	331.881	5.48649	455.592	528.479		0	-4.99307	0	0	0	0	0	0	1.25039	0	-4.46067	0
SS1G_05066	blue	0.566474	0.00390284	0	174.699	233.686	0	430.029	666.363	0	663.709	187.964	0	293.922	488.619	0	237.476	650.986	0	222.164	749.444	0	202.097	324.38	44.5136	244.872	481.93	0	214.633	384.056		0	0	2.00258	0	0	0	0	0	1.02769	0	0	0
SS1G_05151	blue	0.363791	0.0805486	0	721.139	729.323	0	17.6873	1061.12	0	1501.63	525.573	4.97865	63.1179	602.213	14.936	35.6302	1002.84	4.97865	44.3022	3064.8	19.9146	7.22578	584.301	9.9573	5.54478	876.649	0	1364.26	497.051		0	-6.08346	1.19035	0	0	0	0	0	2.21056	0	-7.53103	-0.89944
SS1G_05181	blue	0.461167	0.0233171	0	73.4361	158.009	0	46.2904	135.117	0	158.199	68.6873	10.3154	44.1366	129.532	0	36.2403	104.892	0	25.8333	279.57	0	19.5778	73.8962	0	15.6659	112.63	0	95.7224	97.2635		0	0	0	0	0	0	0	0	1.73919	0	0	0
SS1G_05183	blue	0.753036	2.17127e-05	0	44.4333	52.8224	0	37.7951	33.5622	0	58.2157	43.0004	0	32.7093	41.2217	0	30.3766	43.9122	0	34.7387	70.4498	5.69392	25.1095	28.1307	0	19.6006	28.0685	2.84696	58.8592	42.1082		0	0	0	0	0	0	0	0	1.144	0	0	0
SS1G_05267	blue	0.581997	0.00284943	0	89.1324	108.306	0	55	60.1795	0	240.595	62.4223	0	75.515	67.8431	7.84397	39.2953	64.0784	3.92198	67.0823	181.71	3.92198	44.6617	57.1607	3.92198	35.3408	45.3527	0	96.0707	73.2357		0	0	0	0	0	0	0	0	1.48809	0	0	0
SS1G_05281	blue	0.548707	0.00549432	0	127.578	104.583	0	69.5199	177.016	0	150.372	63.8237	0	93.2284	110.358	0	62.4642	123.138	0	93.2883	292.416	0	50.4415	83.3577	4.70638	39.5499	117.086	0	142.581	156.623		0	0	1.64844	0	0	0	0	0	1.63019	0	0	0
SS1G_05351	blue	0.565237	0.00399937	0	130.677	165.131	0	9.26038	59.8175	0	103.574	47.5294	0	23.5454	118.266	0	18.1613	118.315	0	98.8406	156.51	0	38.7045	74.0721	4.50237	17.7781	104.128	0	102.914	67.4251		0	0	0	0	0	0	0	0	0	0	-2.12153	0
SS1G_05368	blue	0.501317	0.0125734	3.75104	5.13539	202.316	0	2.80548	19.6534	0	62.3209	21.0174	0	1.7833	10.574	0	4.39276	14.1428	0	5.19663	39.7808	0	4.18775	12.4164	0	1.13934	9.15906	0	22.011	114.428		0	0	0	0	0	0	0	0	0	0	0	3.56226
SS1G_05369	blue	0.355702	0.0880343	0	13.5426	37.347	0	2.77438	22.2121	0	56.8894	18.4751	0	4.70275	16.4774	0	0	19.2131	0	3.42602	73.3814	0	2.76089	12.9508	0	1.50228	11.3931	0	5.39958	14.6307		0	0	0	0	0	0	0	0	2.32193	0	0	0
SS1G_05395	blue	0.657586	0.000479536	0	63.6696	73.5006	0	55.6122	67.7978	0	103.667	50.4996	0	56.5597	78.299	0	43.6262	109.359	0	59.9339	163.94	10.8154	38.6386	67.1923	0	29.5655	73.7441	0	121.025	72.9844		0	0	0	0	0	0	0	0	1.10635	0	0	0
SS1G_05449	blue	0.698263	0.000148028	0	944.866	627.908	0	187.066	339.381	10.7001	902.551	500.483	5.35006	184.403	222.796	5.35006	165.683	344.752	0	192.709	548.475	5.35006	146.934	224.275	5.35006	147.877	546.693	0	630.802	609.305		0	-1.94625	0	0	0	0	0	0	1.10971	0	-1.68104	0
SS1G_05461	blue	0.492734	0.0144346	0	140.81	139.125	0	28.9994	94.7024	0	375.562	70.9255	0	39.4541	86.813	0	20.1808	82.0716	0	34.3609	207.678	8.16283	38.2754	55.8547	0	40.4964	98.5293	8.16283	81.8745	89.0406		0	0	0	0	0	0	0	0	1.71415	0	0	0
SS1G_05467	blue	0.603736	0.0017855	0	52.7982	47.3392	0	108.164	55.99	0	72.2315	39.9557	0	95.3605	86.9031	0	48.0182	106.357	0	72.6307	142.279	3.3246	40.4571	60.9372	0	45.4415	46.103	0	93.4602	60.8513		0	0	0	0	0	0	0	0	1.04288	0	0	0
SS1G_05491	blue	0.413123	0.044804	23.3948	5087.79	5314.8	0	80.9258	1859.44	23.3948	8461.46	3458.98	35.0922	135.321	2598.24	23.3948	69.254	820.593	5.84871	10.2842	6204.59	11.6974	15.0182	700.137	29.2435	123.762	1932.79	40.9409	456.138	4142.55		0	-6.38395	0	0	0	1.68583	0	0	2.96718	0	-1.47016	1.019
SS1G_05493	blue	0.327131	0.118679	0	42.8809	155.421	0	3.90433	25.3976	0	166.79	72.4879	0	3.30904	50.836	0	2.03777	14.3144	0	5.28496	233.472	0	4.07961	18.1823	0	1.05706	21.4045	0	30.9885	65.629		0	0	0	0	0	0	0	0	3.50219	0	0	0
SS1G_05497	blue	0.548326	0.00553369	0	137.457	188.359	0	69.3797	98.023	0	446.321	109.89	0	103.767	134.244	0	65.322	144.639	21.8267	77.922	361.246	0	68.2301	99.2077	0	79.5556	104.579	0	157.864	112.99		0	0	0	0	0	0	0	0	1.68401	0	0	0
SS1G_05555	blue	0.495481	0.0138158	0	28.5468	38.0333	0	11.6964	20.5731	0	75.1007	25.5523	3.79117	13.2174	23.0745	0	9.61947	19.4919	1.89558	12.8276	78.5852	0	10.3698	15.6397	0	8.0607	16.8548	1.89558	27.0321	27.6864		0	0	0	0	0	0	0	0	2.14859	0	0	0
SS1G_05583	blue	0.519944	0.00920659	0	295.203	287.751	0	33.2516	142.468	0	78.1267	69.0458	11.1147	55.9233	213.627	5.55735	23.1399	298.425	0	133.549	225.926	27.7867	75.6933	94.9978	0	22.5065	251.934	0	197.938	235.287		0	0	0	0	0	0	0	0	1.06943	0	-2.72489	0
SS1G_05644	blue	0.607549	0.00163928	0	55.9842	82.8437	0	48.4874	66.2548	0	159.334	45.7601	0	50.9731	69.6503	0	38.2847	62.6747	0	44.3756	139.163	0	37.3022	53.8333	0	26.76	31.0161	0	69.4146	34.1136		0	0	0	0	0	0	0	0	1.18976	0	0	0
SS1G_05655	blue	0.412869	0.0449489	0	75.684	66.8788	0	53.132	83.143	0	148.566	42.3739	0	66.9326	130.085	0	45.7142	80.2799	2.58326	47.2128	280.465	0	23.9374	71.7256	5.16652	34.5241	70.6933	0	64.3357	64.4759		0	0	0	0	0	0	0	0	1.78681	0	0	0
SS1G_05660	blue	0.605999	0.00169745	0	92.4491	147.603	0	53.1634	119.71	0	215.755	54.8352	0	53.506	96.7726	0	35.8404	99.4862	0	49.7112	177.514	0	41.6626	69.7966	0	35.0842	107.249	0	63.0509	154.415		0	0	0	0	0	0	0	0	1.16626	0	0	0
SS1G_05667	blue	0.627578	0.00102771	0	45.9254	78.4028	0	35.2816	68.002	0	142.905	57.3178	0	39.8697	94.0254	6.98859	29.0994	71.064	0	29.0457	125.772	0	25.7474	42.6409	6.98859	31.8407	56.0225	0	64.8514	86.5685		0	0	0	0	0	0	0	0	1.38006	0	0	0
SS1G_05697	blue	0.671367	0.000328487	0	48.9848	54.3501	0	72.3626	41.6746	0	79.3233	32.909	3.65101	38.1864	29.4727	0	42.2811	42.1312	0	27.0411	58.6666	0	19.5652	17.7672	0	19.9612	43.7331	0	43.8446	58.0506		0	0	0	0	0	0	0	0	1.54287	0	0	0
SS1G_05787	blue	0.351698	0.0919275	0	14.2744	6.24845	0	12.9969	0	0	14.8058	5.1741	0	5.04868	20.782	0	2.26115	10.589	0	3.39511	7.44614	0	4.5268	7.29749	0	2.34587	9.8739	0	173.508	23.5604		0	0	0	0	0	0	0	0	0	0	-5.79699	0
SS1G_05788	blue	0.311225	0.138781	0	9.63204	0.948669	0	3.28876	3.29128	0	0	2.4995	0	1.74208	2.81717	0	1.14433	4.01917	0	1.1715	2.35523	0	1.96366	3.25865	0	0	5.4697	0	65.4069	2.4389		0	0	0	0	0	0	0	0	0	0	-4.48498	0
SS1G_05789	blue	0.466608	0.0215324	0	91.6382	12.034	0	35.4607	54.2757	0	0	29.8948	0	24.7504	144.375	11.1559	13.0644	105.792	0	17.8329	40.0345	0	19.9275	48.7771	0	7.90645	43.1724	0	193.343	55.6881		0	0	0	0	0	0	0	0	0	0	-4.20024	0
SS1G_05832	blue	0.458265	0.0243167	33.0998	1263.4	1982.36	0	74.2681	1211.5	19.8599	5160.89	1163.84	0	251.254	782.931	19.8599	93.8914	1058.14	0	112.876	3249.71	0	27.3456	602.932	13.2399	46.2471	702.076	6.61996	1584.1	1308.36		0	-5.79452	0	0	0	0	0	0	2.24979	0	-4.68641	0.817231
SS1G_05872	blue	0.434436	0.0338953	0	312.065	263.448	0	91.3297	258.966	0	832.328	89.2436	0	216.088	318.15	0	105.928	204.624	0	43.3773	549.405	0	59.0756	127.696	0	98.9069	75.0099	0	136.089	120.407		0	0	0	0	0	0	0	0	1.9247	0	0	0
SS1G_05882	blue	0.576913	0.00316406	0	48.8014	51.9102	0	31.6591	50.0265	4.45575	130.975	36.1825	0	22.5955	27.4049	0	9.85628	44.2904	0	16.382	79.4733	0	12.4363	27.1867	4.45575	12.1805	37.1554	0	43.4757	52.7225		0	0	0	0	0	0	0	0	1.36712	0	0	0
SS1G_05968	blue	0.299447	0.155162	0	312.065	245.885	0	213.103	258.966	0	312.123	85.9383	0	354.772	406.814	0	222.448	139.517	0	134.47	1029.04	0	36.3542	255.393	81.4077	90.6647	127.517	0	305.505	105.356		0	0	0	0	0	0	0	0	1.83006	0	0	0
SS1G_05987	blue	0.649692	0.000590642	0	37.2426	53.4827	0	30.7647	24.2202	0	61.682	31.3536	0	36.1561	32.3266	0	18.8401	32.835	0	30.2757	80.3728	0	17.8792	28.5592	0	13.7711	26.6823	0	42.9605	41.3706		0	0	0	0	0	0	0	0	1.3123	0	0	0
SS1G_06003	blue	0.413578	0.0445454	0	86.3606	57.839	0	132.691	227.223	0	282.163	66.5909	0	137.451	440.511	0	178.524	126.125	0	61.3414	217.082	0	29.9304	66.225	0	76.6399	40.686	0	35.509	139.949		0	0	0	0	0	0	0	0	1.53234	0	0	0
SS1G_06022	blue	0.400637	0.0523687	0	80.2935	21.8696	0	12.1846	9.4842	0	9.25364	12.9352	0	16.9245	14.8443	0	5.65286	18.6134	0	59.8002	78.1457	10.8609	23.8465	40.0647	0	8.43047	41.864	0	109.43	13.3866		0	0	0	0	0	0	0	0	0	0	-3.28651	0
SS1G_06062	blue	0.395652	0.0556522	0	25.3767	15.7104	0	9.90241	35.9238	0	50.7628	12.3641	6.61996	25.7024	28.8404	0	10.3367	32.5232	0	22.928	101.764	0	11.086	36.14	0	18.767	18.9091	0	19.4229	14.687		0	0	0	0	0	0	0	0	1.31311	0	0	0
SS1G_06066	blue	0.693106	0.00017359	0	57.9403	47.0794	0	42.6573	44.5461	0	118.317	44.0322	3.30635	49.5144	52.9572	3.30635	30.1155	57.7976	0	39.6395	103.954	3.30635	38.0203	45.7379	0	27.45	46.7639	3.30635	57.3024	53.1818		0	0	0	0	0	0	0	0	1.00404	0	0	0
SS1G_06106	blue	0.547827	0.00558556	0	16.8643	31.005	0	8.77429	19.7573	0	44.9797	10.9555	0	17.894	12.4016	0	5.72442	13.4037	0	20.7848	56.553	0	15.7169	21.4451	0	7.42364	14.3227	0	29.8177	14.0983		0	0	0	0	0	0	0	0	1.21851	0	0	0
SS1G_06110	blue	0.67207	0.000322037	0	53.1085	34.4611	0	63.2888	50.5276	0	82.6285	32.4272	3.80314	54.5433	63.3507	0	35.1353	69.089	0	42.3531	89.8332	0	32.6936	39.3637	0	23.1033	39.9485	0	43.336	52.0318		0	0	0	0	0	0	0	0	1.00993	0	0	0
SS1G_06213	blue	0.543748	0.00602496	0	189.285	42.6124	0	36.9311	166.318	0	252.427	192.467	0	62.6006	94.9062	0	38.5507	118.475	0	10.5243	267.125	0	5.51273	25.6151	0	24.997	59.1472	0	151.614	127.809		0	0	0	0	0	0	0	0	3.202	0	0	0
SS1G_06222	blue	0.595943	0.00211918	4.78869	217.659	258.282	0	135.204	301.082	0	495.724	169.543	4.78869	176.058	196.964	4.78869	76.6417	265.355	0	90.582	471.944	4.78869	53.4621	153.307	9.57737	71.2712	240.694	0	228.72	384.239		0	0	0	0	0	0	0	0	1.44175	0	-1.27045	0
SS1G_06257	blue	0.603636	0.00178948	0	25.5602	32.2234	0	22.1091	43.0876	0	55.6748	20.2144	0	25.6417	31.8969	0	16.1955	41.2401	0	16.2486	73.9999	0	14.5905	21.6761	0	15.7522	24.3705	0	32.6966	40.2703		0	0	0	0	0	0	0	0	1.59097	0	0	0
SS1G_06287	blue	0.578668	0.0030523	0	308.69	599.708	0	86.8936	513.711	8.60595	659.917	336.84	0	62.7347	292.221	8.60595	34.714	282.196	8.60595	57.32	393.192	0	98.9614	334.613	0	58.3786	489.258	17.2119	194.365	297.534		0	-2.60075	0	0	0	0	0	0	0	0	0	0
SS1G_06361	blue	0.573054	0.00342204	0	73.9225	54.8194	0	13.8573	40.6132	0	108.246	32.2399	0	13.4223	46.8026	0	9.64332	42.3372	0	6.7696	88.4639	0	7.68295	29.03	0	12.3272	36.3383	0	61.4037	44.0416		0	0	0	0	0	0	0	0	1.42709	0	0	0
SS1G_06436	blue	0.682409	0.000239154	0	415.415	290.149	0	74.8162	133.109	0	390.633	230.153	0	90.7102	164.492	5.55735	66.5272	151.752	0	110.748	390.236	5.55735	86.2407	137.692	0	70.8955	152.85	0	340.135	302.072		0	0	0	0	0	0	0	0	1.32245	0	-1.8506	0
SS1G_06668	blue	0.601555	0.00187401	0	50.0534	45.2646	0	12.4292	38.4825	0	61.0613	20.5796	0	19.4224	35.1349	0	13.5149	34.8888	0	9.51907	69.0951	0	4.6383	27.8637	0	8.41277	25.7439	2.0773	40.9626	44.9345		0	0	0	0	0	0	0	0	1.12975	0	0	0
SS1G_06687	blue	0.483226	0.0167538	0	187.442	112.245	0	43.52	128.098	0	594.925	38.9126	0	85.7023	84.2077	0	28.5041	143.914	0	39.3945	240.533	0	25.985	79.4789	0	47.1307	87.0456	0	156.01	124.033		0	0	0	0	0	0	0	0	1.41714	0	0	0
SS1G_06693	blue	0.604281	0.00176395	0	23.9669	25.5492	0	5.77641	28.9042	0	46.0626	25.5046	0	24.8864	31.0081	0	10.7195	32.3552	0	11.5228	67.2911	5.14886	8.62248	18.6968	0	12.5113	16.3676	0	44.6175	43.7889		0	0	0	0	0	0	0	0	1.66717	0	0	0
SS1G_06700	blue	0.573923	0.00336242	0	42.4429	29.6418	0	16.4678	27.6872	0	27.0141	20.3113	0	22.8895	22.1189	0	11.46	31.3953	0	25.3415	75.2888	0	16.5189	27.0646	3.5229	12.8405	19.8009	0	43.2677	29.9609		0	0	0	0	0	0	0	0	1.29558	0	0	0
SS1G_06715	blue	0.659475	0.000455817	1.92097	91.5213	38.5427	0	33.4041	36.6649	1.92097	76.1065	31.9781	1.92097	6.39281	16.7377	0	12.4978	46.3098	0	5.0155	44.8605	0	5.57602	28.614	0	4.27882	34.9576	0	40.7635	30.5432		0	0	0	0	0	0	0	0	0	0	-2.84025	0
SS1G_06719	blue	0.35017	0.0934472	0	2.52989	0	0	10.3656	25.934	0	59.0416	7.50287	0	23.4272	20.1263	0	3.60674	32.7251	0	20.1851	108.38	0	8.25219	19.8568	0	9.35469	17.0268	0	44.7609	3.41645		0	0	0	0	0	0	0	0	2.26795	0	0	0
SS1G_06738	blue	0.648182	0.000614249	0	103.572	172.283	0	96.9227	251.668	0	322.285	185.436	14.0097	143.199	235.161	14.0097	109.376	243.3	0	141.834	373.693	0	89.1524	150.542	14.0097	151.772	165.877	0	167.285	189.081		0	0	0	0	0	0	0	0	1.13124	0	0	0
SS1G_06812	blue	0.646522	0.000641142	0	143.635	175.237	0	155.038	177.323	0	194.638	133.29	16.9218	182.351	214.659	0	125.506	164.337	0	109.101	370.704	0	109.573	135.435	0	104.51	116.16	0	178.965	206.484		0	0	0	0	0	0	0	0	1.27221	0	0	0
SS1G_06813	blue	0.526936	0.00815367	0	32.3917	35.3387	0	26.3734	30.6507	0	17.4449	16.257	0	34.61	27.9844	0	16.5772	22.3536	0	39.2755	75.305	0	27.4304	27.1997	0	24.8761	25.9929	0	43.7743	25.2363		0	0	0	0	0	0	0	0	1.28871	0	0	0
SS1G_06871	blue	0.298091	0.157132	0	0	0	0	4.36589	13.1077	0	0	3.79215	0	35.1522	0	0	15.1912	32.0131	0	48.5221	36.2687	0	57.3495	35.1841	0	11.8203	26.8931	0	806.155	4.31691		0	0	0	0	0	0	0	0	0	0	-5.67998	0
SS1G_06960	blue	0.598495	0.00200451	0	108.928	113.415	0	49.1471	89.0645	0	118.028	85.9539	0	99.6313	101.95	0	55.4621	85.2236	0	61.3216	224.877	7.10397	52.345	83.18	7.10397	46.7514	52.0381	0	91.6123	76.1771		0	0	0	0	0	0	0	0	1.25438	0	0	0
SS1G_06993	blue	0.606764	0.00166854	0	71.8012	68.8064	0	72.8846	110.074	0	181.154	46.0412	0	88.7271	135.31	0	54.4094	126.32	0	48.3376	152.602	0	40.3532	56.0232	0	46.6414	70.527	7.08726	75.4385	78.6185		0	0	0	0	0	0	0	0	1.26523	0	0	0
SS1G_06998	blue	0.606889	0.00166382	0	87.8425	84.5944	0	38.3242	113.393	0	193.615	61.5102	0	33.8932	84.4984	0	25.5104	101.817	0	38.9369	141.763	0	22.8827	51.2916	0	20.7519	98.5338	0	82.6951	112.035		0	0	0	0	0	0	0	0	1.28624	0	0	0
SS1G_07003	blue	0.75166	2.29191e-05	0	396.54	244.729	0	70.0138	71.098	0	232.238	169.024	0	59.339	99.4867	0	51.5888	111.358	0	36.383	152.19	11.0131	44.8779	99.5704	0	19.5132	93.8653	0	133.758	251.462		0	0	0	0	0	0	0	0	0	0	-2.36536	1.34084
SS1G_07012	blue	0.623205	0.0011411	4.0485	53.2093	57.647	0	17.4107	28.0301	0	98.3075	42.4094	0	25.0213	40.9815	0	19.4912	29.6035	0	22.4349	90.8583	0	14.0115	34.6027	4.0485	18.4453	22.755	0	38.9497	54.6402		0	0	0	0	0	0	0	0	1.21228	0	0	0
SS1G_07033	blue	0.589034	0.00245807	0	72.6072	64.5438	0	54.6672	57.2538	0	173.793	41.4098	0	53.3359	71.4403	0	30.9653	66.8084	0	36.5916	126.372	6.79929	32.6409	37.1189	0	34.4202	40.7221	0	70.9815	45.2545		0	0	0	0	0	0	0	0	1.587	0	0	0
SS1G_07044	blue	0.638656	0.000782847	0	107.499	113.861	0	95.07	143.317	0	139.833	82.0538	0	88.7343	143.495	6.43608	91.2833	124.273	0	64.4728	211.664	0	56.7647	75.2007	0	78.8473	85.6924	0	97.9302	102.333		0	0	0	0	0	0	0	0	1.3125	0	0	0
SS1G_07083	blue	0.594453	0.0021887	0	156.618	154.911	0	62.5777	251.642	0	241.081	129.462	6.08502	126.324	290.049	6.08502	75.2193	341.36	0	101.81	380.355	12.17	79.4836	454.101	24.3401	83.1717	268.286	0	197.218	97.8761		0	0	0	0	0	0	0	0	0	0	0	-1.53558
SS1G_07129	blue	0.511683	0.0105934	0	67.6019	142.041	0	46.1639	135.518	0	273.463	85.5409	0	41.7337	115.996	0	51.4009	103.43	0	49.1135	266.244	0	34.914	62.6147	0	43.3281	84.171	0	76.3687	82.1628		0	0	0	0	0	0	0	0	1.90772	0	0	0
SS1G_07146	blue	0.450448	0.0271821	0	3.70255	94.0844	0	1.89629	22.773	0	90.7293	3.01967	0	0.535723	5.19801	0	0	20.857	0	1.08078	28.609	0	0.377415	8.60134	0	0	9.18893	0	11.7639	100.001		0	0	0	0	0	0	0	0	0	0	0	3.36314
SS1G_07162	blue	0.647878	0.000619101	6.78397	291.632	211.49	0	26.6378	154.237	3.39199	277.443	110.453	6.78397	54.8284	86.4915	3.39199	18.9787	144.942	0	58.9208	122.453	3.39199	59.4543	103.481	0	33.9993	231.906	3.39199	272.177	132.949		0	-3.05643	0	0	0	0	0	0	0	0	-2.58923	-0.883498
SS1G_07184	blue	0.55899	0.00451791	5.46658	326.305	735.933	0	14.31	13.298	5.46658	433.158	406.176	0	7.79667	10.5069	0	6.40179	20.611	0	23.8851	26.3521	0	16.4782	13.2337	0	8.30208	25.4367	0	319.286	593.265		0	-4.59559	-4.75609	0	0	0	0	0	0	0	-4.85349	4.46286
SS1G_07268	blue	0.687409	0.00020623	0	139.306	94.2217	0	27.7811	49.7075	0	126.591	76.047	0	30.3236	38.076	0	16.4037	68.4167	0	47.2612	74.0348	4.50237	28.6514	51.4946	0	37.8355	77.1627	0	198.763	85.7381		0	0	0	0	0	0	0	0	0	0	-1.9815	0
SS1G_07287	blue	0.725719	5.9812e-05	0	50.8571	48.762	0	23.8502	31.406	0	40.0395	35.6169	0	40.2503	36.416	4.47561	24.7505	37.8402	0	32.7908	60.41	0	23.4844	34.9364	0	21.071	38.8675	4.47561	80.7734	37.2357		0	0	0	0	0	0	0	0	0	0	-1.52688	0
SS1G_07300	blue	0.51327	0.0103144	0	48.7348	41.3534	0	7.03999	8.96688	0	65.6167	12.5076	0	18.7135	14.9118	0	3.11764	10.5589	0	14.5905	49.4999	0	11.0818	13.5283	0	7.97062	14.1922	0	30.1276	14.5548		0	0	0	0	0	0	0	0	1.69099	0	0	0
SS1G_07331	blue	0.386525	0.0620754	0	14.13	13.4773	0	0.507844	9.65646	0	55.5385	16.3209	0	8.17787	12.8767	2.71604	1.76705	12.1024	0	4.77581	52.5169	0	1.51613	6.97764	0	2.19991	11.7622	0	11.4899	10.5451		0	0	0	0	0	0	0	0	2.73152	0	0	0
SS1G_07349	blue	0.594945	0.00216553	0	132.906	109.024	0	95.7315	166.726	0	195.45	96.6496	6.64919	144.358	146.542	0	77.8673	163.334	0	97.4314	304.859	0	67.5523	99.2077	0	64.6279	85.4666	6.64919	143.82	106.951		0	0	0	0	0	0	0	0	1.43917	0	0	0
SS1G_07355	blue	0.581895	0.00285548	0	50.1444	151.802	0	87.4086	123.548	0	271.006	63.0073	9.63867	97.3752	188.962	0	69.6071	116.733	0	47.5068	243.678	4.81933	31.7445	129.168	0	37.5714	60.392	0	57.8749	194.24		0	0	0	0	0	0	0	0	0	0	0	1.60458
SS1G_07380	blue	0.642591	0.000708915	0	71.6278	41.9251	0	26.5528	40.5591	0	143.282	55.2308	22.4225	71.6586	51.7156	7.47415	27.231	72.5856	0	48.1886	127.705	0	32.5429	48.1884	0	39.3501	53.0281	0	95.8761	56.6554		0	0	0	0	0	0	0	0	1.22561	0	0	0
SS1G_07416	blue	0.62368	0.00112828	0	1579.63	1081.29	0	206.199	323.396	0	1745.95	828.01	0	309.09	247.811	8.22974	150.99	397.737	0	440.268	977.696	0	236.129	332.996	16.4595	129.151	553.936	0	1909.78	801.848		0	-2.7577	-1.17962	0	0	0	0	0	1.37343	0	-3.47453	0
SS1G_07453	blue	0.512113	0.0105172	0	71.1211	68.8911	0	39.6557	62.4276	2.38298	118.775	45.2808	0	45.6937	54.0455	0	26.3562	70.5163	0	27.5535	174.99	0	13.8342	46.7979	4.76596	15.9237	46.2195	0	74.3065	48.4628		0	0	0	0	0	0	0	0	1.72231	0	-1.81057	0
SS1G_07491	blue	0.443094	0.030119	0	135.494	74.2673	0	4.02285	116.752	0	192.476	57.6542	0	11.9332	107.515	0	0	145.031	0	24.0744	179.771	0	0	19.1329	0	4.35661	160.575	21.5149	151.205	79.5545		0	0	0	0	0	0	0	0	3.05158	0	0	0
SS1G_07516	blue	0.521207	0.00900851	0	27.5201	16.2629	0	0.587278	18.2196	0	48.1691	8.92678	0	3.23529	14.8907	0	2.04344	19.3781	0	1.67358	40.2071	0	2.45457	14.3536	0	1.59001	14.6148	0	33.8607	12.1945		0	0	0	0	0	0	0	0	0	0	-4.00077	0
SS1G_07517	blue	0.539963	0.00645827	0	105.072	88.4597	0	11.7948	93.4469	0	282.163	43.9671	0	40.8188	62.6414	0	10.944	98.4977	0	54.6191	172.877	0	42.8415	56.4861	0	26.6111	56.912	0	90.3865	69.0027		0	-4.2561	0	0	0	0	0	0	1.43333	0	0	0
SS1G_07527	blue	0.65972	0.000452812	40.1611	4448.12	6147.47	0	217.77	597.45	20.0806	3541.55	6240.4	0	248.211	653.545	0	781.251	555.214	0	2261.92	1650.98	40.1611	1181.45	2157.27	20.0806	433.048	2296.15	20.0806	1553.74	4644.39		0	-3.69929	-3.20802	0	-1.77838	0	0	0.84418	-0.566339	0	-1.43141	0
SS1G_07538	blue	0.595782	0.00212661	0	96.186	104.813	0	82.4535	88.1112	0	162.386	66.1556	0	120.221	172.385	0	74.8853	117.845	0	76.4646	218.58	0	48.3971	81.791	7.47415	45.4039	60.9479	0	95.8761	92.5832		0	0	0	0	0	0	0	0	1.2377	0	0	0
SS1G_07554	blue	0.549939	0.00536876	10.7574	583.211	424.716	0	26.1485	185.193	0	948.63	499.67	0	47.7329	147.489	21.5149	32.1944	156.093	0	112.347	447.699	10.7574	92.4761	103.902	0	28.318	185.355	0	1471.68	511.137		0	-4.85683	0	0	0	0	0	0	1.92685	0	-5.28786	1.38259
SS1G_07558	blue	0.643272	0.000696748	8.27496	90.6312	92.8341	0	55.7011	51.0985	0	169.209	51.741	0	65.5672	72.1009	0	35.5323	106.835	0	57.32	159.56	0	31.4105	57.644	0	38.5393	39.6481	0	84.1284	79.5545		0	0	0	0	0	0	0	0	1.28841	0	0	0
SS1G_07661	blue	0.262907	0.214534	0	57.1604	19.3021	0	33.4574	94.8688	0	95.285	10.8977	0	67.346	120.371	0	27.1636	97.1091	0	63.5628	353.815	0	41.6184	67.7756	0	16.6069	48.0881	0	51.8891	22.0547		0	0	0	0	0	0	0	0	2.20371	0	0	0
SS1G_07663	blue	0.598568	0.0020013	0	71.2278	36.9226	0	69.1199	129.379	0	192.476	44.4716	0	113.908	98.2423	0	49.8822	110.282	0	101.769	200.566	0	66.4911	68.1489	6.84564	68.6167	54.8766	0	172.825	53.1568		0	0	0	0	0	0	0	0	1.37687	0	0	0
SS1G_07708	blue	0.455389	0.0253413	0	123.215	187.905	0	36.6419	135.815	0	231.898	91.9436	7.25803	30.4801	104.161	7.25803	29.2768	143.461	0	26.2981	345.603	0	18.637	94.1278	0	15.4319	86.9392	0	71.3135	108.692		0	0	0	0	0	0	0	0	1.69597	0	0	0
SS1G_07713	blue	0.612586	0.00146194	0	173.068	132.998	0	113.807	220.488	0	269.267	100.119	7.80333	149.011	157.98	7.80333	100.521	197.034	0	158.417	345.654	0	101.057	116.428	0	110.608	137.33	0	193.808	111.088		0	0	0	0	0	0	0	0	1.38945	0	0	0
SS1G_07720	blue	0.492261	0.0145434	0	8.63606	185.425	0	11.7948	20.6567	0	131.004	46.7417	0	9.37165	22.2276	0	9.234	22.5223	0	9.24323	90.3803	0	0	10.7129	0	0.798333	6.90209	0	26.3627	81.637		0	0	0	0	0	0	0	0	2.89621	0	0	3.48328
SS1G_07728	blue	0.638401	0.000787848	0	38.1384	33.8066	0	28.4855	39.0959	0	100.132	27.2163	0	35.1789	41.2723	4.35272	23.2214	42.769	0	28.2955	84.3968	0	28.185	29.4612	0	21.1535	38.1011	0	42.1735	37.8229		0	0	0	0	0	0	0	0	1.33792	0	0	0
SS1G_07736	blue	0.666041	0.000381069	0	31.8534	31.2031	0	15.8731	22.9454	0	44.2011	26.2976	0	35.3762	22.5609	0	14.7281	32.3306	3.14414	27.8104	61.9735	0	20.3591	20.7373	0	14.6433	23.7558	0	36.0414	28.4835		0	0	0	0	0	0	0	0	1.39897	0	0	0
SS1G_07743	blue	0.465458	0.0219001	0	136.745	148.15	0	52.5264	280.356	0	179.511	116.594	0	90.2722	131.984	31.2133	30.461	176.528	0	30.7687	279.198	0	26.1355	77.1044	15.6067	36.3427	107.851	0	84.1254	150.041		0	0	0	0	0	0	0	0	1.67595	0	0	0
SS1G_07761	blue	0.277387	0.18942	0	219.932	72.2043	0	18.7733	56.3632	0	256.634	92.402	0	29.1701	154.381	66.9352	4.3548	34.4141	0	14.2663	376.444	0	0	44.6435	0	3.38848	40.0886	0	66.2236	74.2508		0	0	0	0	0	0	0	0	2.89546	0	0	0
SS1G_07836	blue	0.515742	0.00989188	0	1178.21	464.17	0	446.984	424.961	0	137.483	617.308	0	544.572	370.636	0	181.968	1140.31	0	804.391	610.121	59.7636	520.428	595.542	11.9527	317.065	810.584	0	3829.88	1166.8		0	0	0	0	1.45727	-1.59832	0	0	0	0	-3.18271	0
SS1G_07901	blue	0.525849	0.00831051	0	84.4226	93.3823	0	148.561	142.018	0	356.156	50.0743	0	138.595	142.833	0	90.2678	174.78	0	81.1958	262.643	0	57.5907	67.9612	0	66.6356	78.3987	0	73.2272	80.0243		0	0	0	0	0	0	0	0	1.76987	0	0	0
SS1G_08061	blue	0.512535	0.0104428	0	196.209	193.903	0	0	0	0	124.178	208.102	0	0	0	0	0	0	0	0	0	0	0	0	0	0	0	0	77.0706	211.076		0	0	-3.89254	0	0	0	0	0	0	0	0	6.10939
SS1G_08104	blue	0.260409	0.219081	0	49.4846	56.3193	0	9.38666	39.4543	0	25.6634	66.8556	0	12.7288	55.3198	0	11.758	32.1198	0	6.95483	180.693	0	3.36277	21.5777	0	9.14889	20.3527	10.0403	9.59101	50.1193		0	0	0	0	0	0	0	0	2.88548	0	0	0
SS1G_08105	blue	0.392671	0.057691	0	13.2755	16.9978	0	4.53279	30.6199	0	54.2185	8.85852	0	11.5251	27.9563	0	9.46315	28.3899	0	6.13566	70.1166	0	4.05968	16.1687	0	6.74968	8.93478	0	11.1652	10.0844		0	0	0	0	0	0	0	0	1.93611	0	0	0
SS1G_08132	blue	0.395009	0.0560874	0	8.05414	19.0382	0	3.3	14.311	0	90.223	9.07672	0	10.7213	23.3682	0	6.88943	17.4759	0	8.15019	59.8697	0	5.25432	12.4978	0	3.57379	8.13096	0	11.2395	8.70127		0	0	0	0	0	0	0	0	2.0797	0	0	0
SS1G_08135	blue	0.512679	0.0104176	5.44681	152.123	132.788	0	84.5309	155.942	0	139.223	78.73	5.44681	97.5375	78.1675	16.3404	35.4369	122.596	0	81.2638	264.318	5.44681	60.2014	66.6019	0	49.6323	87.5771	0	95.142	86.6036		0	0	0	0	0	0	0	0	1.80819	0	0	0
SS1G_08207	blue	0.527537	0.00806809	14.4464	733.765	866.451	0	155.319	833.959	0	1790.9	505.024	21.6697	157.965	585.869	7.22322	135.343	626.386	0	118.929	1241.14	0	92.7382	364.535	0	99.4604	714.807	0	445.543	918.787		0	-3.20317	0	0	0	0	0	0	1.58709	0	-1.75163	0
SS1G_08218	blue	0.597997	0.00202645	53.4689	3486.86	3731.77	0	458.224	4373.99	17.823	6514.56	2000.17	80.2034	1158.02	7291.98	151.495	853.438	6874.68	35.646	2639.64	5860.02	187.141	2389.75	5224.69	151.495	1295.64	6204.34	0	4995.76	2537.27		0	-3.50533	1.30556	0	0	0	0	0	0	0	-1.53529	-1.37084
SS1G_08219	blue	0.596809	0.00207966	0	407.238	666.017	0	51.4124	832.585	0	1645.23	304.473	0	204.994	781.513	0	92.6976	856.783	0	313.001	1075.11	0	298.603	563.755	0	212.588	687.508	0	1003.73	482.938		0	-4.67582	1.62801	0	0	0	0	0	0	0	-1.8275	0
SS1G_08376	blue	0.140415	0.512841	0	0	6.91318	0	0	5.99609	0	0	0.650515	0	0.634747	16.4235	0	1.04237	35.6955	0	0.426851	60.0708	0	0	6.13452	0	0.811072	2.95252	0	2.733	1.48107		0	0	0	0	0	0	0	0	3.11119	0	0	0
SS1G_08383	blue	0.443594	0.0299115	0	95.6224	202.486	0	10.8831	73.5173	7.27556	669.481	130.568	0	10.3767	49.4093	0	3.78678	28.2628	0	10.0795	189.781	0	4.87358	36.3043	0	4.41975	34.8597	0	136.518	201.769		0	-5.61867	0	0	0	0	0	0	2.20567	0	-4.53724	2.45224
SS1G_08389	blue	0.677773	0.000273684	8.097	133.023	171.194	0	96.8945	112.12	0	248.356	94.0239	8.097	85.3291	152.513	0	61.1077	136.916	0	60.4017	215.545	0	74.1255	88.2069	0	61.4845	103.703	0	124.307	107.783		0	0	0	0	0	0	0	0	1.10857	0	0	0
SS1G_08398	blue	0.471491	0.0200262	0	35.3691	16.4676	0	38.4249	72.5141	0	157.582	20.502	5.87151	82.8116	107.585	0	33.616	96.601	0	31.2858	197.499	11.743	19.0098	71.9401	0	42.2074	61.1338	0	85.7342	31.4806		0	0	0	0	0	0	0	0	1.27653	0	0	0
SS1G_08425	blue	0.669234	0.000348731	0	22.5751	252.583	0	88.3853	99.767	0	210.74	12.9438	0	168.111	207.766	5.4965	44.3427	198.446	5.4965	166.354	172.226	5.4965	149.729	174.338	10.993	87.3708	54.1906	0	89.6344	186.982		0	0	3.12303	0	1.79848	0	0	0	0	0	0	1.70595
SS1G_08486	blue	0.678151	0.000270718	0	13.6751	13.3549	0	8.81232	4.34373	0	20.677	9.93912	0	10.0326	7.03042	0	5.21722	7.55471	0	13.4184	21.5136	0	5.81141	11.0861	0	3.98831	8.68518	0	19.1027	10.9243		0	0	0	0	0	0	0	0	0	0	-1.84818	0
SS1G_08589	blue	0.52447	0.00851298	3.31362	29.0339	25.0213	0	8.05456	22.3221	6.62725	71.9931	18.0284	0	13.653	22.5032	0	4.74285	28.7731	0	15.8907	64.7817	3.31362	10.3584	16.862	0	4.6969	22.2884	0	30.2969	25.7305		0	0	0	0	0	0	0	0	1.76136	0	0	0
SS1G_08602	blue	0.578596	0.0030568	0	226.447	296.747	0	142.428	142.537	0	322.647	252.37	4.35272	190.38	305.638	4.35272	133.665	152.178	4.35272	185.313	555.107	4.35272	152.102	217.626	8.70544	110.175	128.942	0	141.37	168.191		0	0	0	0	0	0	0	0	1.17046	0	0	0
SS1G_08628	blue	0.552899	0.00507686	0	64.4331	50.7686	0	12.5714	67.9378	0	85.9267	34.396	0	22.3748	44.798	0	22.746	59.9174	0	19.3455	135.044	0	21.0173	39.0298	6.7234	25.1867	68.4549	0	72.9418	63.395		0	0	0	0	0	0	0	0	1.61034	0	0	0
SS1G_08645	blue	0.407307	0.0482131	0	70.1545	75.4999	0	19.8639	63.1455	0	63.8924	31.4623	0	38.1269	102.493	6.24914	17.889	119.236	0	26.9713	180.412	0	30.6975	42.2971	0	25.3081	58.7318	0	35.8171	38.1267		0	0	0	0	0	0	0	0	1.91222	0	0	0
SS1G_08672	blue	0.302855	0.150287	0	60.8871	39.252	0	75.5973	75.6553	0	25.8357	29.5482	0	100.912	173.549	0	42.0867	147.819	0	53.8577	259.865	0	20.312	68.4134	0	59.3552	54.0172	0	31.7248	52.3244		0	0	0	0	0	0	0	0	1.74496	0	0	0
SS1G_08733	blue	0.846683	1.83227e-07	0	1689.07	1873.27	0	1069.33	1154.32	16.0644	2268.65	1709.55	16.0644	1150.05	1201.08	40.1611	1007.53	1527.99	16.0644	1223.62	1980.31	32.1289	959.509	1450.62	40.1611	801.036	1247.81	24.0967	2075.49	1587.48		0	0	0	0	0	0	0	0	0	0	-0.961774	0
SS1G_08738	blue	0.561335	0.00431699	0	95.0448	73.6806	0	69.0914	91.145	0	193.191	46.8274	0	86.5049	88.2381	5.59867	47.3524	88.2741	0	62.9455	191.321	0	40.0032	65.9694	0	42.5134	66.5469	5.59867	91.3005	44.5091		0	0	0	0	0	0	0	0	1.35567	0	0	0
SS1G_08761	blue	0.47721	0.0183723	0	20.5253	21.3182	0	9.55655	31.8797	0	69.6745	15.4946	0	29.1581	36.6742	3.40733	15.0743	19.465	0	11.2565	72.2714	0	9.12968	23.0624	0	11.7293	16.1687	0	24.8765	13.859		0	0	0	0	0	0	0	0	1.46743	0	0	0
SS1G_08771	blue	0.418673	0.0417293	0	91.6382	118.788	0	20.1864	195.958	0	165.571	67.5043	10.796	23.0966	116.201	0	16.8573	112.247	0	18.4081	262.528	0	9.64234	64.005	10.796	15.3028	147.721	0	97.2361	121.755		0	0	0	0	0	0	0	0	1.85576	0	0	0
SS1G_08784	blue	0.617727	0.0012981	0	50.6885	30.3702	0	15.8648	23.0938	0	81.3278	24.5846	0	32.8508	23.9676	1.92835	15.055	27.7604	1.92835	27.1261	77.7745	0	17.0076	30.5816	0	15.0334	27.5405	0	57.6303	29.2345		0	0	0	0	0	0	0	0	1.16618	0	-1.52691	0
SS1G_08795	blue	0.589988	0.00240869	0	228.391	213.947	0	1.73292	81.5099	0	106.602	66.2284	0	7.34353	64.1274	0	6.02972	57.1804	0	35.556	91.3394	0	15.5205	44.6435	0	0.938348	111.442	0	99.2828	161.067		0	0	0	0	0	0	0	0	0	0	-6.31353	0
SS1G_08821	blue	0.544026	0.00599414	13.3278	147.797	165.335	0	97.1893	289.298	0	425.831	105.522	0	99.7957	194.684	0	52.8935	244.401	6.6639	73.1464	418.324	13.3278	61.0059	138.112	0	41.1565	178.066	0	160.962	213.143		0	0	1.63175	0	0	0	0	0	1.41834	0	0	0
SS1G_08876	blue	0.727481	5.62295e-05	2.92435	48.0433	38.4856	0	44.8372	33.3802	0	52.3235	41.0822	0	30.1227	32.5998	2.92435	22.07	41.7647	0	40.2019	68.1358	0	30.3628	27.8841	0	26.3512	34.3553	2.92435	38.9094	41.0903		0	0	0	0	0	0	0	0	1.10852	0	0	0
SS1G_08925	blue	0.434698	0.0337757	0	669.758	1024.91	0	166.314	934.343	0	1937.68	526.943	0	203.426	942.862	20.2153	252.52	757.573	0	158.342	2436.24	0	173.781	733.571	20.2153	126.897	881.971	20.2153	411.043	706.379		0	-3.21814	0	0	0	0	0	0	1.5512	0	0	0
SS1G_08926	blue	0.515292	0.00996769	0	130.849	164.022	0	2.70769	27.0977	0	388.653	144.64	0	6.31085	38.9663	0	6.59501	23.1633	0	2.31485	62.439	0	1.61671	16.0974	0	3.66542	13.3431	0	119.064	155.284		0	-6.84107	0	0	0	0	0	0	0	0	-4.60988	3.45991
SS1G_09060	blue	0.281905	0.182014	0	0	0	0	5.43862	2.41902	0	0	0	0	2.56078	0.414112	0	0	13.293	0	0	0.692417	0	0.721624	0.399173	0	1.30885	2.38229	0	95.0427	0		0	0	0	0	0	0	0	0	0	0	-5.77046	0
SS1G_09129	blue	0.553228	0.00504522	0	181.888	102.836	0	9.48147	126.2	0	142.575	70.0015	0	12.8574	63.0258	0	19.1347	81.1107	0	19.7243	161.876	0	7.92571	35.324	0	11.2949	87.3727	0	196.872	120.939		0	0	0	0	0	0	0	0	2.01572	0	-3.71177	0
SS1G_09135	blue	0.519143	0.00933406	0	91.1319	217.211	0	18.6696	76.2928	0	233.948	142.567	0	16.4824	109.815	0	25.9844	41.8293	0	10.1973	157.768	0	2.78682	44.1913	0	16.0063	46.3839	0	33.4966	98.4541		0	0	0	0	0	0	0	0	1.65552	0	0	0
SS1G_09215	blue	0.399069	0.0533851	0	17.1822	40.6149	0	1.95555	58.7117	0	80.1982	42.4642	0	30.6618	77.7264	0	8.16525	64.5265	0	17.8329	212.31	0	11.6763	45.9869	0	6.3534	73.2389	0	87.7749	58.0085		0	0	0	0	0	0	0	0	2.02643	0	0	0
SS1G_09216	blue	0.576591	0.00318489	0	309.777	255.854	0	147.602	191.962	3.63778	362.635	128.796	7.27556	217.335	290.862	14.5511	100.823	330.01	0	195.386	456.136	10.9133	121.839	206.413	3.63778	142.169	276.196	3.63778	170.275	133.84		0	0	0	0	0	0	0	0	0	0	0	-1.12602
SS1G_09221	blue	0.489634	0.01516	0	72.065	61.8293	0	48.118	151.032	0	201.819	46.0691	5.84871	63.9529	171.617	0	39.5737	93.5529	0	58.9005	228.373	5.84871	39.1779	83.2189	0	34.9375	79.2192	0	81.4105	70.286		0	0	1.88971	0	0	0	0	0	1.27596	0	0	0
SS1G_09225	blue	0.626962	0.00104307	0	731.873	510.041	0	99.3882	353.336	0	815.191	386.828	15.187	105.895	350.924	0	111.322	444.781	0	176.141	754.876	30.374	93.2532	302.5	10.1247	121.473	556.473	0	776.492	475.455		0	-2.71178	0	0	0	0	0	0	1.13885	0	-2.2646	0
SS1G_09250	blue	0.48413	0.0165211	0	69.2303	73.5219	0	22.6102	187.192	0	379.332	74.9849	10.993	33.0995	102.827	0	7.15204	120.575	0	19.3298	248.477	0	6.13644	64.0867	0	20.0341	84.5778	0	180.019	95.5234		0	0	0	0	0	0	0	0	1.77456	0	-2.75588	0
SS1G_09267	blue	0.500707	0.0126989	0	27.4343	105.379	0	5.85446	22.2641	0	96.0378	63.0553	0	8.43514	14.4431	0	4.07414	13.5939	0	6.67343	57.3554	0	6.29208	10.3642	6.26213	8.24224	23.08	0	2.1364	54.4146		0	0	0	0	0	0	0	0	2.28787	0	0	0
SS1G_09268	blue	0.534924	0.00707532	0	75.6885	87.3992	0	53.4683	96.3169	0	67.001	36.7664	0	83.4571	87.3277	0	45.8908	148.656	0	99.5482	199.114	0	66.5104	74.5235	0	68.5202	69.3842	0	63.0873	61.6799		0	0	0	0	0	0	0	0	1.23738	0	0	0
SS1G_09373	blue	0.445083	0.0293005	0	180.911	88.0426	0	39.969	221.817	0	521.547	66.277	0	106.244	216.631	0	75.8578	224.247	0	16.5673	378.873	0	13.0172	90.247	0	29.5126	94.0044	0	123.313	64.6701		0	0	0	0	0	0	0	0	1.88931	0	0	0
SS1G_09395	blue	0.570293	0.00361729	4.48895	60.2272	64.887	0	39.4491	55.4392	0	137.688	43.378	0	52.9971	67.2971	0	31.5415	36.9272	0	41.1406	138.732	0	31.0718	51.1193	0	22.27	34.1234	0	53.2947	43.1562		0	0	0	0	0	0	0	0	1.25991	0	0	0
SS1G_09432	blue	0.548234	0.00554321	1.84677	19.721	16.734	0	13.1218	8.98494	0	9.44087	9.29786	1.84677	20.0473	14.908	0	7.68965	16.247	0	17.1222	41.6439	0	15.6695	14.0965	1.84677	8.78802	11.2308	0	23.9418	15.706		0	0	0	0	0	0	0	0	1.38232	0	0	0
SS1G_09465	blue	0.36871	0.0762375	0	93.4176	88.3276	0	3.6453	78.4343	0	573.067	66.4915	0	15.4476	29.9768	0	3.80516	31.1843	0	7.27166	133.661	0	6.52964	18.3005	0	8.88242	20.6581	0	41.9025	79.297		0	-6.97231	0	0	0	0	0	0	2.68818	0	0	0
SS1G_09475	blue	0.640301	0.000751156	21.7479	1570.59	1285.6	0	117.926	425.268	0	1799.68	1051.22	5.43697	144.75	426.358	0	134.417	438.563	0	160.786	891.118	0	91.0496	308.368	16.3109	84.7731	522.01	5.43697	1568.86	1502.77		0	-3.60758	-1.1289	0	0	0	0	0	1.35052	0	-3.79823	1.44465
SS1G_09535	blue	0.66143	0.000432335	0	123.131	123.561	0	70.5982	73.034	0	271.093	106.45	0	52.7752	50.0107	0	56.3057	79.4918	0	41.1412	155.425	0	44.9948	60.5726	4.24237	25.342	94.7925	0	87.7085	112.161		0	0	0	0	0	0	0	0	1.17903	0	0	0
SS1G_09557	blue	0.592038	0.00230546	0	19.236	15.7881	0	9.85189	9.85946	0	37.4102	14.4997	2.9272	3.71102	6.37627	0	3.42798	13.0433	0	2.65154	23.0476	0	1.634	4.70007	0	2.96368	14.16	0	24.1673	18.9415		0	0	0	0	0	0	0	0	2.11341	0	0	0
SS1G_09566	blue	0.64093	0.000739342	0	66.7268	55.7305	0	57.4135	66.5779	0	161.954	39.5783	0	52.9079	63.0763	0	32.3439	63.4824	0	38.9553	119.042	0	33.7365	49.6039	4.87392	32.0754	55.687	0	65.5142	69.3849		0	0	0	0	0	0	0	0	1.0825	0	0	0
SS1G_09615	blue	0.462721	0.0227957	0	970.469	938.113	0	222.316	847.567	0	1157.75	707.115	33.9709	301.471	1057.74	11.3236	232.802	870.703	0	245.571	2464.88	33.9709	183.309	667.974	22.6472	225.856	742.359	11.3236	1171.32	552.694		0	-2.05643	0	0	0	0	0	0	1.7032	0	-1.96292	0
SS1G_09620	blue	0.458392	0.0242724	0	8.71208	2.28816	0	57.5098	19.8462	0	0	8.61245	0	74.7928	21.7438	0	30.3609	93.3059	0	94.9413	134.634	10.6059	73.4125	63.6641	0	22.5501	23.9424	0	322.032	62.7472		0	0	0	0	0	0	0	0	0	0	-3.42426	0
SS1G_09638	blue	0.321825	0.125133	0	11.7821	15.9144	0	0	12.653	0	164.979	15.4743	0	0.974142	17.3285	0	0.799861	2.80932	0	0.327543	44.4489	0	0	3.18882	0	0	4.53121	0	4.61375	15.9109		0	0	0	0	0	0	0	0	3.6206	0	0	0
SS1G_09702	blue	0.462998	0.0227037	9.29655	140.003	152.431	0	13.9062	180.919	0	475.249	108.708	0	17.6789	122.695	0	20.5643	140.206	9.29655	17.3375	314.699	0	11.4168	67.9757	0	23.5311	116.925	0	76.1191	171.877		0	-4.77068	0	0	0	0	0	0	2.03043	0	0	0
SS1G_09718	blue	0.589409	0.00243854	0	66.5365	54.8644	0	16.9066	20.092	0	36.1118	27.0751	0	21.941	44.1709	0	14.7066	32.2834	0	26.4984	77.4883	0	18.2965	25.686	0	12.0154	18.4851	0	28.1484	39.7026		0	0	0	0	0	0	0	0	1.41254	0	0	0
SS1G_09731	blue	0.545478	0.00583517	0	43.218	139.048	0	54.1065	49.2255	0	168.101	85.4476	0	36.4771	106.179	0	18.8264	48.0896	0	39.9488	139.493	0	23.4953	34.4411	0	23.9709	29.6928	0	43.9763	63.2267		0	0	0	0	0	0	0	0	1.83754	0	0	0
SS1G_09749	blue	0.520617	0.00910049	0	16.1471	5.87204	0	18.6602	12.7327	0	11.5949	6.99891	0	26.2387	23.2501	0	18.8883	23.8411	0	31.6641	52.7248	0	22.7898	14.7915	0	14.697	5.85168	0	27.5473	15.9349		0	0	0	0	0	0	0	0	1.65326	0	0	0
SS1G_09755	blue	0.441432	0.0308165	0	97.9717	98.2477	0	26.7611	83.997	0	382.457	67.6198	0	55.6713	140.877	6.50558	50.7903	53.5166	0	17.6788	214.995	0	7.98929	36.1583	0	23.0534	36.5653	0	74.5737	80.5854		0	-3.51288	0	0	0	0	0	0	2.39145	0	0	0
SS1G_09765	blue	0.70785	0.000109119	0	188.327	134.5	0	69.6872	109.683	0	181.867	121.884	3.38817	96.9156	98.5502	3.38817	78.4746	120.778	3.38817	100.197	212.691	0	50.6874	131.989	3.38817	56.2586	126.437	0	165.989	65.7734		0	0	0	0	0	0	0	0	0	0	-1.1492	0
SS1G_09768	blue	0.591432	0.00233559	0	1311.64	970.843	0	644.626	1161.22	0	1855.19	760.303	36.2902	822.387	1134.61	36.2902	495.818	1513.39	0	628.448	2767.93	72.5803	538.853	747.644	0	683.411	859.361	0	1815.03	966.155		0	0	0	0	0	0	0	0	1.70794	0	0	0
SS1G_09770	blue	0.743417	3.14643e-05	0	394.306	368.861	0	304.664	502.438	0	491.271	399.736	11.4746	357.77	370.514	22.9492	247.85	535.549	0	331.692	592.169	34.4238	204.328	340.849	5.7373	233.515	357.89	0	578.984	330.947		0	0	0	0	0	0	0	0	0	0	-0.898269	0
SS1G_09771	blue	0.49624	0.0136488	0	117.478	85.008	0	13.0977	42.6001	0	156.666	69.6807	0	2.08138	49.3659	0	5.69669	35.0144	0	6.53181	84.4185	0	2.93265	19.8992	0	3.54608	66.5604	0	13.1438	82.5609		0	0	0	0	0	0	0	0	1.9044	0	0	0
SS1G_09832	blue	0.581114	0.00290209	0	163.407	112.963	0	62.1099	147.493	0	244.642	95.5515	11.2601	161.935	153.659	5.63006	110.62	146.662	5.63006	138.897	368.503	0	98.0545	125.586	0	103.744	116.202	0	147.13	103.049		0	0	0	0	0	0	0	0	1.37255	0	0	0
SS1G_09838	blue	0.253285	0.232403	0	0	0	0	7.36209	11.0516	0	0	3.1973	0	17.1589	0	0	0	0	0	0	1.05446	0	8.79155	0.486312	0	0	0	0	754.923	0		0	0	0	0	0	0	0	0	0	0	-5.85123	0
SS1G_09947	blue	0.468916	0.0208093	3.32827	196.845	218.288	0	69.0775	267.803	0	442.375	133.783	0	83.0712	184.233	0	46.3389	211.808	0	55.6859	559.407	3.32827	29.7261	138.946	9.98481	26.9581	248.25	0	159.648	259.057		0	-2.35477	1.178	0	0	0	0	0	1.82893	0	-2.15437	0
SS1G_09965	blue	0.662719	0.000417435	0	304.059	284.819	0	39.2101	173.906	0	127.911	220.599	4.76596	60.0438	62.9004	0	21.7051	233.058	0	107.167	150.867	0	118.123	99.8356	4.76596	39.568	209.47	4.76596	494.293	261.699		0	0	0	0	0	-1.86651	0	0	0	0	-3.23122	0
SS1G_09978	blue	0.555156	0.00486336	12.4124	646.88	914.951	0	63.4373	119.23	0	713.852	685.064	0	94.7447	315.972	8.27496	50.0682	109.199	0	36.3762	393.139	0	24.0198	91.0653	0	34.3502	313.754	4.13748	164.869	535.463		0	-3.16801	-2.34576	0	0	1.55587	0	0	1.92962	0	-1.85119	0.690319
SS1G_09997	blue	0.295067	0.161588	19.8163	1689.28	2371.34	0	37.0526	1327.5	6.60545	4491.1	1262.12	19.8163	117.239	1573.43	0	39.537	560.739	0	5.63144	5779.33	6.60545	9.58684	582.519	0	22.0697	643.021	6.60545	226.705	1481.35		0	-6.59714	0	0	0	1.51155	0	0	3.13008	0	-2.94893	1.12314
SS1G_09998	blue	0.344853	0.0988789	0	35.9627	62.3392	0	4.91162	42.6001	0	145.476	30.5742	0	11.1007	43.7562	0	3.41801	16.0066	0	2.79935	118.186	0	2.93265	14.0592	0	7.97868	15.7325	0	12.5464	24.2826		0	0	0	0	0	0	0	0	2.89102	0	0	0
SS1G_10051	blue	0.480803	0.017391	0	7.49767	8.86144	0	25.6	14.0908	0	34.9956	8.89431	0	4.33936	5.26298	0	0	35.9784	0	8.0248	7.69999	0	7.64265	7.27147	0	4.15859	7.88457	0	108.366	15.1877		0	0	0	0	0	0	0	0	0	0	-4.29193	0
SS1G_10062	blue	0.627786	0.00102259	0	80.5223	78.8266	0	69.9834	103.388	0	205.004	74.5359	0	68.4925	108.478	0	56.8185	98.7624	0	69.8015	222.43	0	51.7349	74.4058	8.91149	32.4813	51.7302	0	96.6803	113.683		0	0	0	0	0	0	0	0	1.39941	0	0	0
SS1G_10092	blue	0.599593	0.00195681	13.3278	72.9862	57.5078	0	9.96813	64.8426	0	221.432	86.5818	0	12.6725	20.493	0	0	118.774	0	66.0448	69.2447	0	13.3915	41.1536	0	10.7952	81.0506	0	224.619	61.6019		0	0	0	0	0	0	0	0	0	0	-3.96728	0
SS1G_10140	blue	0.639846	0.000759816	0	137.759	109.973	0	64.3657	80.5189	0	194.591	73.1093	0	101.76	108.575	6.61996	49.9606	106.646	0	72.3114	242.532	0	80.5586	91.2493	6.61996	69.0356	75.6364	0	133.702	80.7784		0	0	0	0	0	0	0	0	1.22984	0	0	0
SS1G_10151	blue	0.605937	0.00169982	3.8567	80.2567	66.5648	0	50.4788	67.1163	0	103.508	45.7243	0	85.5648	99.8237	0	52.1907	86.8064	0	60.2117	191.906	0	52.0992	83.0753	3.8567	52.7145	87.4187	0	93.4189	66.3124		0	0	0	0	0	0	0	0	1.02746	0	0	0
SS1G_10155	blue	0.377646	0.0688562	0	13.4469	14.1269	0	5.10144	14.295	0	48.8163	7.53278	0	1.72945	8.39026	0	1.42004	9.97511	0	1.74452	39.4565	0	0.609197	7.00924	0	0	6.78758	5.45667	4.84018	17.1503		0	0	0	0	0	0	0	0	2.31248	0	0	0
SS1G_10165	blue	0.404324	0.0500384	0	469.12	1102.94	0	15.5009	637.749	27.6338	2872.42	650.006	0	46.7111	371.789	9.21127	34.7585	354.665	0	56.9344	2017.4	0	8.22695	211.385	9.21127	8.39348	302.999	9.21127	719.64	730.587		0	-7.20956	0	0	0	0	0	0	3.0741	0	-6.01012	1.18891
SS1G_10167	blue	0.547099	0.00566187	158.531	19090.6	17591.8	0	412.025	7345.02	63.4123	35212.9	15287.7	134.751	739.861	3722.4	190.237	481.664	6143.83	47.5592	1645.08	22342.9	158.531	445.124	5053.13	103.045	248.786	10478.8	103.045	25882.2	16858.8		0	-6.09302	0	0	0	0	0	1.79307	1.96412	0	-6.28917	0.605193
SS1G_10174	blue	0.46385	0.0224229	18.5931	1448.39	1347.81	0	46.9333	1645.67	0	2388.12	930.06	18.5931	110.493	1419.92	9.29655	111.289	1073.85	0	15.8515	1707.94	9.29655	31.1367	731.657	46.4828	447.091	1905.07	0	617.199	1045.01		0	-5.34491	1.00001	0	0	0	0	0	1.04257	0	0	-0.947157
SS1G_10178	blue	0.545948	0.00578448	20.3519	225.69	570.804	0	7.6108	380.833	0	650.256	447.871	0	27.4142	203.407	0	13.2409	291.822	10.176	33.6174	574.477	0	6.81642	77.6736	0	11.3331	217.529	0	343.693	466.576		0	-6.09261	0	0	0	0	0	0	2.7063	0	-4.51077	0
SS1G_10238	blue	0.495287	0.0138588	0	176.17	217.497	0	28.3515	167.173	0	576.118	138.437	0	30.5231	110.272	0	25.0623	112.841	4.09807	20.0893	296.985	0	11.8955	74.507	4.09807	12.4475	146.509	0	113.526	243.967		0	-4.02066	0	0	0	0	0	0	1.81449	0	-2.77736	0
SS1G_10274	blue	0.552771	0.00508914	0	35.1348	36.4259	0	35.3578	46.7587	0	69.0496	38.3891	0	40.1342	54.5179	0	24.6056	33.1795	0	27.709	88.6247	0	15.8337	26.359	20.2607	18.4619	24.2689	0	32.7176	38.707		0	0	0	0	0	0	0	0	1.56896	0	0	0
SS1G_10279	blue	0.498538	0.013153	0	60.6429	28.6694	0	4.14117	11.397	5.53692	56.6105	31.0238	0	9.65188	32.6356	0	2.88185	14.5501	0	10.326	77.4043	0	5.5634	16.2763	0	4.48475	13.0095	0	47.6024	34.8051		0	0	0	0	0	0	0	0	2.06919	0	0	0
SS1G_10295	blue	0.47974	0.0176768	0	901.464	2022.06	0	70.7274	626.549	0	2345.52	1275.3	0	116.557	1123.75	0	151.304	404.966	0	103.763	1814.43	0	125.126	213.527	0	146.099	611.226	0	255.229	1409.04		0	-4.72728	0	0	0	1.49548	0	0	2.90658	0	0	1.1241
SS1G_10335	blue	0.584908	0.00268159	0	1157.53	1219.87	0	2667.79	3846.54	0	3444.3	1197.22	52.8436	812.298	2661.04	0	2330.96	3211.98	52.8436	689.851	1981.28	52.8436	619.457	1254.46	0	700.88	2344.46	52.8436	746.368	2354.53		0	0	1.8606	0	-1.64501	0	0	0	0	0	0	0
SS1G_10353	blue	0.716721	8.14142e-05	0	236.414	281.549	0	274.822	176.366	6.59099	564.371	193.748	6.59099	228.742	199.31	13.182	177.527	262.812	0	177.002	367.854	6.59099	122.149	143.439	0	110.107	154.255	0	279.276	419.184		0	0	0	0	0	0	0	0	1.17825	0	0	1.36144
SS1G_10382	blue	0.771812	1.00121e-05	0	112.252	125.3	0	111.788	121.463	0	189.201	126.689	0	79.4045	99.2239	0	99.2795	147.675	0	63.713	151.879	0	40.0481	68.217	0	34.0129	104.667	0	148.022	172.644		0	0	0	0	0	0	0	0	0	0	-1.70992	0
SS1G_10482	blue	0.554516	0.00492307	8.85907	92.1772	122.323	0	13.2518	104.438	0	158.509	59.7096	0	11.2313	84.0013	0	3.45822	136.644	0	10.385	155.639	0	3.9562	49.8956	0	3.5878	94.2809	0	106.388	116.29		0	0	0	0	0	0	0	0	1.46077	0	-4.47835	0
SS1G_10540	blue	0.605705	0.00170866	0	48.8978	79.6245	0	60.1043	86.884	0	205.409	45.9217	5.95273	63.2037	56.4436	0	43.3759	78.894	0	39.6482	118.609	0	35.8872	43.82	0	23.5051	42.5081	0	61.7377	52.8267		0	0	0	0	0	0	0	0	1.2561	0	0	0
SS1G_10553	blue	0.621692	0.00118273	0	57.8091	77.9401	0	68.4261	76.3801	0	125.919	59.434	0	90.3357	116.026	14.0752	63.4905	98.6324	0	65.4984	163.092	0	39.2847	64.3228	0	45.6019	44.9592	0	57.3028	75.4652		0	0	0	0	0	0	0	0	1.16184	0	0	0
SS1G_10559	blue	0.441015	0.0309934	0	207.163	224.826	0	290.942	387.33	0	310.15	112.444	0	561.032	1059.08	0	325.062	830.179	0	555.271	1327.37	0	455.806	459.482	57.1011	432.151	144.03	0	390.589	343.102		0	0	1.96109	0	0	0	0	0	1.35004	0	0	0
SS1G_10572	blue	0.726051	5.91231e-05	0	885.685	798.693	0	604.815	584.456	7.41893	1602.38	627.75	7.41893	698.947	519.039	22.2568	434.407	727.274	7.41893	759.391	1225.89	22.2568	549.141	524.139	51.9325	434.91	598.481	7.41893	1120.24	696.787		0	0	0	0	0	0	0	0	1.04536	0	-0.953282	0
SS1G_10590	blue	0.507713	0.0113188	0	51.2552	28.1474	0	15.9096	15.9218	0	50.7469	54.3541	0	1.79785	10.9026	0	6.64291	10.3696	0	1.51126	41.9284	0	1.26658	4.90434	0	0.574318	17.5094	0	3.87046	75.5093		0	0	0	0	0	0	0	0	2.91535	0	0	0
SS1G_10617	blue	0.672638	0.000316914	4.43606	483.428	436.416	0	189.116	141.946	8.87212	470.559	155.618	13.3082	316.697	242.144	8.87212	114.867	197.159	4.43606	382.212	421.034	13.3082	340.239	179.933	4.43606	209.746	326.586	4.43606	492.768	236.203		0	0	0	0	1.33898	0	0	0	1.04603	0	-0.82052	0
SS1G_10630	blue	0.769615	1.10016e-05	0	64.9934	98.8885	0	61.2173	39.8218	0	198.752	71.1183	0	64.8546	25.1708	0	53.2516	36.4715	0	75.8867	31.5652	16.37	91.3795	99.6795	0	43.0926	45.2506	0	70.3688	49.9377		0	0	0	0	0	0	0	0	-1.83941	0	0	0
SS1G_10649	blue	0.793557	3.71355e-06	5.18431	83.7519	194.616	0	193.872	177.53	5.18431	304.781	148.188	0	153.633	100.972	5.18431	130.194	138.012	5.18431	138.673	207.428	5.18431	142.961	301.465	0	108.653	109.391	0	125.931	116.935		0	0	0	0	0	0	0	0	-0.719828	0	0	0
SS1G_10696	blue	0.606444	0.00168058	0	79.3871	118.152	0	120.47	144.676	0	102.928	109.871	0	141.667	138.282	0	102.699	121.462	0	89.2598	267.451	0	73.7291	81.5678	0	88.0642	79.4022	0	157.164	95.2952		0	0	0	0	0	0	0	0	1.53275	0	0	0
SS1G_10698	blue	0.464506	0.0222082	24.9965	506.481	315.482	0	23.3693	273.631	0	670.87	313.1	12.4983	37.6318	253.031	6.24914	30.8992	134.943	0	13.3192	817.042	6.24914	4.18602	91.0776	0	3.16352	83.2034	0	490.353	444.812		0	-4.51914	0	0	0	0	0	0	2.98479	0	-6.8644	2.33765
SS1G_10712	blue	0.660832	0.000439405	3.33195	42.8794	47.444	0	15.5752	24.316	0	42.5831	45.4555	0	28.249	25.6163	0	18.6428	33.1198	0	26.8085	80.4881	0	18.9714	30.1245	9.99585	12.8192	31.008	0	59.3376	35.7291		0	0	0	0	0	0	0	0	1.23739	0	0	0
SS1G_10764	blue	0.601618	0.00187141	11.1284	247.829	201.674	0	114.443	206.85	0	417.189	134.948	0	100.227	209.137	3.70946	106.188	289.892	0	92.7003	435.719	7.41893	80.342	167.963	7.41893	65.7248	233.958	0	234.629	128.247		0	0	0	0	0	0	0	0	1.19481	0	-1.42413	-0.948156
SS1G_10830	blue	0.598098	0.002022	0	173.124	176.195	0	167.482	315.503	0	538.708	131.211	0	269.281	272.304	8.78159	154.259	320.061	0	195.59	467.066	26.3448	140.197	175.71	8.78159	134.255	179.63	0	235.481	129.885		0	0	1.4425	0	0	0	0	0	1.22998	0	0	0
SS1G_10836	blue	0.599655	0.00195417	0	1196.59	1051.76	0	299.505	781.918	0	2603.43	694.193	17.4109	631.841	624.662	0	246.94	815.595	0	483.344	1310.25	52.2327	254.637	424.5	0	400.154	492.507	17.4109	1222.44	775.771		0	-2.79555	0	0	0	0	0	0	1.44555	0	-1.19939	0
SS1G_10842	blue	0.50738	0.0113814	0	87.168	122.835	0	7.44064	71.0268	0	27.3848	58.6627	6.12212	4.85091	46.6751	0	5.97457	72.7453	0	8.31839	67.2221	0	6.83489	55.9556	6.12212	4.02898	145.961	0	124.065	182.797		0	0	0	0	0	0	0	0	0	0	-4.53279	0
SS1G_10923	blue	0.695686	0.000160357	6.42235	786.056	644.296	0	321.828	304.049	6.42235	919.287	436.514	12.8447	430.004	538.193	12.8447	289.979	491.63	0	424.339	1073.26	32.1118	331.975	538.133	6.42235	267.899	378.432	6.42235	691.499	421.52		0	0	0	0	0	0	0	0	0	0	-0.956295	0
SS1G_10925	blue	0.44799	0.0281368	0	34.2252	34.202	0	26.7919	26.8125	0	38.9627	12.6258	0	21.016	25.3916	3.04867	9.52061	33.0905	0	14.4576	72.1753	6.09734	10.2108	20.0323	3.04867	12.3467	17.1354	0	18.5136	18.6003		0	0	0	0	0	0	0	0	1.66873	0	0	0
SS1G_10950	blue	0.496348	0.0136251	0	95.0639	109.319	0	40.3539	175.586	0	215.861	68.5777	0	67.6589	187.565	0	65.9325	120.074	9.38344	71.9982	284.469	0	52.3795	85.3001	0	42.7518	95.1061	0	75.55	90.2113		0	0	0	0	0	0	0	0	1.5572	0	0	0
SS1G_11056	blue	0.48524	0.0162388	0	1193.59	1039.74	0	237.795	1625.14	0	3272.09	577.513	25.1007	279.105	1559.89	25.1007	276.53	1382.3	8.3669	109.672	1831.58	16.7338	99.0148	509.886	8.3669	134.692	879.637	0	884.314	918.854		0	-3.45821	1.66937	0	0	0	0	0	1.66439	0	-2.30315	0
SS1G_11057	blue	0.194392	0.362712	0	4.45807	14.0506	0	6.08864	19.8033	0	10.4041	7.93277	0	9.6756	37.5521	0	5.29638	13.0216	0	9.54301	86.7711	0	3.63542	11.8647	0	3.2969	3.0004	0	4.44371	21.0712		0	0	0	0	0	0	0	0	2.69009	0	0	0
SS1G_11126	blue	0.48674	0.0158637	14.5864	17.9726	127.45	0	0	16.3767	0	121.171	101.865	0	7.51245	14.0176	0	1.89798	7.49944	0	1.16583	64.4551	0	0	7.74685	0	0	1.344	0	4.97631	122.703		0	0	0	0	0	0	0	0	2.87616	0	0	6.43165
SS1G_11205	blue	0.611675	0.00149272	0	12.6744	13.5532	0	17.3102	17.3235	0	38.0303	16.3778	0	30.3898	27.9614	0	21.9413	23.0435	0	32.064	73.6713	0	23.2551	28.1778	0	11.047	14.9279	0	38.352	26.8966		0	0	0	0	0	0	0	0	1.20609	0	0	0
SS1G_11207	blue	0.115573	0.590733	0	2.66907	4.20608	0	1.82265	89.3786	0	24.916	1.58313	9.74784	3.08951	123.655	0	2.53678	144.784	0	0	282.463	0	1.08827	23.1164	0	0	33.2326	0	1.33024	1.8022		0	0	0	0	0	0	0	0	3.43063	0	0	0
SS1G_11345	blue	0.640542	0.000746612	0	124.18	116.306	0	78.3999	86.4663	0	240.595	95.197	0	61.7003	106.356	0	36.7436	66.4818	0	36.4764	146.208	0	28.6599	49.0402	8.55706	39.8531	42.1824	0	116.19	123.4		0	0	0	0	0	0	0	0	1.39554	0	0	0
SS1G_11352	blue	0.520789	0.00907372	0	179.944	132.922	0	15.36	169.09	0	524.934	67.8191	0	57.4965	124.557	13.6913	30.2856	175.199	0	14.5905	259.6	0	29.0421	89.2869	0	36.0411	63.7073	0	395.162	65.8132		0	0	0	0	0	0	0	0	1.35932	0	-3.04299	0
SS1G_11373	blue	0.633693	0.000885491	0	90.1145	121.941	0	46.8218	50.8742	0	164.587	67.394	14.3092	65.7604	67.8395	0	31.6525	62.1253	14.3092	51.4655	154.052	0	31.1515	63.8016	0	36.9433	32.9616	0	125.949	59.5241		0	0	0	0	0	0	0	0	1.0913	0	0	0
SS1G_11388	blue	0.64682	0.000636245	0	180.565	201.873	0	57.4863	73.3722	0	284.727	124.468	0	81.9086	106.194	0	45.8027	81.4535	0	84.759	275.651	0	71.1355	85.3025	0	63.6092	88.2698	4.45575	198.225	158.167		0	0	0	0	0	0	0	0	1.51173	0	-1.22809	0
SS1G_11394	blue	0.467045	0.021394	19.8163	436.789	775.959	0	42.6105	153.886	0	1481.56	331.489	0	51.8154	490.057	19.8163	51.57	149.43	0	9.50305	679.828	9.90817	11.0617	94.231	0	23.0729	94.0338	0	1174.99	234.476		0	-4.79555	0	0	0	1.73652	0	0	2.67045	0	-5.25856	0
SS1G_11413	blue	0.534227	0.00716433	0	438.348	383.763	0	361.423	434.929	0	833.556	432.372	0	110.876	306.938	0	220.655	210.007	0	39.8081	341.086	11.8586	19.8589	110.144	0	50.427	155.158	11.8586	147.264	1335.2		0	0	0	0	0	0	0	0	1.4503	0	0	3.02441
SS1G_11429	blue	0.775697	8.45348e-06	0	54.2845	52.1522	0	25.6887	15.9457	3.47816	57.7872	37.141	1.73908	30.8666	27.4088	0	19.0082	28.6122	0	34.6568	49.8344	0	25.6285	29.5561	0	18.664	24.9975	0	68.349	34.0816		0	0	0	0	0	0	0	0	0	0	-1.46092	0
SS1G_11430	blue	0.523327	0.00868396	5.89449	293.744	302.665	0	8.81721	67.2829	0	534.864	158.914	0	7.47287	46.8278	5.89449	5.36893	45.1222	0	7.22389	126.288	0	3.29038	27.6656	5.89449	5.37117	64.9034	5.89449	199.489	335.654		0	-5.5985	0	0	0	0	0	0	2.01011	0	-4.80319	2.28978
SS1G_11459	blue	0.577791	0.0031077	0	123.295	144.409	0	2.27555	56.9326	0	295.518	120.073	0	6.75011	21.0519	0	3.95891	37.5427	0	5.18775	76.5925	0	4.75543	29.1611	0	3.69652	44.8544	0	187.253	151.877		0	-6.69668	0	0	0	0	0	0	0	0	-5.25093	1.67874
SS1G_11502	blue	0.71433	8.81948e-05	0	80.8917	67.8936	0	44.4315	18.0266	0	114.911	67.7978	0	40.7104	32.917	0	35.9341	34.4875	0	25.3235	45.7512	6.42235	20.7932	26.4942	0	24.7092	26.0376	0	53.4619	130.612		0	0	0	0	0	0	0	0	0	0	0	2.24578
SS1G_11539	blue	0.436794	0.0328316	0	236.213	268.137	0	16.4039	53.3535	0	579.296	212.535	0	48.0805	139.58	0	23.7823	43.4353	0	33.5016	294.864	0	19.5889	42.4402	0	14.804	58.9429	7.31088	46.392	137.869		0	-4.81798	-1.81732	0	0	0	0	0	2.6161	0	0	0
SS1G_11540	blue	0.401542	0.0517892	13.9448	679.65	755.137	0	5.21481	83.5011	0	1158.42	631.301	0	8.28697	276.956	13.9448	2.72175	22.3054	0	4.82974	600.144	0	3.11367	20.3238	0	3.52966	72.9176	0	5.23319	363.52		0	-7.47112	-2.74173	0	0	3.65722	0	0	4.70362	0	0	2.23686
SS1G_11574	blue	0.739863	3.59423e-05	4.26641	357.467	476.794	0	84.5597	265.849	4.26641	452.563	271.963	8.53281	151.785	356.978	8.53281	127.683	288.572	4.26641	253.02	427.099	25.5984	198.622	455.393	4.26641	123.972	359.501	0	500.995	188.519		0	-2.09587	0	0	0	0	0	0	0	0	-1.60304	-1.01212
SS1G_11583	blue	0.450695	0.0270875	0	67.0725	45.0189	0	0	0	0	92.7594	63.3586	0	0	0	0	0	0	0	0	0	0	0	0	0	0	0	0	183.236	26.8376		0	0	0	0	0	0	0	0	0	0	-4.92625	0
SS1G_11584	blue	0.481541	0.0171949	0	35.8008	38.656	0	0.905465	0	0	12.3779	32.6387	0	0.767411	0.620502	0	1.89035	3.31969	0	0.516064	0.518756	0	1.62191	1.19623	0	0	0.2231	0	76.988	35.8123		0	0	0	0	0	0	0	0	0	0	-4.58099	0
SS1G_11596	blue	0.767609	1.19799e-05	0	55.5904	54.5721	0	50.4079	61.657	0	80.8185	62.1619	0	50.6338	60.1317	9.98481	54.1342	71.4901	3.32827	40.6117	70.0596	0	20.0651	62.1555	0	34.7085	51.3673	0	140.799	59.0725		0	0	0	0	0	0	0	0	0	0	-1.60854	0
SS1G_11635	blue	0.639008	0.000775961	0	168.204	199.868	0	62.0631	82.5054	4.95408	316.572	117.872	0	131.109	117.436	0	54.7931	122.261	4.95408	126.443	303.826	4.95408	110.064	122.623	4.95408	75.2376	92.4362	0	442.818	142.884		0	0	0	0	0	0	0	0	1.12857	0	-2.14545	0
SS1G_11653	blue	0.822018	8.37187e-07	1.46218	46.4419	36.5929	0	11.4827	9.84988	1.46218	37.3739	29.3275	0	23.5189	14.8011	0	15.9817	17.8753	0	24.0744	24.0433	0	19.0992	20.6241	0	11.3991	17.986	0	50.1832	27.0331		0	0	0	0	0	0	0	0	0	0	-1.72654	0
SS1G_11690	blue	0.8503	1.43428e-07	0	335.052	599.07	0	187	220.169	11.766	511.264	480.588	0	212.561	214.083	0	195.966	290.369	23.5319	196.231	249.562	0	189.156	217.404	11.766	190.602	175.629	0	341.198	541.654		0	0	0	0	0	0	0	0	0	0	0	1.54401
SS1G_11697	blue	0.758153	1.77037e-05	0	271.456	346.717	0	92.6859	121.707	0	282.459	226.903	0	101.32	156.161	0	52.5863	175.678	0	89.5009	172.664	3.15732	47.9388	99.6757	0	51.1468	125.822	0	207.03	277.857		0	0	0	0	0	0	0	0	0	0	-1.60538	1.06212
SS1G_11700	blue	0.435604	0.033365	13.7853	303.853	698.911	0	7.73272	119.949	6.89264	1471.1	446.09	0	50.7914	109.515	0	9.86556	44.888	0	12.8544	523.502	0	3.84756	35.5854	0	10.4678	24.7687	13.7853	110.521	711.075		0	-7.24749	-1.71818	0	0	0	0	0	3.69839	0	-2.98854	4.76258
SS1G_11706	blue	0.584352	0.00271294	0	644.992	783.139	0	202.174	780.414	0	1431.23	787.09	0	208.067	737.267	0	165.817	489.739	0	144.035	734.273	0	34.4899	270.913	0	215.038	338.026	38.6165	358.345	778.206		0	0	0	0	0	0	0	0	1.25803	0	0	0
SS1G_11853	blue	0.513133	0.0103382	5.3217	179.229	233.069	0	8.95547	84.6444	5.3217	448.883	137.422	0	9.69839	80.4635	5.3217	4.15476	59.5863	0	4.82055	176.155	5.3217	6.53541	35.6254	0	5.38804	72.0811	0	160.859	176.116		0	-5.32322	0	0	0	0	0	0	2.12542	0	-4.48815	0
SS1G_11870	blue	0.593747	0.00222228	0	38.1268	77.4747	0	23.2954	38.3983	0	46.8311	40.468	0	20.9049	55.4043	7.32867	16.2113	46.053	0	12.496	79.6852	0	10.6365	23.5347	0	6.67802	18.57	0	46.0048	104.331		0	0	0	0	0	0	0	0	0	0	0	2.40928
SS1G_11877	blue	0.562266	0.00423937	0	97.9505	67.9166	0	34.7819	49.5354	0	201.162	41.8307	0	48.1865	60.5055	0	35.3763	56.4032	0	35.0728	137.191	0	24.7615	42.9468	0	39.1164	44.8278	0	68.3445	47.6193		0	0	0	0	0	0	0	0	1.49511	0	0	0
SS1G_11886	blue	0.527532	0.00806872	0	97.4533	63.9885	0	69.0135	94.9665	0	42.1172	47.099	0	57.9689	80.2307	6.59099	39.4505	97.8957	0	49.5185	145.8	6.59099	42.6784	46.5647	0	36.035	47.0659	0	73.3042	34.1196		0	0	0	0	0	0	0	0	1.46623	0	0	0
SS1G_11912	blue	0.429494	0.036214	0	20.1978	7.95721	0	11.4939	46.0108	0	0	25.9569	0	21.4311	15.7531	0	3.19944	193.843	0	30.789	36.8761	0	15.0981	17.007	0	13.6922	18.1248	0	197.133	22.7298		0	0	0	0	0	-3.59814	0	0	0	0	-3.436	0
SS1G_11932	blue	0.250601	0.237557	0	2181.06	4411.79	11.766	138.6	1349.64	11.766	2014.98	2642.76	11.766	172.473	2805.69	23.5319	180.656	732.644	0	22.5698	6840.9	23.5319	27.5852	445.563	35.2979	57.1806	823.395	0	32.1128	2120.93		-5.86109	-3.53756	0	0	0	1.9602	0	0	3.76004	0	0	1.28421
SS1G_11992	blue	0.277548	0.189152	0	9.70286	129.968	0	2.20863	258.608	0	332.115	21.1022	0	15.911	134.705	11.8121	3.07398	152.502	0	9.44094	470.08	0	0	84.0348	0	0	39.7258	0	48.358	61.1477		0	0	3.79203	0	0	0	0	0	2.3034	0	0	0
SS1G_12017	blue	0.735857	4.16515e-05	0	988.165	672.703	0	372.337	477	5.57793	1354.46	504.135	0	510.919	499.593	11.1559	393.384	601.61	11.1559	425.017	965.907	22.3117	313.858	461.316	5.57793	309.481	517.812	5.57793	1104.49	718.789		0	-1.53882	0	0	0	0	0	0	0	0	-1.42371	0
SS1G_12021	blue	0.623434	0.00113488	0	268.799	217.509	0	108.386	75.2287	3.11649	324.61	135.52	4.67473	155.694	135.373	3.11649	87.3889	136.909	0	174.279	457.625	4.67473	125.604	182.492	1.55824	77.1479	135.61	3.11649	299.724	166.229		0	-1.25832	0	0	0	0	0	0	1.14588	0	-1.54619	0
SS1G_12024	blue	0.682481	0.000238653	12.7361	355.703	226.688	0	79.7767	148.951	0	561.557	166.51	0	213.94	212.151	0	107.719	235.733	0	296.222	386.449	0	229.635	229.667	0	153.449	301.887	6.36804	329.791	138.926		0	-2.49118	0	0	0	0	0	0	0	0	0	-1.20053
SS1G_12037	blue	0.463011	0.0226993	5.95273	172.772	336.478	0	0	92.4535	0	715.127	146.466	5.95273	0.943339	120.515	0	0.774569	153.707	0	0.951557	249.971	0	1.32916	77.3467	0	0	105.036	0	189.275	97.9495		0	-6.72426	0	0	0	0	0	0	1.5119	0	-5.58099	0
SS1G_12040	blue	0.519467	0.00928241	41.2614	1686.21	5944.24	0	9.64383	1789.34	20.6307	9531.5	3482.11	41.2614	13.8949	2264.16	41.2614	22.818	2398.38	0	8.7943	3451.53	30.9461	10.3647	1262.1	82.5228	7.31076	3973.43	20.6307	2444.44	3860.03		0	-9.62467	0	0	0	0	0	0	1.27097	0	-7.97353	0
SS1G_12048	blue	0.537863	0.0067097	11.0333	734.112	1135.43	0	14.441	920.806	0	1960.01	624.475	11.0333	56.8249	404.331	0	25.8417	578.611	0	29.3949	1196.11	11.0333	11.086	204.139	0	11.1708	390.89	11.0333	1357.35	1070.93		0	-6.76034	0	0	0	0	0	0	2.37028	0	-6.51317	1.37319
SS1G_12062	blue	0.505706	0.0117008	0	87.1077	210.285	0	3.79685	18.9988	0	112.458	166.544	0	0	38.1615	0	1.76149	10.8269	0	2.16399	55.4696	0	0.755678	9.36342	0	2.05593	33.6786	0	19.8594	173.947		0	0	-2.95519	0	0	0	0	0	2.38614	0	0	2.28791
SS1G_12100	blue	0.443278	0.0300424	0	11.2419	20.9366	0	34.1967	31.4293	0	23.8508	9.39579	0	35.7849	52.6081	0	17.484	61.8345	0	34.804	98.959	0	19.1682	37.9866	3.73245	21.918	25.7934	0	31.5795	22.082		0	0	0	0	0	0	0	0	1.20089	0	0	0
SS1G_12111	blue	0.216047	0.310607	0	43.6629	47.7822	0	43.0682	124.331	0	113.221	56.1127	8.85907	51.2427	223.625	8.85907	29.9713	198.387	0	42.4842	609.27	0	25.7153	108.983	0	27.8055	96.7297	0	36.873	52.4123		0	0	0	0	0	0	0	0	2.30253	0	0	0
SS1G_12116	blue	-0.00422499	0.984368	0	0	0	0	1.91782	21.752	0	0	0	3.41894	2.70902	42.0561	3.41894	0.889743	7.81251	0	1.09305	209.495	0	0.763398	11.8238	0	0.346156	9.60825	0	1.16641	0		0	0	0	0	0	0	0	0	3.96669	0	0	0
SS1G_12191	blue	0.623546	0.00113188	0	72.4279	66.2725	0	15.9547	67.0611	0	207.198	57.5107	0	22.9875	50.294	0	14.4338	101.39	0	40.465	108.774	0	28.5788	63.6559	0	24.1897	163.928	0	185.726	121.473		0	0	0	0	0	0	0	0	0	0	-2.52897	0
SS1G_12210	blue	0.574046	0.00335405	0	1059.26	478.555	0	15.2946	169.27	4.81164	184.482	543.889	14.4349	11.8189	183.111	0	15.0261	251.234	0	22.8181	290.709	0	22.0245	142.869	24.0582	9.25607	373.079	4.81164	782.361	607.588		0	0	-1.50726	0	0	0	0	0	0	0	-5.98955	0.622779
SS1G_12262	blue	0.632709	0.000907154	0	886.945	644.393	0	201.367	392.024	0	1408.62	489.87	16.8273	353.33	357.922	0	168.596	471.993	16.8273	358.202	971.153	8.41364	260.192	281.827	8.41364	212.111	415.142	8.41364	1089.61	480.66		0	-2.48217	0	0	0	0	0	0	1.60444	0	-1.94918	0
SS1G_12265	blue	0.0805463	0.708301	0	34.4669	50.4352	0	26.8991	388.654	0	137.893	6.57117	0	44.8832	464.294	8.99129	31.5885	134.575	0	5.74911	1014.71	0	2.00762	107.722	8.99129	9.10337	94.0311	0	10.4295	33.2466		0	0	6.06292	0	0	1.80967	0	0	3.05524	0	0	0
SS1G_12266	blue	0.553917	0.00497961	0	64.8675	71.5553	0	36.7029	126.659	0	138.41	68.7061	0	53.0962	87.5981	0	30.8261	111.363	6.76873	44.3618	187.436	0	21.9147	59.6918	6.76873	31.5243	70.4756	0	84.5179	71.3308		0	0	0	0	0	0	0	0	1.47035	0	0	0
SS1G_12304	blue	0.288179	0.172066	0	85.7955	21.8067	0	13.2295	94.5692	0	129.178	16.4157	0	27.2302	115.268	0	6.57604	66.9805	0	3.77004	201.937	0	4.51378	51.4349	0	4.09346	17.2296	0	21.3798	7.47491		0	0	0	0	0	0	0	0	1.79264	0	0	0
SS1G_12337	blue	0.634923	0.000859027	0	21.0958	12.6643	0	48.0194	41.8777	0	75.021	18.1732	0	29.9421	43.7193	0	31.9847	55.3309	0	13.2932	76.8347	0	15.5646	27.6416	3.6688	21.9157	25.0155	0	33.294	53.5854		0	0	0	0	0	0	0	0	1.29447	0	0	0
SS1G_12359	blue	0.23326	0.272663	8.097	68.7286	405.276	0	33.3075	280.301	0	165.571	351.768	0	32.0786	893.292	0	44.2504	106.388	0	4.31441	893.404	8.097	9.94367	194.415	0	22.9542	66.0269	0	1.65743	323.35		0	0	0	0	0	3.09283	0	0	2.01972	0	0	2.21114
SS1G_12499	blue	0.556065	0.0047795	0	323.153	205.911	0	65.2429	217.963	0	268.876	169.59	0	86.6024	180.812	0	62.0948	174.709	5.13132	95.4227	479.877	0	56.7145	134.995	5.13132	76.8902	183.921	5.13132	314.41	203.02		0	0	0	0	0	0	0	0	1.64931	0	-1.62003	0
SS1G_12500	blue	0.499417	0.0129673	0	191.836	276.122	0	463.144	492.404	0	458.276	183.221	22.0665	411.325	554.894	22.0665	269.902	674.416	16.5499	193.124	913.63	11.0333	142.271	293.535	27.5832	194.372	253.9	0	275.158	298.839		0	0	1.60298	0	0	0	0	0	1.45763	0	0	0
SS1G_12640	blue	0.478802	0.0179321	0	95.5711	78.0922	0	60.4291	191.103	0	264.344	74.5328	0	43.0211	140.798	0	31.9601	141.792	0	36.5077	299.816	0	20.2055	72.1704	0	52.3542	150.084	0	78.504	160.133		0	0	0	0	0	0	0	0	1.87415	0	0	0
SS1G_12641	blue	0.49578	0.0137499	0	89.3034	109.686	0	32.2853	118.47	0	196.154	47.5166	0	49.4051	127.831	0	18.7229	66.8555	0	26.0678	171.609	0	16.0642	54.5011	0	33.0215	68.0584	0	65.4528	83.3548		0	0	0	0	0	0	0	0	1.47432	0	0	0
SS1G_12752	blue	0.48798	0.015559	0	27.2039	30.8451	0	14.9522	28.1136	0	111.49	23.2197	2.42324	15.9366	18.009	0	9.77465	27.6863	0	13.9449	77.227	0	7.84555	19.1551	0	5.64292	21.3232	0	23.6441	28.6729		0	0	0	0	0	0	0	0	1.83092	0	0	0
SS1G_12801	blue	0.538442	0.00663956	0	163.449	138.238	0	100.352	198.808	0	517.935	124.52	5.47652	108.05	157.188	5.47652	61.9965	146.416	5.47652	45.2307	281.6	5.47652	34.2391	84.8226	0	34.3777	155.421	0	80.3403	260.215		0	-2.04349	0	0	0	0	0	0	1.55068	0	0	0
SS1G_12857	blue	0.589838	0.00241639	0	49.9088	41.2908	0	17.0408	19.612	0	107.74	30.1579	0	15.5258	24.2315	0	11.5623	21.0858	2.27843	17.2394	63.8254	4.55686	11.4466	24.2016	0	9.68869	25.6123	0	58.2985	32.0143		0	0	0	0	0	0	0	0	1.21858	0	-2.17734	0
SS1G_12889	blue	0.62211	0.00117109	0	233.677	162.46	0	23.4666	234.847	0	224.555	161.024	0	69.6106	106.137	0	35.9271	217.956	50.2014	101.647	315.944	0	106.488	149.432	0	40.6617	202.371	0	388.778	125.298		0	0	0	0	0	0	0	0	0	0	-2.84546	0
SS1G_12897	blue	0.518755	0.00939644	0	15.4881	15.2544	0	2.64413	68.8002	0	271.093	5.74163	0	6.72295	43.4875	0	3.68011	137.333	0	12.056	51.5054	0	14.2089	79.2963	0	4.29525	26.0598	0	258.591	0		0	0	0	0	0	0	0	0	0	0	-5.50004	0
SS1G_12900	blue	0.625381	0.00108339	0	23.1768	28.2539	0	17.9173	17.0345	0	55.1097	18.5455	0	17.7164	13.5063	1.59708	8.72807	14.7802	0	19.0621	46.364	0	13.016	17.9505	0	9.05511	18.1738	0	38.2493	16.2399		0	0	0	0	0	0	0	0	1.18853	0	0	0
SS1G_12907	blue	0.460714	0.0234711	0	56.9945	10.5665	0	4.57886	32.0766	0	62.5937	35.7942	0	8.73164	20.3958	0	4.77966	54.559	0	3.91454	114.769	0	5.46791	23.2896	0	2.47937	33.2818	0	18.38	65.6486		0	0	0	0	0	0	0	0	2.12053	0	0	0
SS1G_12908	blue	0.356924	0.0868717	0	47.7282	42.1192	0	10.4296	109.595	0	71.2873	38.5009	0	36.4627	93.8078	6.97242	24.4957	60.5434	0	14.8607	182.994	13.9448	9.34102	34.6194	0	14.1187	41.759	0	75.1676	33.516		0	0	0	0	0	0	0	0	2.22169	0	0	0
SS1G_12930	blue	0.628767	0.000998634	20.4209	581.514	297.384	0	89.7301	80.2459	0	456.722	428.661	0	44.4968	112.515	0	50.4861	148.156	0	40.26	229.695	0	9.11937	55.4891	0	19.6417	112.426	20.4209	376.906	598.411		0	0	-2.24061	0	0	0	0	0	1.86899	0	-3.85047	2.33133
SS1G_12938	blue	0.761946	1.51687e-05	0	229.261	158.354	0	157.574	107.843	0	361.326	150.112	0	200.754	151.176	16.3109	111.778	168.343	0	222.203	324.414	16.3109	239.764	183.597	0	105.141	135.763	0	375.429	164.853		0	0	0	0	0	0	0	0	0	0	-1.42448	0
SS1G_12944	blue	0.625678	0.00107572	0	22.3768	27.2025	0	6.54883	10.4862	0	38.7936	14.7894	0	12.7658	13.1643	2.33495	6.07646	12.0049	0	18.9112	36.3938	0	9.90582	14.7658	0	4.96451	16.2434	0	40.4671	15.9726		0	0	0	0	0	0	0	0	0	0	-2.61528	0
SS1G_12959	blue	0.496005	0.0137002	85.3627	6648.03	6537.85	0	116.288	5734.44	36.584	11377.1	4179.88	85.3627	208.711	3498.57	85.3627	220.561	3686.63	36.584	25.9913	6836.08	24.3893	69.4336	2147.22	97.5574	756.852	7210.9	24.3893	3727.68	5701.83		0	-6.28808	0	0	0	0	0	0	1.49025	0	-1.88845	-0.419588
SS1G_12967	blue	0.633531	0.000889026	0	211.731	219.261	0	110.161	231.516	0	395.305	142.331	0	154.636	256.672	7.36451	88.1607	240.646	0	107.128	407.475	14.729	76.4639	145.901	0	104.388	129.268	0	258.786	226.02		0	0	0	0	0	0	0	0	1.30127	0	0	0
SS1G_12988	blue	0.536408	0.0068887	0	20.6875	88.0216	0	14.1271	44.2989	0	83.6851	63.398	0	10.3767	36.1427	0	8.52026	40.2841	0	13.9562	116.009	0	6.18569	35.4609	0	15.2991	45.7147	0	26.8072	70.7742		0	0	0	0	0	0	0	0	1.52948	0	0	0
SS1G_13039	blue	0.564155	0.0040854	0	32.1139	21.853	0	31.898	36.9104	0	47.6931	18.1822	0	44.776	43.7184	0	22.8916	52.3826	0	46.3024	99.3698	0	26.7831	36.6103	0	29.1469	24.8064	0	40.0131	33.5114		0	0	0	0	0	0	0	0	1.26011	0	0	0
SS1G_13102	blue	0.617746	0.00129753	0	52.9814	52.8777	0	6.63297	25.9488	0	32.9723	31.6872	0	10.7322	26.4464	0	9.2318	22.1076	0	13.0596	62.7023	0	12.9614	16.092	0	8.16282	14.5603	0	54.131	36.9664		0	0	0	0	0	0	0	0	1.78172	0	0	0
SS1G_13124	blue	0.544648	0.00592564	36.2902	4998.14	5002.97	0	257.85	5751.77	72.5803	6400.4	3123.73	0	543.466	5686.98	72.5803	226.659	6737.7	0	2217.94	4832.22	72.5803	1110.12	3096.36	145.161	532.767	6899.96	36.2902	4085.67	3381.54		0	-4.30935	1.05747	0	0	0	0	0.905697	0	0	-2.52726	-1.10974
SS1G_13199	blue	0.494249	0.0140906	7.31088	838.756	1075.7	0	0	503.439	0	1579.05	550.336	0	35.3363	339.113	14.6218	12.3668	441.035	0	31.5538	1302.41	0	5.71344	174.276	0	13.3236	323.007	0	811.611	728.541		0	-7.57055	0	0	0	0	0	0	2.72129	0	-5.51699	1.09261
SS1G_13221	blue	0.475599	0.0188264	0	119.795	174.258	0	113.269	308.581	0	494.63	99.7505	0	139.999	297.55	0	87.5826	236.477	0	102.215	460.566	0	69.5097	173.752	0	100.519	182.957	0	82.6679	99.5542		0	0	0	0	0	0	0	0	1.22593	0	0	0
SS1G_13339	blue	0.617336	0.00130997	4.66267	319.173	329.949	0	61.8996	273.964	0	643.572	205.595	0	103.077	188.794	18.6507	74.6248	210.96	4.66267	80.7449	393.843	4.66267	72.8773	163.209	4.66267	41.543	277.537	0	301.92	316.371		0	-3.05389	0	0	0	0	0	0	1.09045	0	-2.44975	0
SS1G_13370	blue	0.568035	0.00378393	0	63.9507	72.9765	0	28.6117	24.1126	0	144.099	29.4297	0	37.6503	33.0226	0	17.8151	35.8864	0	17.1654	102.667	0	17.0836	28.4493	0	23.6469	34.5066	8.0537	53.3037	72.9604		0	0	0	0	0	0	0	0	1.67105	0	0	0
SS1G_13555	blue	0.622809	0.00115187	0	39.5015	62.2487	0	25.3399	36.812	0	78.2195	33.3698	0	23.2083	40.3317	4.37167	23.8914	35.463	0	22.8282	92.7256	0	16.1061	27.7537	0	11.0654	27.5926	0	39.9708	64.6596		0	0	0	0	0	0	0	0	1.55984	0	0	0
SS1G_13641	blue	0.157937	0.46108	0	7.95108	15.6622	0	1.48081	15.8074	0	1.6869	2.6796	0	5.02012	25.0311	0	3.43499	15.9855	0	4.36054	93.1094	0	0.736803	19.922	0	2.67277	8.63502	0	15.8509	7.32096		0	0	0	0	0	0	0	0	2.04412	0	0	0
SS1G_13652	blue	0.57427	0.00333885	8.99129	553.932	799.204	0	121.046	513.158	0	1275.51	468.013	0	140.349	509.226	0	106.465	365.714	0	156.663	719.979	17.9826	101.385	286.962	8.99129	125.627	333.873	0	250.92	639.998		0	-3.07324	0	0	0	0	0	0	1.14665	0	0	0
SS1G_13659	blue	0.412786	0.0449963	2.09318	386.867	506.233	0	3.91383	24.676	0	749.037	285.048	2.09318	4.47807	70.807	0	2.99601	12.9143	0	1.22686	259.097	0	0.233688	17.5285	0	1.48349	45.7097	4.18636	8.14089	258.897		0	-7.2561	-3.35329	0	0	2.47796	0	0	3.70527	0	0	2.42098
SS1G_13673	blue	0.59697	0.00207237	0	46.1856	62.3845	0	27.0336	74.3995	0	92.3884	48.4295	0	48.2103	64.8399	6.02417	31.3546	74.3345	0	33.7042	153.589	0	37.663	55.3579	0	34.7658	55.5074	0	57.5461	56.8019		0	0	0	0	0	0	0	0	1.29177	0	0	0
SS1G_13716	blue	0.641843	0.000722485	0	148.986	119.067	0	55.9566	69.8177	0	149.013	87.4225	0	110.556	79.6804	3.88656	52.089	95.9155	3.88656	109.137	243.353	15.5462	92.8558	100.136	15.5462	55.0901	76.815	0	148.506	74.0113		0	0	0	0	0	0	0	0	1.10064	0	0	0
SS1G_13732	blue	0.512614	0.010429	0	278.566	261.415	0	22.4425	26.7378	0	343.315	220.923	0	12.2276	35.8855	0	14.1304	35.9161	0	4.5682	78.9828	11.4311	5.74287	16.5189	0	1.15735	21.592	0	66.6873	455.438		0	-3.61102	-2.86987	0	0	0	0	0	2.07697	0	-5.43677	4.31785
SS1G_13764	blue	0.395461	0.0557814	0	82.1909	167.484	0	25.1601	195.625	0	211.657	137.006	0	72.9937	305.048	0	71.3828	133.636	0	46.3287	500.632	0	26.5786	81.5651	0	51.3512	61.039	0	80.5136	248.779		0	0	0	0	0	0	0	0	2.43728	0	0	1.94622
SS1G_13768	blue	0.618869	0.00126392	21.4057	3448.01	3204.99	0	926.277	1548.99	18.3477	5487.02	1671.43	21.4057	1369.72	1614.73	36.6954	677.624	1713.37	24.4636	1387.92	4356.81	21.4057	1007.12	1621.74	39.7534	710.858	2177.18	9.17386	3467.79	1979.33		0	-2.2423	0	0	0	0	0	0.36988	1.24528	0	-1.87464	0
SS1G_13772	blue	0.335301	0.109221	0	31.7209	14.1269	0	4.70903	28.2759	0	96.5597	10.6345	0	4.78926	30.9794	0	1.96621	13.2362	0	3.48904	82.2853	0	2.24934	11.1982	0	4.07977	19.4925	0	8.59204	21.4185		0	0	0	0	0	0	0	0	2.69692	0	0	0
SS1G_13809	blue	0.612314	0.00147108	0	18.5634	27.1637	0	13.582	35.3403	0	61.8893	20.4483	0	23.0223	27.9226	0	11.3421	35.41	0	12.1275	83.5197	0	16.2191	27.9919	4.84258	13.7282	22.31	0	50.8848	57.2997		0	0	0	0	0	0	0	0	1.39666	0	0	0
SS1G_13860	blue	0.466707	0.0215009	17.8759	854.111	694.19	0	78.5471	660.637	17.8759	2238.89	389.027	17.8759	92.7747	438.634	0	44.1941	593.312	8.93793	105.727	1441.47	17.8759	95.794	341.781	17.8759	28.9579	610.251	0	891.61	429.641		0	-4.50887	0	0	0	0	0	0	1.89594	0	-4.53264	0
SS1G_13922	blue	0.504989	0.01184	0	379.301	377.566	0	66.3672	293.347	0	825.346	252.6	4.92976	144.136	303.835	0	55.807	295.702	0	123.721	853.666	0	62.7423	219.32	0	80.8576	234.385	0	341.751	316.265		0	-3.31225	0	0	0	0	0	0	1.78018	0	-1.66775	0
SS1G_13923	blue	0.391334	0.0586235	5.81483	230.864	319.901	0	25.0069	286.169	0	735.718	93.9655	0	42.8491	219.054	0	27.9951	235.185	0	19.2099	536.324	0	11.0361	146.226	0	25.9042	144.126	0	52.3723	117.182		0	-4.55454	1.78339	0	0	0	0	0	1.69445	0	0	0
SS1G_13939	blue	0.336285	0.10812	0	175.591	228.492	0	3.63355	50.9087	0	198.685	114.407	0	4.61932	123.256	0	12.643	29.9736	0	1.55319	338.279	0	2.16953	5.28041	0	0	18.3532	0	30.4968	194.01		0	0	0	0	0	0	0	0	5.82097	0	0	3.32119
SS1G_13973	blue	0.451676	0.0267149	0	34.8483	36.6106	0	21.153	66.154	0	216.874	48.2297	0	33.6148	85.1631	0	22.0807	51.702	0	12.8095	146.942	0	6.31506	30.3911	0	18.6128	28.6658	0	50.1743	33.9881		0	0	0	0	0	0	0	0	2.09308	0	0	0
SS1G_13976	blue	0.335521	0.108974	0	175.191	235.726	0	36.8104	108.674	0	591.265	98.317	0	53.8166	162.705	9.84341	21.774	115.838	0	47.2047	634.261	0	29.6715	138.599	0	31.8916	57.1399	0	44.3282	74.6148		0	-3.68141	0	0	0	0	0	0	2.01371	0	0	0
SS1G_14018	blue	0.488968	0.0153196	0	52.7738	99.6032	0	3.35238	41.0982	0	177.582	30.9382	0	18.4681	34.46	0	8.16525	55.8205	0	31.526	107.555	0	11.0091	35.4313	0	6.80721	57.4072	0	55.968	24.8608		0	-5.40295	0	0	0	0	0	0	1.42153	0	0	0
SS1G_14046	blue	0.526502	0.00821596	0	150.501	441.131	0	0	0	0	252.888	301.725	0	0	0	0	0	0	0	0	0	0	0	0	0	0	0	0	115.512	268.279		0	0	-3.57232	0	0	0	0	0	0	0	0	5.5992
SS1G_14116	blue	0.693721	0.000170348	0	98.7467	69.0385	0	31.3416	39.2863	1.69313	136.323	56.7831	1.69313	52.9919	45.1254	0	25.9966	52.2305	0	53.228	124.695	0	38.1832	56.4631	3.38627	27.2564	43.292	0	97.851	67.9276		0	0	0	0	0	0	0	0	0	0	-1.43225	0
SS1G_14118	blue	0.698781	0.000145651	0	120.21	75.7733	0	41.4012	35.0038	0	136.611	55.1808	0	68.514	53.3191	1.9088	36.5108	51.2504	0	57.3636	139.658	0	43.6861	69.6906	1.9088	37.4923	59.1832	0	118.39	73.7568		0	0	0	0	0	0	0	0	0	0	-1.24714	0
SS1G_14175	blue	0.511611	0.0106063	0	54.9829	55.2736	0	22.0101	55.7154	0	176.989	36.5485	0	34.5652	41.7006	0	16.2179	50.6323	0	32.4682	128.696	6.92433	13.1418	36.4332	6.92433	11.9181	49.4462	0	79.3739	38.4056		0	0	0	0	0	0	0	0	1.64019	0	0	0
SS1G_14184	blue	0.32124	0.125859	0	239.007	660.448	0	0	305.972	0	298.534	419.303	0	6.81899	211.092	0	1.59972	117.991	0	1.31017	866.589	0	0	74.1021	0	0	74.1986	0	7.54978	481.873		0	0	0	0	0	0	0	0	3.36731	0	0	2.61835
SS1G_14248	blue	0.57554	0.00325384	59.0605	574.086	522.419	0	220.863	193.403	0	717.066	304.543	0	381.396	302.707	0	169.069	290.158	0	413.828	1039.18	0	276.934	298.353	0	161.451	345.56	0	830.146	278.441		0	0	0	0	0	0	0	0	1.6199	0	-1.95053	0
SS1G_14293	blue	0.357687	0.0861511	0	58.8102	69.5074	0	0	12.4401	0	78.4281	63.9515	0	2.02602	19.658	0	0	10.517	0	0.817467	117.507	0	0.570928	7.57954	0	0.517764	6.5968	0	25.4721	24.5822		0	0	0	0	0	0	0	0	3.77405	0	0	0
SS1G_14320	blue	0.470554	0.0203085	0	257.732	223.382	0	59.8399	334.657	0	1106.74	192.617	0	70.1078	320.823	0	61.2394	223.692	0	87.2697	654.407	0	33.6277	120.909	0	59.0866	165.655	0	353.24	281.921		0	-3.88485	0	0	0	0	0	0	2.25581	0	-2.16801	0
SS1G_14421	blue	0.514516	0.0100995	0	69.9284	79.4067	0	9.83141	75.9006	0	153.597	39.0374	0	20.2359	42.3488	7.51143	17.593	60.9327	0	13.2079	135.987	0	7.54736	23.936	7.51143	11.4076	52.6005	0	66.1154	94.4337		0	0	0	0	0	0	0	0	2.32576	0	0	0
SS1G_14435	blue	0.583498	0.00276183	8.41364	170.478	241.42	0	99.1105	176.332	0	354.844	140.061	0	83.9993	155.243	0	50.36	176.877	0	62.7638	338.439	16.8273	45.0874	91.4484	0	59.6296	143.807	0	167.058	164.887		0	0	0	0	0	0	0	0	1.70742	0	0	0
SS1G_14449	blue	0.525747	0.00832525	0	93.857	95.981	0	31.3646	103.719	7.29318	149.134	82.9131	7.29318	7.51245	57.9395	0	6.64291	80.8274	0	13.2127	187.506	0	0.814229	28.8255	0	7.38409	82.3202	0	147.299	171.244		0	0	0	0	0	0	0	0	2.52107	0	-3.90644	0
SS1G_14466	blue	0.520155	0.00917326	0	297.372	415.531	0	217.347	584.272	0	1041	259.752	8.48474	160.006	409.87	16.9695	128.068	418.786	0	104.888	813.028	8.48474	83.3587	220.283	8.48474	91.9184	384.252	0	204.943	596.098		0	-1.93568	1.34624	0	0	0	0	0	1.7035	0	0	0
SS1G_00042	brown	0.11896	0.579824	0	3.19668	0	0	28.3783	34.9539	0	14.9206	0	0	56.4285	86.7644	0	19.7485	16.0066	0	11.8195	88.1704	0	3.91019	8.36344	0	9.45622	3.22717	0	0	6.47536		0	0	0	0	0	0	0	0	3.21768	0	0	0
SS1G_00126	brown	0.642981	0.000701915	0	1760.27	2162.9	0	3236.3	4315.57	44.9565	1608.75	2398.48	0	2147.98	4182.11	89.9129	2959.96	4011.56	89.9129	1281.57	3515.62	89.9129	1249.74	2085.58	44.9565	1611.3	2872.71	0	2147.24	4189.08		0	0	1.02416	0	0	0	0	0	0	0	0	0
SS1G_00173	brown	0.236678	0.265494	0	6.52831	3.42923	0	10.4021	35.6918	0	20.3141	4.51756	0	21.4106	61.1006	0	13.4436	28.1488	0	9.31639	108.974	0	7.09819	31.6077	0	11.2651	8.78744	0	2.16909	14.6934		0	0	0	0	0	0	0	0	1.60519	0	0	0
SS1G_00272	brown	0.330457	0.114759	0	31.7973	25.054	0	47.4988	148.038	0	0	30.0585	0	43.7073	66.0303	0	19.8327	389.75	0	17.0164	27.2128	0	19.4473	40.6991	7.25803	31.5986	50.1572	0	47.0471	29.5214		0	0	2.47686	0	0	-2.53832	0	0	0	0	0	0
SS1G_00315	brown	0.142761	0.505751	0	2.7676	2.18067	0	22.6792	62.4157	0	0	0.410392	10.1077	32.0355	251.905	0	9.20645	61.2063	0	4.03933	160.521	0	9.02756	97.3767	5.05383	5.62851	7.21782	0	0.68967	5.60619		0	0	7.42549	0	0	2.06416	0	0	0	0	0	0
SS1G_00423	brown	0.332252	0.112683	0	6.09116	0.95988	0	20.7976	23.3112	0	0	2.89032	4.44916	18.6842	11.4018	0	5.78925	110.308	0	14.2242	6.43426	0	9.4376	6.70421	0	9.00925	8.81394	0	13.0538	14.8063		0	0	0	0	0	-3.25117	0	0	0	0	0	0
SS1G_00642	brown	0.361757	0.0823838	0	0	10.3882	0	36.0128	24.027	0	6.8375	0.868894	5.35006	96.6529	76.7791	5.35006	65.438	61.1263	0	27.0819	49.5748	0	31.0593	54.8462	0	57.4176	8.13385	0	5.47571	0.989132		0	0	0	0	0	0	0	0	0	0	3.80212	0
SS1G_00733	brown	0.138577	0.518427	0	0	5.11684	0	20.695	81.3642	0	0	1.28396	0	6.89058	728.345	0	1.02869	445.306	0	1.26375	19.902	0	3.53046	33.0041	0	6.40342	12.7478	0	8.0914	5.84652		0	0	6.16246	0	0	0	0	0	0	0	0	0
SS1G_00741	brown	0.397748	0.0542533	0	52.7452	181.35	0	356.911	409.616	0	335.713	135.095	0	270.579	935.709	35.0242	287.113	376.154	0	153.031	411.775	0	138.812	249.173	17.5121	159.574	194.437	17.5121	54.9651	184.548		0	0	0	0	0	1.33777	0	0	0	0	0	0
SS1G_01231	brown	0.0557355	0.795889	0	3.446	0	0	7.0596	12.5601	0	0	0	0	16.6201	41.3904	0	9.27973	1.91722	0	5.5883	46.7372	0	1.87341	5.07783	0	5.52161	2.51252	0	0	0		0	0	0	0	0	0	0	0	3.02184	0	0	0
SS1G_01624	brown	0.548969	0.00546738	9.50184	171.713	241.896	0	634.266	497.846	0	291.446	303.234	28.5055	891.417	877.828	9.50184	712.154	655.714	0	532.118	676.887	19.0037	430.689	656.038	19.0037	670.534	263.966	0	244.422	182.699		0	0	0	0	0	0	0	0	0	0	1.86768	0
SS1G_01798	brown	0.446809	0.0286053	0	90.1359	78.1227	0	196.966	415.794	0	0	106.926	0	216.494	375.407	32.9189	207.745	481.422	0	134.185	219.519	0	71.6655	256.964	0	174.979	204.74	0	108.938	103.464		0	0	2.13598	0	0	0	0	0	0	0	0	0
SS1G_01832	brown	0.104932	0.625572	0	48.5143	0	0	2.54841	96.9141	0	17.4186	4.42703	0	6.47959	723.005	0	1.77345	74.7456	0	5.08358	139.433	0	82.1672	86.5262	0	20.6988	64.0469	0	15.8094	0		0	0	0	0	0	3.29698	0	0	0	0	0	0
SS1G_01885	brown	0.273345	0.196216	0	9.96943	7.14108	0	3.0945	19.82	0	8.46047	9.94502	9.92995	2.62269	8.48246	0	1.29208	154.296	0	2.2928	9.7509	0	2.95628	12.2647	6.61996	2.01075	45.9003	0	5.87205	10.4033		0	0	0	0	0	-4.16204	0	0	0	0	0	0
SS1G_01985	brown	0.694934	0.000164119	0	237.986	423.527	0	512.764	771.139	0	593.706	384.535	29.971	572.32	698.938	14.9855	444.58	852.648	0	385.67	652.556	14.9855	364.718	511.216	14.9855	473.375	544.718	0	451.943	357.401		0	0	1.1806	0	0	0	0	0	0	0	0	0
SS1G_02117	brown	0.485222	0.0162433	0	0	28.578	0	16.1529	65.7391	0	22.0813	4.20907	0	18.2535	21.4008	0	17.236	73.6975	0	23.9363	52.441	5.75924	10.9306	35.8514	0	16.3269	71.9048	0	36.153	46.8504		0	0	4.14191	0	0	0	0	0	0	0	0	0
SS1G_02695	brown	0.212067	0.31982	0	5.00856	3.94639	0	30.7822	29.6649	0	7.79254	0.990258	0	51.2115	41.4078	0	24.5949	36.922	0	40.6113	69.2361	6.09734	18.3795	18.2249	12.1947	37.6574	6.17997	0	2.91225	2.25458		0	0	0	0	0	0	0	0	1.74516	0	0	0
SS1G_02697	brown	0.302459	0.150849	0	12.8866	7.6153	0	25.3	17.6135	0	30.0743	6.68811	0	38.2237	76.8889	0	20.6683	30.2468	0	13.1657	77.8306	0	8.53828	24.1237	0	15.4864	7.31786	0	8.4296	6.52595		0	0	0	0	0	0	0	0	1.50943	0	0	0
SS1G_02945	brown	0.460836	0.0234296	0	60.5316	131.16	0	98.1724	232.692	0	0	60.5874	0	98.5313	95.6028	0	97.0841	681.968	0	70.6771	204.257	0	138.83	390.46	0	237.815	187.146	0	58.4511	35.763		0	0	0	0	0	-2.81155	0	0	0	0	0	0
SS1G_03072	brown	0.701355	0.000134332	0	630.084	762.854	0	811.567	1323.31	18.7086	908.581	739.858	18.7086	930.941	1105.12	37.4172	752.217	1410.77	18.7086	670.893	1291.67	18.7086	545.144	902.574	18.7086	753.884	798.134	0	922.933	615.682		0	0	1.01556	0	0	0	0	0	0	0	0	0
SS1G_03388	brown	0.347837	0.0958019	132.109	412.372	587.135	0	2643.09	5043.03	0	506.515	474.168	105.687	3515.07	5447.34	79.2654	2722.9	5086.65	79.2654	929.188	4436.66	79.2654	690.252	3590.41	132.109	2244.42	1219.7	26.4218	365.973	586.191		0	2.70776	3.58755	0	0	0	0	0	0	0	3.02828	-1.13792
SS1G_03393	brown	0.264523	0.211626	0	0	4.70898	0	20.4058	159.287	0	0	15.9518	0	48.4247	97.8864	0	28.4009	1568.59	0	34.8904	63.1304	0	17.0575	135.332	0	13.2593	163.908	0	44.6786	20.1769		0	0	0	0	0	-3.97918	0	0	0	0	0	0
SS1G_03629	brown	0.195935	0.358839	0	70.3122	20.9625	0	232.287	432.464	0	26.6095	31.5605	13.8806	461.382	1125.84	13.8806	279.048	290.22	0	171.22	802.948	0	92.2049	281.165	6.94028	204.48	93.6846	0	89.9749	88.5364		0	0	3.95312	0	0	1.97882	0	0	1.33344	0	1.59611	0
SS1G_03656	brown	0.218882	0.304146	0	0	0	0	2.76078	60.7839	0	0	0	0	1.16993	283.788	0	3.84247	1118.46	0	0	3.95424	0	0	6.92995	0	0	2.72095	0	4.02984	0		0	0	0	0	0	-1.95559	0	0	0	0	0	0
SS1G_03683	brown	0.307743	0.143489	0	4.41039	3.47507	0	64.7529	30.1408	0	0	1.96198	0	134.648	98.0359	0	68.1165	70.8526	0	90.7618	103.745	16.1074	62.4899	71.72	4.02685	91.3258	14.8415	0	8.79237	7.44494		0	0	0	0	0	0	0	0	0	0	3.78844	0
SS1G_03867	brown	0.73388	4.47539e-05	0	867.699	710.761	0	786.133	1294.59	0	1122.78	715.946	0	815.438	1011.11	0	681.798	1245.72	0	720.56	1273.02	47.0638	620.01	732.432	31.3759	586.101	695.287	0	933.411	730.907		0	0	1.0313	0	0	0	0	0	0	0	0	0
SS1G_03885	brown	0.131292	0.540856	0	23.9925	9.4522	0	102.4	301.287	0	41.9947	8.00488	0	203.95	731.203	0	186.702	145.165	0	69.451	635.359	0	26.9021	115.532	10.953	54.3389	15.643	0	2.98941	46.5755		0	0	5.41084	0	0	2.35561	0	0	2.27883	0	0	0
SS1G_04286	brown	0.263508	0.213448	0	0	0	0	0	7.45545	0	0	0	0	1.26278	1.02104	7.96848	0	163.877	0	0.849185	4.69488	0	0.889621	2.36209	0	0.806781	6.60802	0	34.2536	1.47323		0	0	0	0	0	-7.3034	0	0	0	0	0	0
SS1G_04310	brown	0.565353	0.00399024	0	329.362	523.247	0	217.6	428.214	0	424.946	308.124	9.77949	315.378	958.614	9.77949	232.869	274.866	0	272.531	546.856	9.77949	203.076	509.97	0	163.373	152.735	0	318.292	273.016		0	0	0	0	0	1.82525	0	0	0	0	0	0
SS1G_04468	brown	0.288529	0.171522	0	1.56795	11.1189	0	120.992	85.7235	0	0	3.25505	0	93.4695	89.5174	0	35.0205	160.294	0	26.5459	161.026	0	40.2765	33.2421	0	86.9666	24.0075	0	10.5496	43.4071		0	0	4.89567	0	0	0	0	0	2.09576	0	3.45502	0
SS1G_04591	brown	0.355485	0.0882423	0	6.07322	14.3558	0	14.9302	14.9417	0	5.66939	9.00566	4.43606	9.49035	14.7787	0	5.77219	128.736	0	9.45485	20.1963	0	6.93354	17.8618	0	9.43185	21.6634	0	16.0422	8.20149		0	0	0	0	0	-3.09979	0	0	0	0	0	0
SS1G_04790	brown	0.632762	0.000905997	0	153.221	132.651	0	151.134	160.299	6.90845	114.779	125.102	0	118.238	169.075	6.90845	104.275	310.201	0	139.882	187.235	0	68.6436	81.0613	0	82.5359	122.218	0	121.145	117.507		0	0	0	0	0	0	0	0	1.02732	0	0	0
SS1G_04923	brown	0.387072	0.0616751	0	12.4961	44.3072	0	130.844	99.632	0	29.163	16.6768	7.60627	338.108	324.55	15.2125	129.654	217.261	0	70.521	176.407	0	67.9347	286.913	7.60627	145.551	33.9912	0	64.3553	21.094		0	0	0	0	0	0	0	0	-0.882155	0	0	0
SS1G_05586	brown	0.40479	0.0497499	0	29.3242	51.9871	0	87.6088	220.443	0	34.2179	30.4383	13.387	207.904	295.039	0	121.934	180.483	13.387	119.837	230.169	0	94.1575	170.307	0	154.515	98.063	0	99.5638	27.2253		0	0	3.03317	0	0	0	0	0	0	0	0	0
SS1G_05785	brown	0.185945	0.384336	0	5.53519	3.11524	0	9.71965	29.1813	0	7.38162	1.17255	0	37.0697	77.7084	5.77581	26.6799	17.8175	0	13.2336	69.6068	0	4.83619	24.1837	0	11.4032	4.12447	0	1.97049	4.8053		0	0	0	0	0	2.14781	0	0	1.34475	0	0	0
SS1G_05812	brown	0.350436	0.0931811	0	52.6432	19.0112	0	41.9404	68.955	0	30.7142	13.6608	8.01086	139.01	90.3292	0	57.3305	93.3575	0	51.2221	157.042	0	46.5063	72.6248	0	80.2961	22.882	0	8.199	13.3296		0	0	0	0	0	0	0	0	0	0	3.70355	0
SS1G_05972	brown	0.405023	0.0496064	0	102.111	501.304	0	938.666	848.132	0	439.945	214.311	28.6865	472.784	1944.46	0	679.349	1432.28	0	366.848	646.869	57.373	416.343	421.633	57.373	845.183	317.185	0	119.398	498.541		0	0	2.16131	0	0	0	0	0	0	0	3.23522	0
SS1G_06088	brown	0.393245	0.0572942	0	16.3316	24.1277	0	157.529	86.498	0	38.114	10.2923	0	229.803	165.271	0	118.356	137.997	0	86.207	179.303	0	77.4102	136.104	7.45565	107.19	33.6616	0	20.8574	27.5684		0	0	0	0	0	0	0	0	0	0	2.77328	0
SS1G_06331	brown	0.48498	0.0163045	0	94.954	239.414	0	285.305	194.676	0	202.606	193.1	9.90817	124.043	539.571	0	132.793	144.902	0	110.869	524.863	0	115.042	397.484	0	88.2788	81.709	9.90817	113.578	175.857		0	0	0	0	0	1.91977	0	0	0	0	0	0
SS1G_06713	brown	0.101146	0.638161	0	36.2525	7.14108	0	37.134	198.2	0	21.1512	14.7831	0	49.8311	383.831	0	81.8319	73.7445	0	12.3458	463.611	16.5499	11.086	67.047	16.5499	26.8099	12.9619	0	18.0678	24.4783		0	0	3.92166	0	0	2.4029	0	0	2.60922	0	0	0
SS1G_06890	brown	0.0985419	0.64688	0	63.8886	0	0	43.6281	83.3541	0	0	5.16747	0	50.4221	188.899	10.6059	69.0021	19.3882	0	14.1282	283.469	0	3.55222	36.9409	0	16.1072	4.39759	0	2.171	33.3344		0	0	0	0	0	3.30739	0	0	2.75945	0	0	0
SS1G_06983	brown	0.209097	0.326803	0	26.4826	61.1087	0	21.9596	106.004	0	70.6333	29.7327	6.90845	66.2349	223.958	0	29.6646	68.6704	0	24.6634	351.159	0	13.1117	65.1904	0	28.6777	26.4169	0	46.1952	39.5948		0	0	0	0	0	0	0	0	2.24894	0	0	0
SS1G_07027	brown	0.4347	0.0337748	0	47.3991	52.2859	0	126.234	132.81	0	176.989	33.7371	0	117.961	144.177	0	58.5645	591.369	0	45.1972	87.157	17.3108	30.922	61.1496	17.3108	64.8485	63.8016	0	139.377	44.8065		0	0	0	0	0	-2.01318	0	0	0	0	0	0
SS1G_07136	brown	0.532649	0.00736949	0	49.8334	64.7875	0	76.5679	60.45	0	81.4097	34.7308	4.54998	199.729	122.432	0	59.7963	101.371	4.54998	119.523	194.721	0	92.4507	134.425	0	76.9318	65.611	0	93.1367	42.0605		0	0	0	0	1.61575	0	0	0	0	0	0	0
SS1G_07393	brown	0.44978	0.0274388	0	42.1864	29.0848	0	59.0567	77.8418	0	9.84531	26.2735	0	116.28	180.144	3.85177	72.1716	139.065	3.85177	75.1171	147.717	11.5553	59.773	147.099	3.85177	98.2745	87.307	0	46.5183	29.1971		0	0	0	0	0	0	0	0	0	0	1.49076	-1.66111
SS1G_07404	brown	0.149882	0.484529	0	61.4171	20.7395	0	369.475	803.476	0	27.3015	6.93883	10.6811	569.579	2095.36	10.6811	568.44	514.991	0	161.065	1255.19	10.6811	102.552	363.322	10.6811	227.1	77.2576	0	8.0168	59.2427		0	4.08263	7.03215	0	0	2.04761	0	0	1.60814	0	5.2359	0
SS1G_07613	brown	0.537697	0.00672988	17.5121	225.366	170.016	0	258.679	622.617	0	358.094	155.004	17.5121	298.331	406.147	0	200.523	578.237	17.5121	179.158	490.565	17.5121	136.857	245.712	17.5121	246.453	350.148	0	199.547	259.014		0	0	2.18277	0	0	0	0	0	0	0	0	0
SS1G_07639	brown	0.293061	0.164591	0	0	0	0	2.86616	60.2355	0	0	3.11188	0	3.64374	16.6951	0	3.98913	137.481	0	3.26709	1.64207	0	0	2.83992	7.66434	3.87994	1.4124	0	38.1758	12.753		0	0	0	0	0	-3.0187	0	0	0	0	0	0
SS1G_07669	brown	0.185953	0.384316	0	18.3276	10.8306	0	87.6088	87.6761	0	0	9.51197	0	193.584	278.743	0	89.2734	80.2996	0	68.6566	337.007	16.7338	37.3641	97.9676	0	66.0753	13.1059	0	33.1118	24.7503		0	0	0	0	0	0	0	0	1.60195	0	0	0
SS1G_07963	brown	0.0870403	0.685908	0	3.33454	0	0	2.27709	30.3845	0	0	0.329641	0	4.82476	134.199	0	0.52821	24.1177	0	0	27.8311	0	1.81281	11.1308	0	4.11001	5.23654	0	4.70872	6.00411		0	0	0	0	0	2.49924	0	0	0	0	0	0
SS1G_07964	brown	0.151942	0.478475	0	20.8419	2.34599	0	48.7971	225.86	0	0	1.76602	0	69.7901	551.758	0	11.3193	288.234	0	0	80.3753	0	13.3539	31.6963	0	35.2304	37.0717	0	38.5817	22.1144		0	0	7.17551	0	0	0	0	0	0	0	0	0
SS1G_07965	brown	0.11825	0.582102	0	31.634	5.34114	0	98.7528	478.701	0	0	0	8.25228	126.852	1173.72	0	27.9184	440.312	0	4.83687	236.033	0	12.8983	82.9675	0	71.0188	48.2838	0	41.6674	50.3482		0	0	7.46083	0	0	1.43752	0	0	1.32792	0	0	0
SS1G_08235	brown	0.337757	0.106489	0	35.0955	9.87597	0	80.4571	157.611	0	0	13.382	0	141.458	289.757	0	114.363	126.569	0	86.8337	191.736	0	74.6146	107.425	9.15527	82.4976	66.6426	0	48.1008	44.0088		0	0	3.73473	0	0	0	0	0	0	0	0	0
SS1G_08258	brown	0.289467	0.170071	0	76.2605	75.6661	0	34.7178	229.699	0	105.466	25.9671	0	22.0683	393.882	0	22.818	200.356	0	14.2907	264.1	0	6.90979	170.216	0	13.5771	74.1365	0	52.0843	22.8855		0	0	3.32172	0	0	0	0	0	0	0	0	0
SS1G_08557	brown	0.0407156	0.850175	0	4.07281	0	0	0	23.6586	0	0	0	0	1.17859	408.823	7.43724	3.87093	11.0465	0	1.58515	92.8163	0	7.47282	37.111	0	3.76498	9.59386	0	10.1492	0		0	0	0	0	0	5.23285	0	0	0	0	0	0
SS1G_08561	brown	0.0241216	0.910919	0	0	0.773617	0	0	0.335495	0	0	0.145591	0	0.568249	37.4465	0	0.466586	0.614538	0	0.668733	6.24206	0	0.400329	1.50583	0	0	0.743402	0	0.244669	0		0	0	0	0	0	5.95222	0	0	0	0	0	0
SS1G_08562	brown	0.0182918	0.932393	0	7.7806	3.06528	0	0	22.5985	0	0	1.73062	7.10397	0.562889	547.979	0	0	8.11654	0	0.378528	66.588	0	0	25.9718	0	4.31551	5.89111	0	3.87777	0		0	0	0	0	0	6.10014	0	0	0	0	0	0
SS1G_08563	brown	0.0764477	0.722557	0	11.1956	11.7618	0	2.54841	33.1548	0	0	4.42703	0	6.47959	333.56	0	7.09379	49.8304	0	7.26226	35.0407	0	10.6513	17.5072	0	0	20.7211	0	12.0895	0		0	0	0	0	0	2.76588	0	0	0	0	0	0
SS1G_08565	brown	0.0359095	0.867699	0	0	1.9226	0	1.66627	3.3351	0	0	2.8946	0	2.82443	231.8	0	1.15956	7.12718	0	0.949681	33.4122	0	0.994901	12.988	0	1.80452	1.64223	0	3.64831	1.64758		0	0	0	0	0	5.04643	0	0	0	0	0	0
SS1G_08677	brown	0.211436	0.321296	0	4.65957	1.2238	0	16.9702	19.1062	0	50.7469	6.4488	0	6.74194	100.304	0	14.762	6.481	0	1.20901	50.4356	0	0.633289	4.90434	0	0.574318	3.39734	0	5.0316	9.43866		0	0	0	0	0	3.97505	0	0	3.18186	0	0	0
SS1G_09130	brown	0.157295	0.462926	0	5.20343	6.14989	0	10.6599	39.1164	0	36.4307	2.31477	0	103.145	197.237	0	39.5641	35.8254	0	19.7456	135.886	0	8.48648	29.8093	0	25.9748	6.12857	0	1.29667	8.78361		0	0	0	0	0	2.48391	0	0	2.00812	0	0	0
SS1G_09479	brown	0.206517	0.332943	0	0	15.7537	0	34.1333	146.886	0	23.3304	0	0	4.33936	123.972	0	2.37535	198.142	0	1.94541	200.444	0	4.07608	53.6624	0	31.4204	77.3739	0	2.49117	10.1251		0	0	0	0	0	0	0	0	1.72077	0	0	0
SS1G_09683	brown	0.279088	0.186608	0	1.40982	3.33251	0	55.8386	30.8312	0	6.58037	1.67244	0	97.0978	115.456	0	42.878	47.062	0	24.4173	46.6073	0	20.1191	50.7486	0	44.3109	10.9117	0	3.16187	5.7116		0	0	0	0	0	0	0	0	0	0	4.22055	0
SS1G_09782	brown	0.216738	0.309024	0	8.62101	2.26425	0	3.92474	51.0608	0	0	0.852243	0	1.66317	196.338	20.9901	2.73123	1533.65	0	0.55922	13.4913	0	1.1717	4.14806	0	0	17.4065	0	0	0		0	0	0	0	0	-2.94252	0	0	0	0	0	0
SS1G_09993	brown	0.405143	0.0495324	0	196.368	355.864	0	1823.69	3475.73	0	91.6551	576.542	71.7163	2165.03	4227.09	0	1483.74	5481.68	71.7163	1303.07	2608.22	71.7163	1184.97	2290.64	0	1996.78	1827.12	0	1022.71	530.363		0	0	2.76855	0	0	0	0	0	0	0	1.37701	-1.86535
SS1G_10311	brown	0.312232	0.137442	9.90817	293.001	141.083	0	1493.22	1231.09	0	544.504	84.4814	19.8163	2374.09	3055.88	9.90817	1548.39	1220.34	19.8163	1205.83	2598.31	29.7245	615.032	1484.44	49.5408	1305.12	433.651	9.90817	245.409	263.786		0	1.77962	4.04189	0	0	1.34733	0	0.878486	0	0	2.82267	0
SS1G_10424	brown	0.574459	0.00332607	8.27496	455.422	442.747	0	519.876	879.514	0	793.169	481.124	24.8249	747.467	1661.5	57.9247	648.195	1099.55	24.8249	801.598	1550.39	33.0998	621.742	1330.11	24.8249	645.952	645.807	0	422.336	399.302		0	0	1.04703	0	0	0	0	0	0	0	1.02478	-0.774456
SS1G_10633	brown	0.134323	0.531471	0	0	5.64096	0	9.77777	36.2055	0	0	2.12321	10.4586	14.9165	119.94	0	16.3305	36.4455	0	11.4242	133.604	0	8.17339	37.7196	0	14.2951	4.57743	0	5.35213	6.76765		0	0	0	0	0	0	0	0	1.64413	0	0	0
SS1G_10677	brown	0.303978	0.148705	0	11.2979	28.9312	0	341.391	218.118	0	26.3665	6.7012	0	669.406	584.215	0	353.007	267.534	10.3154	195.673	294.488	20.6307	170.442	357.25	10.3154	255.877	49.8996	0	19.0037	15.257		0	0	5.20128	0	0	0	0	0	0	0	4.16284	0
SS1G_10707	brown	0.133199	0.534942	0	0	1.70561	0	93.1275	124.265	0	20.2074	1.28396	7.90573	196.695	470.031	0	128.587	74.9704	0	60.6599	287.944	15.8115	23.8306	84.1703	0	47.2252	21.1248	0	3.23656	7.30815		0	0	6.77341	0	0	2.67139	0	0	1.59395	0	0	0
SS1G_10796	brown	0.347468	0.096179	0	11.4548	50.2851	0	501.739	416.014	0	0	7.27957	0	747.722	664.695	0	509.356	586.542	5.97636	190.43	803.785	29.8818	156.796	750.996	23.9054	251.716	86.1796	0	11.4179	69.6101		0	3.99704	6.01336	0	0	0	0	0	0	0	4.87417	0
SS1G_10888	brown	0.296848	0.158952	0	193.562	271.871	0	724.114	1449.34	0	235.685	182.197	0	1030.15	2410.23	30.7355	799.861	920.051	0	404.515	1702.23	30.7355	394.61	824.538	61.4711	572.584	395.065	0	218.105	306.853		0	0	3.16855	0	0	1.41242	0	0	0	0	1.80421	0
SS1G_10905	brown	0.274153	0.194844	0	34.3643	13.5383	0	316.8	305.301	0	0	35.6699	62.7517	89.4993	393.993	0	97.983	2287.11	0	43.4677	63.861	62.7517	35.0288	128.66	0	184.249	239.954	0	282.592	34.8051		0	0	0	0	0	-2.51425	0	0	0	0	0	0
SS1G_11172	brown	0.279421	0.186061	0	12.7757	5.59241	0	90.1507	124.174	0	0	8.84073	0	183.209	247.116	10.3686	110.631	96.5491	0	71.2702	181.326	5.18431	60.1941	100.659	5.18431	96.0555	25.5563	0	29.3602	16.2943		0	0	3.98878	0	0	1.37888	0	0	0	0	2.12175	0
SS1G_11353	brown	0.404058	0.0502038	11.6297	143.295	137.997	0	123.947	476.585	0	74.315	142.601	0	111.5	320.385	0	102.901	338.826	0	35.9412	282.8	0	41.5477	162.601	0	96.552	148.948	0	76.9714	111.806		0	0	1.91748	0	0	0	0	0	0	0	0	0
SS1G_11468	brown	0.301998	0.151504	48.582	1173.93	592.192	0	6901.47	9204.48	0	3011.31	548.363	194.328	7861.5	16599	170.037	6359.41	11643.9	48.582	3165.91	16029.2	170.037	1728.84	7902.01	255.055	4902.77	3079.2	12.1455	335.63	1378.73		0	1.52072	4.24586	0	0	0	0	0.780007	0	0	4.2804	-1.24005
SS1G_11764	brown	0.147839	0.490571	0	10.3093	0	0	119.68	176.135	0	0	0	0	255.073	487.264	18.8255	137.176	105.393	0	66.2046	322.666	0	42.0346	120.444	18.8255	95.3009	32.0902	0	2.56902	13.922		0	0	0	0	0	2.23195	0	0	1.24123	0	0	0
SS1G_12658	brown	0.241356	0.255883	0	52.7836	20.7948	0	108.134	229.962	0	0	37.1782	0	150.836	543.42	0	169.315	234.016	0	60.3465	398.815	0	72.6358	140.478	24.0967	117.106	62.1682	0	36.1718	31.1853		0	0	0	0	0	0	0	0	1.32493	0	0	0
SS1G_12677	brown	0.295993	0.160213	0	6.67809	44.7257	0	50.1635	162.016	0	46.7552	12.8733	12.1947	61.8403	250.009	0	84.0988	122.609	0	18.1939	163.946	0	27.2289	65.3686	0	44.4481	82.5868	0	20.8018	31.5641		0	0	3.8304	0	0	0	0	0	0	0	0	0
SS1G_12690	brown	0.25802	0.22349	0	12.2411	3.61691	0	2.08979	6.2742	0	7.14196	2.26896	0	1.32838	4.29631	0	1.45429	153.235	0	0	5.38775	0	0.62389	8.55874	0	1.69738	27.2903	0	0.762604	3.09952		0	0	0	0	0	-5.13347	0	0	0	0	0	0
SS1G_12708	brown	0.357912	0.0859391	0	22.5751	21.3451	0	126.412	103.881	0	21.074	6.69508	0	198.161	205.653	10.993	107.996	169.559	5.4965	123.301	157.506	5.4965	90.8192	101.425	10.993	134.673	27.3485	0	22.8774	29.47		0	0	4.13242	0	0	0	0	0	0	0	2.96921	0
SS1G_12709	brown	0.0462384	0.830124	0	3.8903	0	0	5.3132	23.9278	0	0	3.46123	0	13.5093	112.873	0	9.24368	6.49323	0	5.2994	92.0816	0	0	12.6349	0	7.19252	0.654568	0	0.969442	0		0	0	0	0	0	0	0	0	2.68504	0	0	0
SS1G_12763	brown	0.498422	0.0131778	56.8318	2692.09	3126.58	0	3527.97	10783.5	0	5120.58	3701.21	85.2477	3850.16	12554.4	198.911	3756.63	10765.8	170.495	3311.37	10045.3	198.911	2160.42	6114.61	170.495	3443.78	4337.17	0	3745.92	3719.55		0	0	1.71948	0	0	0	0	0	0	0	0	0
SS1G_12870	brown	0.194717	0.361895	0	15.3679	12.1088	0	34.9813	248.558	0	0	6.07686	0	17.7887	198.969	0	31.6467	147.489	0	2.99061	169.35	0	2.08868	82.2623	0	5.68254	49.1292	0	6.38266	20.7533		0	0	5.53084	0	0	0	0	0	0	0	0	0
SS1G_13035	brown	0.339525	0.104554	0	0	3.61021	0	109.511	100.201	0	0	0	33.4676	128.614	201.553	0	169.837	173.982	0	43.6906	201.666	0	29.8913	216.603	0	177.895	25.4409	0	2.28357	6.18757		0	0	0	0	0	0	0	0	0	0	6.69533	0
SS1G_13036	brown	0.323126	0.123527	0	1.14072	1.79762	0	53.7493	28.0647	0	0	0.676608	0	74.6034	74.201	0	48.7882	38.5552	0	26.4164	87.4725	0	18.1394	94.3708	8.33218	37.1186	9.40477	0	0.852787	3.85118		0	0	0	0	0	0	0	0	0	0	5.85556	0
SS1G_13314	brown	0.308507	0.142447	0	4.06278	19.2071	0	307.956	305.416	0	18.9631	1.20489	14.8379	427.951	705.36	0	345.595	513.669	14.8379	164.449	389.425	0	92.766	366.164	44.5136	357.543	58.105	0	9.1118	46.6354		0	0	8.16246	0	0	0	0	0	0	0	5.70598	0
SS1G_13315	brown	0.316305	0.132113	0	2.95607	4.65834	0	157.454	137.373	0	13.7975	13.1502	0	239.52	312.635	0	191.049	204.758	0	179.479	195.45	0	65.0858	150.412	10.796	201.123	30.34	0	9.57628	23.9519		0	0	3.56167	0	0	0	0	0	0	0	4.80421	0
SS1G_13322	brown	0.261781	0.216575	0	1.15726	4.5592	0	41.6209	16.0812	0	0	0.915224	0	131.277	69.8613	0	33.9137	31.388	0	42.7889	82.704	0	23.9074	82.5842	0	20.5401	5.45208	0	1.34579	2.34421		0	0	4.31183	0	1.82851	0	0	0	0	0	4.34366	0
SS1G_13633	brown	0.317676	0.130354	0	100.989	65.1044	0	21.9428	172.54	0	92.8454	36.3033	5.58828	37.1945	269.235	5.58828	25.4501	169.197	5.58828	23.8213	345.115	11.1766	14.3495	155.438	0	48.0925	80.326	5.58828	105.239	26.8625		0	0	2.42549	0	0	0	0	0	0	0	0	0
SS1G_13635	brown	0.326465	0.119475	0	334.355	120.015	0	124.31	840.371	0	156.061	133.315	27.1359	218.238	1500.34	13.5679	224.213	1069.63	13.5679	182.908	1101.72	40.7038	149.961	743.388	13.5679	369.527	350.046	0	267.548	127.932		0	0	2.83292	0	0	0	0	0	0	0	0	-1.533
SS1G_13636	brown	0.302055	0.151422	0	351.891	270.766	0	317.269	2000.89	0	295.129	196.49	10.0403	495.627	2982.12	20.0806	478.157	2235.77	30.1208	373.421	2010.21	40.1611	206.25	1244.31	20.0806	686.167	713.269	0	435.021	265.447		0	0	3.52484	0	0	0	0	0	0	0	1.06922	-1.50686
SS1G_13637	brown	0.422261	0.0398321	54.1742	3468.08	1353.44	0	1440.41	6802.11	10.8348	2077.08	1364.62	151.688	1199.33	8972.69	140.853	2059.76	7464.65	21.6697	1297.82	6908.31	108.348	1139.47	4471.84	86.6787	2491.26	4024.28	10.8348	3304.61	1822.88		0	0	2.49421	0	0	0	0	0	0	0	0	-1.22334
SS1G_13805	brown	0.572039	0.00349275	0	49.4228	114.391	0	202.499	257.54	0	57.6706	90.692	0	147.489	284.766	11.2812	132.112	269.384	11.2812	110.003	102.117	0	94.4597	265.018	0	123.356	126.295	0	76.9744	98.0278		0	0	0	0	0	0	0	0	-1.55632	0	0	0
SS1G_13849	brown	0.279854	0.185351	0	5.26993	6.22848	0	91.7673	118.849	0	0	1.5629	0	87.6883	177.563	0	17.5305	270.475	0	28.2022	68.0382	0	44.049	45.8796	0	75.0229	92.2167	0	22.325	1.77917		0	0	6.42549	0	0	0	0	0	0	0	0	-5.77658
SS1G_13851	brown	0.275573	0.192451	0	30.5461	48.1362	0	1376.71	2525.91	0	142.575	49.8246	55.7793	1290.56	1865.43	0	609.672	5589.11	0	882.728	1311.58	0	423.46	785.394	111.559	1536.11	2328.22	0	296.865	92.8135		0	0	5.84053	0	0	-1.56007	0	0	0	0	2.78315	-4.72959
SS1G_13945	brown	0.662837	0.000416095	0	243.548	283.487	0	253.251	737.64	0	594.22	219.97	20.2153	493.347	655.341	0	502.409	676.734	0	371.618	617.18	40.4307	428.809	472.901	40.4307	513.73	483.361	0	419.319	201.823		0	0	1.92234	0	0	0	0	0	0	0	0	0
SS1G_13965	brown	0.0913452	0.671202	0	0	0	0	22.528	220.944	0	0	0	0	7.63727	1025.09	48.1933	25.0836	352.401	0	1.28397	274.912	0	0	109.525	0	29.2765	130.997	0	0	0		0	0	0	0	0	1.56349	0	0	0	0	0	0
SS1G_14097	brown	0.509579	0.010973	14.2753	285.338	189.408	0	260.246	490.173	0	127.709	167.506	14.2753	267.508	926.468	7.13764	260.05	750.26	0	433.567	661.389	0	339.464	632.625	7.13764	238.478	329.822	0	261.042	184.747		0	0	1.72581	0	0	0	0	0	0	0	0	0
SS1G_14103	brown	0.383514	0.0643146	0	63.6751	90.7863	0	14.4941	95.3202	0	226.442	29.675	0	6.14211	114.934	0	12.9683	468.133	0	8.26082	69.9901	0	6.18156	115.438	22.1477	4.48475	295.393	0	12.8451	57.326		0	0	0	0	0	-2.00308	0	0	0	0	0	-2.44621
SS1G_14127	brown	0.238762	0.261185	0	28.3819	24.9938	0	214.335	360.542	0	62.3403	8.41719	0	180.69	477.362	6.09734	127.735	421.468	0	54.2568	742.002	0	38.1204	236.02	0	102.477	65.4515	0	60.7412	30.4368		0	0	5.59741	0	0	0	0	0	1.47206	0	0	0
SS1G_14223	brown	0.463086	0.0226745	3.63778	74.705	144.409	0	44.2125	44.9272	0	79.0359	44.015	0	78.4019	216.282	0	40.7079	36.991	0	83.9309	109.504	3.63778	29.2415	120.505	0	32.0432	29.3291	0	60.5644	44.3891		0	0	0	0	0	2.5707	0	0	0	0	0	0
SS1G_14259	brown	0.117895	0.583243	0	0	11.2875	0	15.3727	13.9859	0	0	3.03466	0	9.47552	167.597	0	2.91761	18.7869	0	9.55808	21.6178	0	8.34433	23.2633	0	6.05386	3.78772	0	13.7694	4.14552		0	0	0	0	0	3.18023	0	0	0	0	0	0
SS1G_14285	brown	0.463215	0.022632	0	6.70523	26.4162	0	144.234	210.789	0	15.6484	23.8628	12.2442	119.332	287.111	0	108.339	407.094	12.2442	90.6868	137.723	0	95.6885	189.039	12.2442	135.126	143.845	0	141.192	36.2199		0	0	3.3197	0	0	0	0	0	0	0	0	0
SS1G_00307	green	0.637845	0.000798879	9.65411	55.5116	154.128	0	90.2563	50.5824	0	24.6764	301.822	9.65411	38.2476	95.251	0	75.3715	29.7814	19.3082	97.2236	43.4358	0	59.2795	101.116	0	32.2557	31.1339	0	202.228	317.708		0	0	-2.40026	0	0	0	0	0	0	0	-2.23661	3.27031
SS1G_00394	green	0.32578	0.120299	0	23.5882	24.5598	0	109.303	28.7861	0	0	95.1891	0	0.975137	0.788462	0	40.0339	2.81219	0	1.80333	1.15356	0	1.03047	0.608015	0	0	38.2712	0	3.77874	403.867		0	0	0	0	-5.48364	0	0	0	0	0	0	3.31872
SS1G_00764	green	0.287235	0.173539	0	0	1.54908	0	12.0829	4.03074	0	0	4.66448	0	0.284463	0	0	3.26999	1.23054	3.59009	0.191294	0	0	1.20242	0.709471	0	1.09045	1.98477	0	0.734881	50.4445		0	0	0	0	0	0	0	0	0	0	0	4.58682
SS1G_00766	green	0.275775	0.19211	0	0.718418	3.39637	0	2.45296	0.981938	0	0	5.32652	0	2.07896	1.34478	0	0.682808	0.599549	0	0.699024	0.562136	0	1.1717	1.03701	0	0.265647	2.05493	0	1.07416	98.958		0	0	0	0	0	0	0	0	0	0	0	5.50882
SS1G_00849	green	0.534396	0.00714267	99.0817	4845.37	2881.52	0	626.189	1242.22	39.6327	2532.58	3913.5	19.8163	416.093	1010.58	19.8163	415.138	674.698	0	167.887	3927.19	0	86.2815	598.183	0	90.2851	532.25	59.449	3538.49	6759.51		0	-1.69173	-1.47881	0	0	0	0	0	2.53439	0	-4.88076	3.58591
SS1G_01820	green	0.602989	0.00181538	0	244.148	150.143	0	215.52	193.303	0	208.457	349.672	0	67.2052	45.9798	10.8739	135.832	126.723	0	79.3789	57.0781	0	69.1977	37.6058	0	46.2399	164.819	0	155.069	623.224		0	0	0	0	0	0	0	0	0	0	0	1.83804
SS1G_02462	green	0.428983	0.0364606	0	84.6759	50.7061	0	35.8505	45.1369	0	79.0455	91.4087	0	4.41064	13.4727	0	13.6814	33.2128	0	4.94341	49.0294	6.18498	0.690507	14.0561	6.18498	1.87862	55.2794	0	82.7151	410.514		0	0	0	0	0	0	0	0	0	0	-5.04866	2.81178
SS1G_03149	green	0.646243	0.00064576	5.97636	108.002	65.7575	0	43.5809	17.8931	0	38.1896	127.15	0	18.9416	32.1627	5.97636	34.2163	58.7225	0	24.8387	33.9312	0	22.6853	21.7017	0	15.1271	19.2734	0	66.0605	181.207		0	0	-2.65233	0	0	0	0	0	0	0	0	3.15213
SS1G_03181	green	0.559134	0.00450532	134.869	14785.9	9414.58	0	609.432	656.169	74.9275	2097.12	7912.18	14.9855	494.547	1069.53	44.9565	290.537	1177.1	7.49275	1265.6	1427.52	44.9565	1100.01	926.926	29.971	370.204	1843.34	59.942	7589.48	11910.6		-7.30334	-1.45866	-3.41521	0	0	0	0	0	0	0	-3.94587	2.61102
SS1G_03193	green	0.698423	0.00014729	0	57.8477	92.462	0	20.3158	14.6838	0	38.5723	66.1726	0	12.9137	16.2425	0	18.065	24.1382	0	15.1169	40.4141	0	14.1519	14.0163	0	7.33378	16.4075	0	54.3665	89.2795		0	0	0	0	0	0	0	0	0	0	0	2.36314
SS1G_03290	green	0.708233	0.000107771	0	191.583	174.886	0	221.77	161.266	0	272.629	248.751	8.53281	102.092	85.2812	8.53281	139.896	143.311	0	80.0207	115.173	0	60.0154	88.3173	0	60.4743	111.644	0	129.834	435.408		0	0	0	0	0	0	0	0	0	0	0	1.88263
SS1G_03576	green	0.537095	0.00680369	0	317.695	268.556	0	4.3102	119.341	0	196.404	229.619	0	12.7856	117.164	7.68389	12.9977	108.861	0	11.464	206.605	0	2.57355	37.0131	15.3678	3.11187	147.618	0	122.16	372.201		0	0	0	0	0	0	0	0	2.30032	0	-4.8831	1.25338
SS1G_03647	green	0.413679	0.0444881	0	77.4216	59.7184	0	50.6434	51.7962	0	38.0387	61.6318	0	27.121	35.8493	0	26.3353	62.2311	0	21.41	52.1304	0	26.2508	33.1591	0	10.2458	103.391	0	74.5321	498.001		0	0	0	0	0	0	0	0	0	0	-2.45109	2.18721
SS1G_04819	green	0.689259	0.000195085	0	194.939	82.7067	0	47.36	37.1485	0	34.9956	112.291	0	40.1391	54.3841	0	29.3949	46.9283	0	49.2431	65.6332	0	24.4565	60.3701	6.84564	29.1101	47.6228	0	122.846	180.986		0	0	0	0	0	0	0	0	0	0	0	1.84532
SS1G_05050	green	0.364632	0.0797989	5.40769	13.3262	14.0001	0	77.857	24.2858	0	27.6446	38.204	0	1.71393	4.85038	0	33.7751	4.32493	0	0.576287	2.89647	0	1.81118	4.40824	5.40769	1.64253	15.6955	0	3.6898	202.957		0	0	0	0	0	0	0	0	0	0	0	3.61191
SS1G_05102	green	0.357625	0.0862092	24.291	19.9535	60.2673	0	6.8129	15.909	0	0	77.9149	0	2.88707	4.66877	0	1.58037	5.55066	0	6.47161	16.2634	0	2.71191	6.60051	0	0	6.7146	0	25.6902	267.213		0	0	0	0	0	0	0	0	0	0	0	5.23371
SS1G_05103	green	0.434847	0.0337079	0	56.0505	63.0911	0	10.9359	27.3608	0	0	99.7372	0	9.26853	14.9884	0	3.80516	36.7529	0	15.5821	25.0615	0	13.0593	5.0567	0	2.96081	5.38906	0	33.9211	232.484		0	0	0	0	0	0	0	0	0	0	0	5.35012
SS1G_05105	green	0.285155	0.176812	0	5.72739	0	0	46.9333	25.4417	0	0	28.8756	0	2.48609	0	0	21.774	4.77974	10.4586	1.67183	2.24074	0	2.33525	1.80847	0	3.1767	13.9732	0	9.27702	402.192		0	0	0	0	0	0	0	0	0	0	0	4.76632
SS1G_05166	green	0.582766	0.00280425	5.66181	173.63	124.593	0	70.9293	137.73	0	43.4156	213.33	0	34.095	36.2737	0	44.9396	157.192	0	10.2573	72.4786	0	11.3778	19.5805	0	12.038	69.9059	0	79.968	247.038		0	0	0	0	0	-2.0925	0	0	1.70769	0	0	1.74041
SS1G_05329	green	0.516774	0.00971982	0	64.7605	82.543	0	217.216	136.678	0	62.2323	112.411	0	25.3547	70.4162	13.9126	164.738	186.774	0	41.1433	57.0069	0	24.8519	35.5704	13.9126	37.328	138.448	0	64.5518	435.988		0	0	0	0	-2.82402	0	0	0	0	0	0	1.57411
SS1G_05345	green	0.611245	0.00150747	0	179.711	232.627	0	52.5945	76.7593	0	104.851	179.876	0	112.367	120.141	0	50.3259	178.096	0	59.9518	151.917	23.4403	44.488	67.1679	0	34.4122	75.5937	0	115.156	429.037		0	0	0	0	0	0	0	0	0	0	0	2.42393
SS1G_06068	green	0.448505	0.0279345	32.388	1622.88	747.664	0	0	36.3634	32.388	41.3926	1507.01	0	0	24.9001	0	0	29.6035	0	15.5319	12.1434	0	0	8.80068	0	0	37.3033	32.388	2528.14	2443.09		0	0	-5.19633	0	0	0	0	0	0	0	-6.87667	5.95243
SS1G_06365	green	0.392631	0.0577186	0	18.5817	31.5346	0	4.88041	2.9305	0	6.6716	22.0431	0	0.41363	34.1136	0	1.35852	0.596432	0	0.278156	36.6285	0	0.582802	1.93429	0	2.64266	2.1645	0	31.7009	58.8731		0	0	0	0	0	0	0	0	4.06264	0	0	4.68467
SS1G_06740	green	0.494601	0.0140117	0	80.5305	100.648	0	185.837	110.07	0	51.8453	200.946	0	40.9828	24.6905	0	130.644	74.1584	0	51.8775	10.8642	10.1417	38.4963	37.8292	0	23.6167	92.045	0	39.4436	500.631		0	0	0	0	0	0	0	0	0	0	0	2.3625
SS1G_06775	green	0.404191	0.050121	0	26.6907	4.20608	0	71.0834	25.5367	0	0	67.283	0	5.40664	6.24518	0	29.1729	7.79608	0	2.59702	4.17691	0	3.26482	4.09352	0	2.96081	18.4126	0	13.3024	151.385		0	0	0	0	0	0	0	0	0	0	0	2.95862
SS1G_07618	green	0.687142	0.000207879	0	65.4558	67.0468	0	105.786	90.211	0	66.1954	100.943	0	53.9837	60.2412	0	65.8404	100.147	0	39.0625	76.3985	0	18.682	41.5334	3.98424	36.3051	62.0419	0	59.536	165.002		0	0	0	0	0	0	0	0	0	0	0	1.33033
SS1G_08110	green	0.551968	0.00516718	16.0217	5707.4	2481.83	0	536.238	1642.93	0	1760.95	4566.62	16.0217	307.217	1266.66	16.0217	318.966	1206.32	16.0217	90.4924	3326.21	16.0217	60.816	754.348	0	89.2179	1083.57	16.0217	3974.88	6872.15		0	0	-1.29813	0	0	0	0	0	1.96013	0	-5.06569	2.58413
SS1G_08799	green	0.389587	0.0598601	0	27.9049	48.86	0	271.013	101.708	0	0	114.021	0	5.38342	58.0379	0	138.502	178.539	0	6.03369	6.06515	0	3.79259	13.4266	0	9.17182	140.855	0	6.1811	538.039		0	0	0	0	-4.80941	0	0	0	0	0	0	1.85267
SS1G_09495	green	0.426282	0.0377869	0	26.8713	58.6321	0	9.88069	0	0	28.9437	50.2674	0	1.19631	11.6076	0	5.89371	12.9376	0	0.804491	11.726	0	0.842799	3.72961	0	0	18.7807	0	15.4528	159.109		0	0	0	0	0	0	0	0	0	0	0	3.00186
SS1G_09613	green	0.323519	0.123046	0	8.56559	17.3547	0	0.835608	13.38	0	0	5.44348	0	5.31153	21.7599	0	2.90751	11.2331	0	1.905	54.0969	0	0	10.4875	4.46897	1.3574	16.2651	0	22.2598	71.8823		0	0	0	0	0	0	0	0	2.18643	0	0	0
SS1G_09866	green	0.290534	0.168432	0	5.86311	6.15961	0	5.33838	14.6918	0	0	3.47763	0	1.13111	0.914578	0	5.57249	16.31	0	2.28193	6.88151	0	0.796864	3.17371	0	0.722661	26.3068	0	1.46105	158.355		0	0	0	0	0	0	0	0	0	0	0	2.50882
SS1G_10096	green	0.522822	0.00876023	21.986	2155.17	1228.53	0	608.42	390.84	21.986	1123.95	2992.25	0	174.208	394.403	21.986	85.8245	497.372	0	182.755	959.755	87.944	139.911	215.614	0	189.211	477.08	21.986	2499.26	5300.53		0	0	-2.75985	0	0	0	0	0	1.97377	0	-3.3117	3.393
SS1G_11393	green	0.668033	0.000360602	3.37299	71.1145	45.1176	0	61.1762	20.1973	0	56.04	68.4753	0	13.0958	13.8303	0	24.578	24.2787	0	11.6822	19.1504	0	11.2971	14.7478	0	10.9281	27.6604	0	40.5059	97.9063		0	0	0	0	0	0	0	0	0	0	0	1.74274
SS1G_11473	green	0.587273	0.00255143	0	111.275	51.5745	0	60.3428	34.6679	0	68.7413	93.6638	0	4.73541	6.12622	0	24.1069	40.2864	0	4.45822	12.164	0	4.67051	5.3147	0	6.05085	25.3307	0	22.0202	124.856		0	0	0	0	0	0	0	0	0	0	0	2.22047
SS1G_11842	green	0.382294	0.0652394	0	1.83685	14.473	0	10.0347	21.3402	0	17.1471	4.35802	0	5.84702	1.71916	0	6.9832	20.6945	0	1.78726	21.1997	0	0.748946	10.6057	0	4.07523	16.0712	0	6.40825	120.306		0	0	0	0	0	0	0	0	0	0	0	2.82333
SS1G_12142	green	0.41483	0.0438399	0	5.70757	68.5816	0	6.82076	7.80114	0	0	11.0025	0	11.5616	1.33547	0	1.35617	4.7632	0	4.99815	9.76931	0	4.07255	6.30776	0	4.22094	5.76201	0	22.7567	74.1866		0	0	0	0	0	0	0	0	0	0	0	3.60568
SS1G_12361	green	0.47582	0.0187637	0	886.161	117.524	0	0	0	0	102.381	474.876	0	0	0	0	0	1.83054	0	0	0	0	0	0.395775	0	0	0	0	701.835	743.496		0	0	-4.6832	0	0	0	0	0	0	0	-6.04323	7.52635
SS1G_13380	green	0.755984	1.93153e-05	15.7701	392.941	908.413	0	454.098	312.801	0	403.091	782.444	0	312.388	412.221	15.7701	410.4	394.591	15.7701	453.758	335.336	15.7701	441.913	362.679	0	265.046	342.925	15.7701	822.087	1484.04		0	0	0	0	0	0	0	0	0	0	-1.2213	2.03274
SS1G_13754	green	0.453793	0.0259245	0	623.04	835.255	0	91.826	128.655	0	0	829.491	8.18501	31.7787	306.244	0	76.6823	93.5166	0	20.062	85.489	16.37	7.31036	362.526	0	23.2037	229.269	8.18501	89.3572	1481.49		0	0	-2.51199	0	0	1.73442	0	0	-2.26472	0	0	2.61109
SS1G_00005	turquoise	0.820291	9.23033e-07	36.2902	2348.37	2317.5	0	1911.26	1460.01	12.0967	1468.69	2839.84	36.2902	2032.96	1263.26	48.3869	2403.53	1096	0	2607.25	848.133	60.4836	2826.61	2204.38	36.2902	2412.76	2137.81	36.2902	2032.11	2044.13		0	0	0	0	0	0	0	0	-1.55846	0	0	0
SS1G_00019	turquoise	0.644991	0.00066684	0	52.9762	20.8707	0	18.0882	23.039	0	0	24.995	0	31.7058	29.2985	0	30.8968	17.5839	0	35.3794	12.7182	0	41.7278	41.7107	0	37.8421	41.7318	0	37.2039	11.3815		0	0	0	0	0	0	0	0	-1.89397	0	0	0
SS1G_00023	turquoise	0.779009	7.29891e-06	39.118	2415.32	2565.6	0	2585.6	1679.92	0	1524.81	2995.48	58.677	2555.57	1568.87	97.7949	2924.22	1436.9	39.118	3324.56	1200.57	117.354	3423.91	2761.71	117.354	3081.31	2714.99	0	2004.5	2448.11		0	0	0	0	0	0	0	0	-1.38229	0	1.03204	0
SS1G_00053	turquoise	0.826318	6.53476e-07	20.2153	643.927	569.881	0	191.513	100.874	0	198.073	500.131	0	238.665	141.602	6.73844	277.07	127.802	0	407.164	115.857	6.73844	367.873	308.942	6.73844	226.505	258.91	6.73844	490.125	391.187		0	0	-2.13303	0	0	0	0	0	-1.59545	0	0	0
SS1G_00066	turquoise	0.711815	9.58541e-05	60.646	3354.33	3567.57	0	4074.69	3691.98	0	1472.63	4345.23	121.292	4305.58	2942.56	202.153	5658.02	2512.92	80.8613	4720.09	1649.06	80.8613	5373.66	4264.6	161.723	5970.32	4201.24	20.2153	2886.96	3247.85		0	1.7925	0	0	0	0	0	0	-1.55121	0	1.46	-0.452163
SS1G_00067	turquoise	0.720479	7.16788e-05	46.3397	2061.86	1924.52	0	2465.08	1734.25	0	1332.52	2519.31	46.3397	2649.18	1514.12	162.189	2933.46	1318.33	23.1699	3134.61	1201.31	115.849	3688.7	2787.93	46.3397	3033.21	2856.49	23.1699	1452.88	1662.08		0	0	0	0	0	0	0	0	-1.39503	0	1.47367	-0.862093
SS1G_00071	turquoise	0.646827	0.000636128	0	232.139	148.827	0	130.954	95.581	0	40.3795	139.401	5.26588	211.544	109.308	5.26588	217.207	111.304	5.26588	280.307	107.743	10.5318	288.657	190.047	10.5318	213.261	270.744	10.5318	244.326	97.3568		0	0	0	0	0	0	0	0	-0.999205	0	0	-1.55641
SS1G_00088	turquoise	0.740994	3.44604e-05	21.0635	2612.65	2499.38	0	2957.78	2605.32	0	1480.58	3142.09	42.127	2930.74	2045.82	42.127	3664.43	1833.82	105.318	3475.92	1230.87	42.127	3529.73	2901.31	21.0635	3902.67	3043.2	0	2190.31	2278.15		0	1.32256	0	0	0	0	0	0	-1.41747	0	1.24507	0
SS1G_00090	turquoise	0.790285	4.34274e-06	0	5553.27	4925.78	0	4100.09	3475.73	20.0806	2463.69	6152.35	100.403	4716.02	3136.5	200.806	5855.46	2638.42	20.0806	6036.79	2098.41	120.483	6001.42	4692.03	80.3222	5735.34	4914.25	20.0806	4624.24	4700.08		0	1.05905	0	0	0	0	0	0	-1.34137	0	0	0
SS1G_00093	turquoise	0.742522	3.25428e-05	0	272.071	189.723	0	146.302	117.261	0	88.4946	206.358	0	216.17	111.793	6.92433	193.263	99.2867	0	329.294	123.132	6.92433	292.213	273.334	10.3865	179.122	236.863	0	251.587	151.062		0	0	0	0	0	0	0	0	-1.33091	0	0	0
SS1G_00095	turquoise	0.251558	0.235711	0	0	28.0794	0	1602.69	205.273	0	0	13.5885	0	531.839	64.3253	0	104.031	475.85	0	84.2109	14.9383	55.7793	205.502	29.8542	0	372.733	23.1281	0	1031.41	140.939		0	4.03509	0	0	2.22981	-2.86401	0	0	0	0	-1.05667	0
SS1G_00108	turquoise	0.734031	4.45103e-05	0	176.179	103.503	0	73.522	31.3325	0	43.28	116.873	0	110.463	49.6603	1.88138	83.7231	39.1216	3.76275	156.486	57.1367	1.88138	144.929	130.594	3.76275	85.9078	116.059	0	152.248	72.6972		0	0	-1.72249	0	0	0	0	0	-1.37304	0	0	0
SS1G_00134	turquoise	0.752704	2.19985e-05	14.3661	1203.68	1250.09	0	616.923	362.911	19.1547	905.768	969.431	14.3661	884.463	736.315	9.57737	477.297	479.828	19.1547	1538.87	931.833	38.3095	1456.31	1434.41	23.9434	728.711	553.97	4.78869	916.516	513.499		0	0	-1.24079	0	0	0	0	0	-0.802764	0	0	0
SS1G_00145	turquoise	0.816277	1.15368e-06	57.7028	3371.65	3513.11	0	2541.95	2124.96	34.6217	1828.89	4014.71	57.7028	2955.42	1898.71	92.3244	3218.05	1611.27	23.0811	3832.84	1331.46	92.3244	3695.18	3091.69	57.7028	3321.88	2974.22	0	3064.71	3191.93		0	0	0	0	0	0	0	0	-1.39583	0	0	0
SS1G_00188	turquoise	0.845769	1.94726e-07	0	143.434	149.963	0	157.281	111.218	0	109.434	139.885	0	156.05	82.6118	10.0739	130.426	127.183	5.03693	155.933	108.994	5.03693	151.831	189.498	0	120.863	101.408	5.03693	128.193	107.093		0	0	0	0	0	0	0	0	-0.978382	0	0	0
SS1G_00194	turquoise	0.858556	8.00097e-08	6.40869	140.382	236.431	0	116.235	109.129	0	286.666	190.991	0	141.675	78.8327	0	177.62	62.2383	19.2261	144.446	64.8765	6.40869	120.201	177.307	0	97.3286	76.4702	0	134.682	240.525		0	0	0	0	0	0	0	0	-1.63093	0	0	1.57238
SS1G_00195	turquoise	0.772702	9.63422e-06	23.5319	3199.1	3096.89	0	3007.4	2100.41	11.766	1383.42	3410.93	82.3617	3190.28	1959.91	58.8298	3577.91	1615.85	47.0638	3288.91	1203.7	129.425	4036.63	3099.76	35.2979	3454.66	3024.17	58.8298	2246.29	2675.64		0	1.44449	0	0	0	0	0	0	-1.54513	0	1.03274	0
SS1G_00202	turquoise	0.839881	2.85671e-07	0	489.044	365.738	0	256.128	291.729	0	241.804	450.47	7.56805	354.399	228.856	37.8402	349.588	261.132	7.56805	418.983	229.028	7.56805	403.87	392.406	68.1124	360.898	398.175	0	398.134	331.61		0	0	0	0	0	0	0	0	-0.957273	0	0	0
SS1G_00220	turquoise	0.754114	2.08077e-05	43.6534	1231.14	1183.52	0	1248.83	677.992	7.27556	371.934	1344.67	29.1023	1318.42	739.275	21.8267	1407.74	725.689	7.27556	1723.98	584.93	50.929	1770.73	1439.59	0	1289.83	1030.04	0	1171.08	926.79		0	2.07167	0	0	0	0	0	0	-1.47977	0	0	0
SS1G_00252	turquoise	0.674337	0.000301992	0	44.0843	37.6299	0	30.1042	28.872	0	17.1471	38.1326	6.70843	41.4607	24.0683	0	75.0694	39.856	0	53.2604	19.7624	0	68.903	59.3258	6.70843	82.1838	89.3186	0	69.1175	34.7276		0	0	0	0	0	0	0	0	-1.76635	0	0	0
SS1G_00253	turquoise	0.850968	1.36988e-07	527.115	15340.2	17870.6	0	14432	8595.39	0	12414.7	21805.5	150.604	13126.6	7670.79	225.906	14256.5	6280.58	150.604	12085.4	5565.99	301.208	15208.1	10225.2	301.208	13365	9994.79	75.3021	15969	19337.7		0	0	-1.16633	0	0	0	0	0	-1.05787	0	0	0
SS1G_00282	turquoise	0.693423	0.000171913	19.9476	464.26	430.357	0	484.874	474.048	0	178.454	421.155	0	466.266	327.165	0	537.284	328.188	39.8951	454.916	204.07	19.9476	594.608	442.985	0	593.769	599.185	0	337.546	280.285		0	0	0	0	0	0	0	0	-1.29864	0	0	0
SS1G_00306	turquoise	0.695232	0.000162616	0	73.4504	62.8343	0	29.3781	22.9469	0	0	60.0593	3.83217	65.5873	32.8992	0	68.8125	23.6433	0	70.6509	19.9101	0	73.1594	74.7844	0	57.0351	47.3154	0	50.4652	33.2995		0	0	0	0	0	0	0	0	-2.08969	0	0	0
SS1G_00313	turquoise	0.584044	0.00273049	0	157.094	198.046	0	622.201	585.104	0	219.972	284.195	0	490.967	672.659	0	597.23	517.851	0	372.962	396.419	0	358.695	461.316	0	653.492	403.089	0	260.327	201.538		0	0	0	0	0	0	0	0	0	0	1.73958	0
SS1G_00334	turquoise	0.659842	0.000451326	0	47.9967	44.121	0	90.1338	33.3478	0	11.2013	63.5801	0	105.327	40.0551	2.92152	59.303	80.1105	0	121.111	41.3113	0	87.0862	77.509	0	67.7367	41.3209	0	125.785	40.5103		0	0	0	0	0	0	0	0	-1.08828	0	0	0
SS1G_00363	turquoise	0.718095	7.77285e-05	3.84194	259.836	184.01	0	89.7958	59.6703	0	49.101	182.821	0	158.602	73.3506	7.68389	128.978	53.9915	0	235.421	63.5867	7.68389	221.754	184.211	0	132.254	170.982	3.84194	178.259	107.967		0	0	-1.43862	0	0	0	0	0	-1.71501	0	0	0
SS1G_00502	turquoise	0.777201	7.91062e-06	60.646	2546.19	2651.69	0	2456.91	1910.3	0	1550.14	3107.49	20.2153	2863.98	1745.85	80.8613	3124.93	1318.82	0	3376.88	1133.66	121.292	3331.17	2940.78	80.8613	3178.57	2732.53	20.2153	2350.4	2302.27		0	0	0	0	0	0	0	0	-1.55565	0	0	0
SS1G_00535	turquoise	0.753679	2.11689e-05	13.8806	2675.67	2545.45	0	3015.84	1937.65	13.8806	1561.09	3026.42	97.164	3192.83	1979.56	97.164	3577.96	1684.23	41.6417	3741.7	1344.19	111.045	4201.13	3157.62	111.045	3738.26	3082.32	55.5223	2421.75	2376.37		0	1.27421	0	0	0	0	0	0	-1.41254	0	1.03806	-0.456092
SS1G_00544	turquoise	0.672014	0.000322549	295.302	3784.12	4281.29	0	5234.44	4553.26	59.0605	1434.13	4978.2	177.181	5788.79	4336.28	118.121	7631.15	3792.3	118.121	7590.52	2866.04	236.242	7839.86	5967.05	236.242	8377.51	6312.6	0	4170.88	3941.85		0	2.19207	0	0	0	0	0	0	-1.23841	0	1.41791	-0.760197
SS1G_00547	turquoise	0.482164	0.0170308	5.91765	32.4064	14.0437	0	429.315	70.8693	0	7.5629	71.1196	0	132.227	66.7265	0	170.941	141.984	0	88.6039	23.7721	0	76.6367	60.3725	5.91765	62.3107	48.2554	0	331.096	205.685		0	6.15116	0	0	0	0	0	0	0	0	-1.99795	2.01084
SS1G_00569	turquoise	0.773971	9.1172e-06	0	92.5907	74.3059	0	50.9338	42.7704	3.13106	36.0142	81.1075	0	77.4048	38.1138	0	67.6307	37.5622	0	107.776	48.467	6.26213	93.3325	86.5489	0	57.3787	67.9417	0	79.9014	50.3624		0	0	0	0	0	0	0	0	-1.01696	0	0	0
SS1G_00570	turquoise	0.726987	5.72157e-05	0	331.634	195.636	0	189.709	141.205	0	72.9382	245.624	6.34123	298.457	155.193	6.34123	332.523	169.535	0	352.415	122.613	6.34123	343.356	289.478	12.6825	297.259	261.177	0	233.213	172.34		0	0	0	0	0	0	0	0	-1.41979	0	0	0
SS1G_00576	turquoise	0.786698	5.13964e-06	0	931.655	786.224	0	1025.58	1297.75	18.5931	879.21	958.747	0	954.659	1229.33	37.1862	1083.86	1399.93	0	1016.47	912.229	55.7793	1104.32	1250.66	18.5931	1138.91	1432.23	0	941.34	859.384		0	0	0	0	0	0	0	0	-0.635671	0	0	-0.817718
SS1G_00597	turquoise	0.67248	0.000318328	0	206.787	181.879	0	387.508	210.335	0	89.7846	283.101	0	458.542	202.54	8.78159	412.5	199.662	0	435.632	186.262	0	457.846	395.023	0	386.761	214.423	0	213.311	186.709		0	0	0	0	0	0	0	0	-1.26505	0	1.27022	0
SS1G_00598	turquoise	0.792247	3.95489e-06	47.4344	4250.35	3814.6	11.8586	3512.24	2527.47	35.5758	2106.62	4370.91	94.8688	3805.48	2510.21	47.4344	4156.95	2003.88	47.4344	4389.63	1648.27	189.738	4808.49	3788.25	130.445	4168.63	3824.87	23.7172	3155.65	3343.48		-4.27612	1.06167	0	0	0	0	0	0	-1.38103	0	0	0
SS1G_00613	turquoise	0.792676	3.87448e-06	0	286.29	225.576	0	242.111	255.254	0	132.742	244.594	6.92433	232.63	200.518	13.8487	263.09	213.605	0	247.201	136.113	0	253.56	253.664	6.92433	220.835	343.89	0	248.043	248.356		0	0	0	0	0	0	0	0	-1.07856	0	0	0
SS1G_00621	turquoise	0.748358	2.60587e-05	0	51.1774	41.875	0	64.5193	37.6652	0	18.3748	54.2893	0	68.3527	33.1605	0	57.0593	33.6749	0	78.9074	33.4988	0	85.0724	87.5467	0	49.4928	43.717	0	40.7119	49.1757		0	0	0	0	0	0	0	0	-1.56639	0	0	0
SS1G_00638	turquoise	0.760098	1.63602e-05	0	126.502	123.127	0	138.047	90.6897	0	63.6762	141.239	0	157.555	78.9315	0	163.256	79.6959	0	200.318	74.7227	4.52945	184.067	182.154	0	131.616	126.039	4.52945	118.677	97.9776		0	0	0	0	0	0	0	0	-1.46599	0	0	0
SS1G_00699	turquoise	0.748817	2.56004e-05	19.559	364.172	818.628	0	1053.26	1299.28	0	599.924	875.137	19.559	1052.29	1305.72	39.118	1076.54	1512.88	19.559	1060.94	777.332	78.2359	1139.85	1266.83	78.2359	986.179	803.775	19.559	703.311	650.9		0	0	0	0	0	0	0	0	-0.88507	0	0	0
SS1G_00709	turquoise	0.819923	9.423e-07	21.2119	325.251	663.568	0	511.639	319.524	10.6059	243.983	722.585	21.2119	375.645	543.594	0	380.892	490.765	0	491.095	315.849	21.2119	429.818	470.8	10.6059	281.339	311.74	0	348.084	576.49		0	0	0	0	0	0	0	0	-0.756327	0	0	0
SS1G_00736	turquoise	0.524444	0.00851676	0	58.7703	114.223	0	45.484	64.2621	0	18.2875	90.6333	0	30.6126	82.5075	14.3092	23.2739	100.545	0	24.0172	31.0403	7.15459	24.7615	82.5356	0	26.802	159.534	0	27.826	211.641		0	0	0	0	0	0	0	0	-1.59132	0	0	0
SS1G_00773	turquoise	0.703605	0.000125077	0	16.4176	17.121	0	11.8707	17.1598	0	20.2843	15.3229	1.76352	21.9382	13.784	1.76352	6.42511	24.783	0	33.2644	12.2795	0	33.667	29.4487	1.76352	15.1767	36.642	0	30.0822	11.4115		0	0	0	0	0	0	0	0	-1.44241	0	0	-1.76384
SS1G_00796	turquoise	0.859758	7.32684e-08	0	1529.11	1428.84	0	878.032	834.946	0	705.346	1431.1	18.7086	956.883	789.883	18.7086	1134.41	832.565	9.3543	1238.11	799.651	28.0629	1159.21	1141.74	18.7086	983.08	1188.58	28.0629	1086.33	1335.13		0	0	0	0	0	0	0	0	-0.694236	0	0	0
SS1G_00802	turquoise	0.851858	1.28816e-07	96.2327	6039.34	5310.82	0	3312.62	3034.25	38.4931	2804.12	5455.3	76.9862	3891.84	3014.86	105.856	3860.47	2863.08	57.7396	4897.95	2530.3	153.972	4580.02	4701.35	134.726	3978.16	4458.32	19.2465	4405.91	4273.57		0	0	0	0	0	0	0	0	-1.07422	0	0	0
SS1G_00827	turquoise	0.677311	0.000277353	155.262	5161.02	5459.98	0	7855.76	7152.9	93.1572	3492.34	6798.19	434.734	7688.94	6501.5	279.472	9685.16	4988.27	31.0524	8991.09	3397.97	217.367	10199.2	7863.23	186.314	11645.2	8090.05	0	4288.41	5046.38		0	1.49377	0	0	0	0	0	0	-1.3909	0	1.85296	-0.761735
SS1G_00840	turquoise	0.330267	0.11498	0	2.47671	1.95147	0	241.009	53.3166	0	0	7.34515	0	113.24	20.2828	0	31.1898	128.665	0	31.3281	15.7457	0	55.0363	10.7252	9.0453	79.675	15.6271	0	113.87	56.0226		0	3.34129	0	0	0	-2.64227	0	0	0	0	0	0
SS1G_00846	turquoise	0.800145	2.68657e-06	28.2825	3024.06	3014.27	0	2194.63	1600.93	28.2825	1337.39	3184.31	70.7062	2542.4	1484.01	70.7062	2756.4	1195.61	0	3331.99	1198.26	98.9887	3449.6	2659.74	70.7062	2585.74	2423.56	0	2451.79	2460.21		0	0	0	0	0	0	0	0	-1.3308	0	0	0
SS1G_00900	turquoise	0.790248	4.35035e-06	76.2553	2615.17	2303.23	0	1735.94	1136.18	9.53191	938.015	2765.61	38.1276	1889.68	1126.1	38.1276	2044	976.882	19.0638	2698.97	925.623	95.3191	2565.71	2063.11	47.6596	2079.73	1904.11	28.5957	1945.3	2010.76		0	1.21224	-1.10667	0	0	0	0	0	-1.33677	0	0	0
SS1G_00902	turquoise	0.714782	8.68741e-05	49.3784	811.223	1022.7	0	1754.23	2309.97	0	1325.24	1283.11	0	1600.23	2347.35	0	1811.88	2234.1	49.3784	1975.94	1867.23	148.135	1962.53	1977.24	0	2314.72	1920.01	0	1266.82	1378.51		0	0	0	0	0	0	0	0	0	0	1.28137	0
SS1G_00925	turquoise	0.836138	3.61618e-07	76.8389	3223.23	3013.79	0	1807.41	1122.95	38.4194	1600.69	3211.54	38.4194	2089.53	1168.69	99.8905	2294.6	979.749	15.3678	2794.76	981.992	76.8389	2715.09	2219.08	99.8905	2013.38	2040.46	30.7355	2277.52	2504.54		0	0	-1.33924	0	0	0	0	0	-1.35663	0	0	0
SS1G_00938	turquoise	0.783159	6.05062e-06	0	96.0866	109.779	0	108.266	102.877	0	37.3739	106.386	0	104.271	112.413	0	123.287	100.235	0	123.722	66.0996	0	139.734	129.018	5.84871	103.036	133.918	0	106.552	95.1564		0	0	0	0	0	0	0	0	-1.14531	0	0	0
SS1G_00951	turquoise	0.766478	1.25643e-05	0	4129.83	4192.66	0	3683.74	2759.71	22.3117	1482.78	4779.54	111.559	3730.24	2264.25	66.9352	4430.28	2077.59	66.9352	4792.29	1741.2	267.741	4939.53	3837.13	133.87	4499.9	3931.77	44.6235	3402.53	3716.67		0	1.63708	0	0	0	0	0	0	-1.32039	0	0	0
SS1G_00967	turquoise	0.818542	1.01794e-06	0	383.066	428.828	0	350.213	380.523	0	224.718	451.94	7.64488	344.065	313.464	22.9346	401.879	332.786	7.64488	407.758	213.746	0	452.352	411.12	0	428.806	423.701	0	292.112	374.552		0	0	0	0	0	0	0	0	-1.12411	0	0	0
SS1G_00989	turquoise	0.772625	9.66645e-06	55.7793	3153.88	2864.1	0	1627.02	2765.97	0	1211.88	2749.41	55.7793	1847.44	1883.3	55.7793	2972.15	2160.44	0	1922.98	1120.37	55.7793	2571.89	3413.71	83.669	3083.52	3845.68	27.8897	2142.75	2181.12		0	0	0	0	0	0	0	0	-1.78782	0	0	-0.899006
SS1G_01026	turquoise	0.712397	9.40335e-05	0	53.2093	84.6564	0	78.9597	57.3422	0	42.9847	74.0457	3.73708	104.231	48.8426	0	99.6849	37.5737	3.73708	132.22	42.8353	3.73708	124.748	119.455	0	90.0511	54.5776	0	72.4171	43.5279		0	0	0	0	0	0	0	0	-1.66005	0	0	0
SS1G_01105	turquoise	0.775362	8.57885e-06	7.10397	289.827	280.473	0	371.924	268.523	0	154.344	320.164	14.2079	401.902	302.208	14.2079	403.024	339.271	0	405.025	176.553	21.3119	370.38	417.655	7.10397	346.68	257.572	0	269.99	236.412		0	0	0	0	0	0	0	0	-1.42266	0	0	0
SS1G_01127	turquoise	0.750137	2.4323e-05	0	642.218	825.615	0	1094.08	937.847	0	567.961	715.737	49.3784	1073.99	1075.6	0	1265.75	1218.6	0	1070.85	829.146	49.3784	1436.07	1113.04	49.3784	1449.82	1021.43	24.6892	734.487	862.709		0	0	0	0	0	0	0	0	0	0	1.39281	0
SS1G_01154	turquoise	0.800003	2.70573e-06	30.1208	2903.1	2927.52	0	2509.05	2026.26	15.0604	1790.02	3218.85	120.483	2626.51	1775.38	45.1813	3258.91	1624.35	0	3471.53	1220.49	180.725	3583.03	2984.04	105.423	3282.93	2858.63	15.0604	2287.46	2478.12		0	0	0	0	0	0	0	0	-1.47026	0	0	0
SS1G_01156	turquoise	0.388759	0.060453	0	3.64326	10.0472	0	18.9703	12.1379	0	4.25126	3.64662	0	14.6283	15.9837	0	9.73878	15.9624	1.66322	17.2815	31.8925	0	10.5841	26.9932	1.66322	10.1037	31.1865	0	7.83048	2.76749		0	0	0	0	0	0	0	0	0	0	0	-3.5751
SS1G_01157	turquoise	0.731303	4.9101e-05	15.7701	2284.24	2439.45	0	2989.97	2469.95	0	1471.28	2968.42	31.5401	3295.07	2273.28	110.391	4120.42	1673.86	31.5401	3438.48	1248.43	141.931	4174.41	2905.33	63.0803	3946.96	3068.16	15.7701	2085.35	2387.88		0	1.34727	0	0	0	0	0	0	-1.39904	0	1.3322	0
SS1G_01186	turquoise	0.66408	0.000402186	0	43.8215	48.6936	0	61.3841	28.412	0	5.24457	43.3204	0	63.0803	37.859	0	51.2609	52.0432	0	86.3705	25.7166	8.20731	66.4307	59.7071	0	49.4422	48.2097	0	42.0003	40.9695		0	0	0	0	0	0	0	0	-1.39565	0	0	0
SS1G_01190	turquoise	0.730995	4.96432e-05	8.20731	289.896	180.609	0	170.341	150.507	0	62.9348	193.942	0	199.646	97.8025	8.20731	207.179	138.782	0	257.143	87.4804	0	231.82	223.217	0	218.543	240.103	0	188.722	130.495		0	0	0	0	0	0	0	0	-1.53187	0	0	0
SS1G_01191	turquoise	0.584449	0.00270748	13.4169	365.532	390.772	0	781.455	316.337	6.70843	102.882	482.105	6.70843	1116.25	449.561	13.4169	936.621	356.405	0	1054.84	258.708	13.4169	1131.66	755.658	33.5421	907.418	390.035	6.70843	588.186	239.372		0	3.24938	0	0	0	0	0	0	-1.72686	0	1.03724	0
SS1G_01199	turquoise	0.565758	0.00395851	18.1999	191.859	200.252	0	125.912	131.117	0	104.67	171.437	0	141.324	305.497	0	101.831	73.8188	0	79.0358	152.56	0	104.642	85.6453	9.09995	78.3138	60.7898	0	41.6011	154.783		0	0	0	0	0	2.07213	0	0	0	0	0	0
SS1G_01234	turquoise	0.743774	3.10438e-05	0	50.421	93.6449	0	108.213	145.215	0	50.4303	98.2647	0	97.9672	133.145	0	143.765	67.626	0	144.376	51.4293	0	138.035	144.263	0	101.21	95.1381	0	96.9272	87.5446		0	0	0	0	0	0	0	0	-1.66848	0	0	0
SS1G_01273	turquoise	0.734721	4.34106e-05	0	107.502	116.468	0	221.38	157.266	0	62.7212	173.358	0	245.47	167.429	0	221.11	213.073	6.13459	281.113	113.689	0	259.57	257.465	12.2692	170.183	137.355	0	142.316	122.491		0	0	0	0	0	0	0	0	-1.35974	0	0	0
SS1G_01294	turquoise	0.825629	6.80241e-07	7.24059	152.657	228.068	0	171.938	92.1322	0	83.2828	199.32	0	142.855	68.6549	0	153.569	112.508	7.24059	175.543	93.4646	7.24059	193.197	241.998	0	150.282	118.087	0	127.957	112.447		0	0	0	0	0	0	0	0	-1.55295	0	0	0
SS1G_01341	turquoise	0.742952	3.20211e-05	41.9404	1295.58	983.806	0	591.003	276.108	7.62553	277.75	1006.24	22.8766	854.661	403.54	11.4383	719.369	328.894	11.4383	1357.92	428.656	26.6893	1131.42	974.056	22.8766	604.908	714.394	3.81276	991.967	754.962		0	1.41359	-1.68894	0	0	0	0	0	-1.36463	0	0	0
SS1G_01347	turquoise	0.714558	8.75271e-05	0	164.443	88.705	0	37.1435	57.0548	0	47.2333	77.6547	4.61976	112.011	59.787	0	99.1852	56.4772	0	114.464	50.4785	0	143.898	111.837	4.61976	119.272	159.201	0	155.402	72.5995		0	0	0	0	0	0	0	0	-1.32811	0	0	0
SS1G_01348	turquoise	0.620123	0.00122727	0	127.977	123.245	0	123.807	148.196	0	0	142.328	0	161.51	103.142	0	192.587	62.3014	0	189.551	52.8505	38.9494	215.971	213.596	0	226.093	126.806	0	106.304	76.8112		0	0	0	0	0	0	0	0	-2.19534	0	0	0
SS1G_01401	turquoise	0.803401	2.2793e-06	32.3012	2438.85	2270.08	0	1467.64	967.09	8.07529	1073.32	2518.07	24.2259	1696.25	874.342	40.3765	1726.39	731.646	16.1506	2367.42	766.44	24.2259	2130.35	1691.58	40.3765	1532.17	1579.65	16.1506	1684.95	1785.6		0	0	-1.20387	0	0	0	0	0	-1.32258	0	0	0
SS1G_01405	turquoise	0.634881	0.000859932	0	250.295	119.622	0	86.8616	173.857	0	38.3036	142.375	0	191.169	144.012	0	237.889	154.093	0	190.839	80.2652	0	291.105	179.166	0	289.791	303.081	0	172.802	88.6577		0	0	0	0	0	0	0	0	0	0	0	-1.85422
SS1G_01411	turquoise	0.613755	0.0014232	0	99.7674	45.0695	0	106.281	72.7267	0	37.2534	44.5792	0	211.719	102.713	0	124.533	99.912	0	210.198	102.525	0	171.393	199.215	4.8582	167.73	114.596	0	216.792	49.4007		0	0	0	0	0	0	0	0	-1.13881	0	0	0
SS1G_01463	turquoise	0.772074	9.89944e-06	72.29	8986.41	8848.2	24.0967	14296.3	13960	48.1933	4373.05	12640.6	144.58	14600.6	10281.8	554.223	13564	13787.7	120.483	13120.9	7422.61	891.577	14236.6	12015.6	433.74	14118.6	7771.03	96.3867	12875.5	10848		-4.86109	2.03314	0	0	0	0	0	0	-0.875364	0	0	0.400423
SS1G_01500	turquoise	0.806142	1.98006e-06	0	151.484	163.565	0	287.347	208.966	0	91.6551	263.729	0	254.9	144.404	0	191.967	304.343	0	226.005	116.335	0	228.76	227.773	0	128.624	163.784	0	174.064	322.006		0	0	0	0	0	0	0	0	-1.14975	0	0	0
SS1G_01524	turquoise	0.686647	0.000210976	0	24.0801	20.8707	0	28.7766	23.8618	0	11.2395	37.1354	0	36.9321	21.9739	0	43.4844	22.1054	0	53.4206	17.4287	0	60.3825	62.2402	0	42.7393	39.9086	0	20.4022	13.0074		0	0	0	0	0	0	0	0	-2.01683	0	0	0
SS1G_01580	turquoise	0.720295	7.21301e-05	0	287.187	259.162	0	204.495	216.395	0	114.569	308.654	0	359.418	190.679	8.96453	381.434	195.628	0	379.267	122.92	8.96453	475.391	378.229	17.9291	427.493	410.11	17.9291	283.204	210.488		0	0	0	0	0	0	0	0	-1.80199	0	1.0058	-1.04311
SS1G_01596	turquoise	0.690127	0.000190047	0	1280.52	1359.53	0	2401.01	2358.36	0	962.379	1589.86	0	2088.32	2721.98	39.6327	2717.74	2436.16	0	1955.52	1547.52	39.6327	2300.84	2167.56	39.6327	2985.43	2083.35	0	1449.47	1377.55		0	0	0	0	0	0	0	0	-0.666558	0	1.45416	0
SS1G_01597	turquoise	0.879815	1.47864e-08	6.5338	742.448	658.296	0	301.758	228.632	0	592.875	666.398	6.5338	403.815	284.65	13.0676	361.326	291.885	0	536.844	409.457	0	390.985	458.863	13.0676	314.224	357.908	0	581.791	595.537		0	0	-1.36663	0	0	0	0	0	0	0	0	0
SS1G_01599	turquoise	0.732875	4.6407e-05	9.81135	298.197	260.359	0	124.748	168.906	0	12.5391	274.869	9.81135	189.688	129.489	0	225.967	121.066	0	176.18	55.7046	19.6227	234.408	238.002	0	269.202	243.636	0	212.216	177.767		0	0	0	0	0	0	0	0	-2.27555	0	0	0
SS1G_01625	turquoise	0.840822	2.68982e-07	6.59099	927.611	941.342	0	448.588	297.233	0	463.29	931.811	19.773	468.974	338.658	0	481.982	259.047	0	642.686	289.482	6.59099	532.009	513.188	13.182	402.391	538.676	19.773	763.173	844.461		0	0	-1.47172	0	0	0	0	0	-1.00647	0	0	0
SS1G_01657	turquoise	0.458082	0.0243808	2.55261	13.9787	15.9706	0	103.571	31.0475	0	9.7869	20.521	0	57.8459	98.1234	7.65784	58.7898	60.0789	2.55261	49.1009	41.2903	0	45.5968	22.3848	0	34.373	25.2841	0	35.8792	34.9231		0	3.72784	0	0	0	0	0	0	0	0	0	0
SS1G_01679	turquoise	0.809971	1.62063e-06	0	2533.92	3189.34	0	3260.63	3322.46	39.6327	2076.71	3852.35	39.6327	3339.74	2645.8	118.898	4099.81	3328.21	19.8163	3915.26	2831.82	118.898	3218.96	3360.99	59.449	3711.72	2443.05	0	3134.21	2623.2		0	0	0	0	0	0	0	0	-0.427605	0	0	0
SS1G_01683	turquoise	0.906013	1.12181e-09	0	24.0961	44.013	0	38.145	27.6951	0	51.1224	45.4756	0	45.6411	18.4519	0	45.8035	25.5935	0	40.497	29.7813	0	41.9788	64.1293	0	34.0198	23.7731	4.00011	46.3993	42.8939		0	0	0	0	0	0	0	0	-1.28703	0	0	0
SS1G_01694	turquoise	0.778493	7.469e-06	0	80.0907	51.0856	0	32.5549	35.1863	0	26.7018	37.3253	0	42.7665	24.0941	0	54.8252	21.484	0	51.9525	19.3973	0	58.3139	45.7617	0	43.7172	53.7427	0	56.5482	28.9707		0	0	0	0	0	0	0	0	-1.41874	0	0	0
SS1G_01698	turquoise	0.78035	6.87279e-06	0	3024.06	3066.56	0	3040.54	2578.71	19.6868	1710.9	3790.4	78.7473	3169.72	2146.7	118.121	3927	1977.12	19.6868	4015.55	1521.59	59.0605	4169.39	3258.78	118.121	3960.53	3191.67	19.6868	2624.77	2871.76		0	0	0	0	0	0	0	0	-1.2792	0	1.00525	0
SS1G_01699	turquoise	0.739065	3.70214e-05	161.362	5544.93	6776.89	0	7386.97	6114.4	107.574	3883.89	7774.58	188.255	7952.65	5003.59	295.83	9591.83	4393.95	161.362	8156.64	3032.2	188.255	9457.78	7055.26	188.255	9976.65	7334.9	26.8936	4881.14	5986.47		0	1.25169	0	0	0	0	0	0	-1.39879	0	1.44308	-0.373905
SS1G_01816	turquoise	0.675681	0.000290631	0	48.227	37.5184	0	28.3476	20.4426	0	8.54815	46.1668	0	51.0541	16.855	2.22952	36.2631	15.0291	0	61.4185	18.3903	4.45904	66.4588	52.9818	0	48.5322	42.4214	0	41.8345	25.5564		0	0	0	0	0	0	0	0	-1.707	0	0	0
SS1G_01826	turquoise	0.776131	8.29369e-06	0	155.027	167.346	0	107.982	64.627	0	28.9437	168.733	0	135.931	78.3511	0	131.872	84.7415	0	158.083	62.1678	0	156.761	142.378	11.3236	128.405	129.117	0	110.487	136.08		0	0	0	0	0	0	0	0	-1.37594	0	0	0
SS1G_01840	turquoise	0.577416	0.00313165	0	67.1503	46.8047	0	41.7403	106.49	0	28.128	40.5954	12.5765	76.9806	93.8693	3.14414	49.912	119.982	0	97.6714	171.606	3.14414	80.7345	130.249	3.14414	64.6216	129.788	0	145.238	48.2475		0	0	1.56806	0	0	0	0	0	0	0	0	-1.50846
SS1G_01855	turquoise	0.689415	0.00019417	32.388	594.17	642.851	0	678.262	842.418	0	206.963	654.88	64.776	844.309	763.604	32.388	931.365	751.19	0	780.045	636.659	0	842.5	867.267	0	970.635	959.442	0	501.65	574.845		0	0	0	0	0	0	0	0	0	0	1.36399	0
SS1G_01873	turquoise	0.763058	1.44887e-05	68.4564	2617.94	2510.74	0	2854.4	2288.69	68.4564	1633.13	2999.98	22.8188	3303.34	2096.42	136.913	3485.82	1720.71	68.4564	3305.97	1298	182.551	3800.95	2892.81	91.2753	3867.49	2961.44	0	2405.54	2670.5		0	0	0	0	0	0	0	0	-1.33663	0	1.09678	0
SS1G_01874	turquoise	0.775687	8.45736e-06	36.2902	2449.39	2360.56	0	2164.59	1449.83	18.1451	927.594	2771.57	36.2902	2600.87	1429.88	36.2902	2802.55	1347.54	36.2902	3224.42	1105.03	145.161	3281.74	2529.8	36.2902	2571.98	2028.86	18.1451	2079.98	2304.68		0	1.54674	0	0	0	0	0	0	-1.37538	0	0	0
SS1G_01878	turquoise	0.72595	5.9332e-05	3.7604	183.276	154.144	0	108.281	62.6258	0	38.4471	147.489	0	146.298	88.1763	11.2812	130.155	60.5792	3.7604	200.77	63.2442	7.52081	196.896	187.361	0	122.214	146.218	7.52081	153.436	85.5136		0	0	0	0	0	0	0	0	-1.74727	0	0	0
SS1G_01888	turquoise	0.745781	2.8766e-05	0	281.874	265.054	0	192.486	123.666	0	59.5565	278.995	0	251.756	171.534	0	205.061	127.782	4.2364	319.412	142.5	16.9456	316.885	308.925	8.47281	205.882	210.592	4.2364	198.873	162.913		0	0	0	0	0	0	0	0	-1.29675	0	0	0
SS1G_01967	turquoise	0.588515	0.00248528	0	104.366	84.2383	0	253.787	76.5427	0	11.8812	98.8943	0	168.686	60.7517	0	205.643	88.1596	0	187.245	60.2509	0	184.745	133.425	0	141.187	157.613	0	102.127	99.6886		0	0	0	0	0	0	0	0	-1.32742	0	0	0
SS1G_01973	turquoise	0.820191	9.28234e-07	0	60.0165	65.594	0	79.3239	47.6309	0	126.51	71.1963	7.07062	67.2295	44.3935	0	68.0821	33.1216	7.07062	88.9133	48.097	0	91.5683	107.941	0	83.0416	35.1807	0	57.411	60.1327		0	0	0	0	0	0	0	0	-1.34667	0	0	0
SS1G_01980	turquoise	0.724516	6.23717e-05	0	81.0338	116.347	0	72.5519	25.8434	0	33.6202	108.412	0	111.516	66.5725	0	58.1908	64.6204	0	148.932	64.4628	6.5766	128.49	147.025	0	75.9078	55.1438	0	78.0803	59.579		0	0	0	0	0	0	0	0	-1.36997	0	0	0
SS1G_02030	turquoise	0.65206	0.000555194	0	449.118	1138.83	0	1817.85	2198.72	29.8226	533.596	1208.44	0	1469.8	1948.87	59.6452	1610.41	2446.47	0	1207.69	1089.4	119.29	1145.34	1390.14	29.8226	1506.7	1584.16	29.8226	1039.82	1224.04		0	0	1.04025	0	0	0	0	0	0	0	0	0
SS1G_02087	turquoise	0.836809	3.46805e-07	0	715.063	877.675	0	111.862	185.931	5.20222	664.856	569.451	15.6067	220.528	276.632	0	169.228	155.131	5.20222	363.68	321.273	5.20222	360.67	466.225	5.20222	215.423	330.743	5.20222	457.898	346.247		0	-2.24712	-1.43808	0	0	0	0	0	-0.717675	0	0	0
SS1G_02092	turquoise	0.684685	0.000223637	0	106.419	61.9762	0	32.3859	26.8773	0	21.5962	52.1434	0	53.892	25.4414	0	63.2148	30.8907	0	63.253	20.5909	0	76.4051	58.8567	8.44904	70.5735	90.6957	0	75.8095	26.5553		0	0	0	0	0	0	0	0	-1.69565	0	0	-1.85287
SS1G_02152	turquoise	0.747973	2.64485e-05	9.87568	160.893	165.123	0	152.341	82.2349	0	56.7961	175.626	0	163.544	89.2118	4.93784	167.053	84.6249	9.87568	240.481	88.601	9.87568	232.086	226.877	0	163.98	134.219	0	141.844	114.115		0	0	0	0	0	0	0	0	-1.53696	0	0	0
SS1G_02208	turquoise	0.680939	0.000249669	0	74.525	43.0616	0	56.5461	40.7445	0	0	55.009	0	57.5096	36.4252	0	70.0441	27.6419	0	56.0769	21.0575	0	90.4841	73.0611	0	68.5861	63.8112	0	43.7456	31.3106		0	0	0	0	0	0	0	0	-1.97522	0	0	0
SS1G_02233	turquoise	0.750909	2.36026e-05	0	153.629	123.172	0	128.836	88.4129	0	25.1602	163.862	0	159.89	110.993	0	151.137	84.3483	0	158.923	54.3049	0	192.315	154.647	9.84341	144.509	102.489	0	112.164	103.733		0	0	0	0	0	0	0	0	-1.69028	0	0	0
SS1G_02272	turquoise	0.803364	2.28363e-06	4.17186	125.653	142.208	0	108.428	73.3815	0	31.9904	138.558	4.17186	130.241	74.8383	4.17186	131.911	101.05	4.17186	146.492	77.9851	8.34372	137.864	171.69	0	106.864	124.93	0	110.162	124.18		0	0	0	0	0	0	0	0	-1.31898	0	0	0
SS1G_02323	turquoise	0.431373	0.0353183	0	3.80066	7.70052	0	64.1432	53.4319	0	2.53424	5.47478	0	83.7448	64.5371	0	73.7936	63.2096	0	89.9158	82.7377	0	90.1018	81.7533	1.98294	65.4496	69.978	0	4.46492	3.6661		0	4.98588	3.46356	0	0	0	0	0	0	0	4.28542	-4.33542
SS1G_02326	turquoise	0.633177	0.000896803	0	85.2763	27.8365	0	60.729	41.6272	0	22.7445	36.8516	4.44916	109.285	58.1493	4.44916	58.4714	125.558	0	91.2717	35.5076	0	78.9778	98.475	4.44916	104.958	61.4926	0	77.1086	25.4997		0	0	0	0	0	0	0	0	-1.65208	0	0	0
SS1G_02351	turquoise	0.669916	0.000342145	0	78.4034	56.4302	0	29.344	24.7298	0	0	59.4716	0	67.4108	31.0455	0	60.187	22.6491	0	90.8108	28.1669	0	110.965	90.3887	2.75328	67.1811	73.3164	2.75328	79.278	38.6864		0	0	0	0	0	0	0	0	-1.86259	0	0	0
SS1G_02373	turquoise	0.708626	0.000106404	0	136.841	145.704	0	250.03	230.002	0	155.362	157.944	13.5071	283.615	207.687	0	277.692	240.745	0	269.173	151.928	13.5071	301.593	255.916	13.5071	339.152	226.51	0	156.676	134.85		0	0	0	0	0	0	0	0	0	0	1.52589	0
SS1G_02378	turquoise	0.525188	0.00840695	0	42.2512	103.868	0	365.849	144.373	6.1723	205.097	167.406	6.1723	519.389	239.638	6.1723	377.475	256.695	12.3446	793.6	253.24	12.3446	578.837	355.562	18.5169	359.956	104.645	0	204.258	81.0216		0	0	0	0	0	0	0	0	-0.670045	0	1.22917	0
SS1G_02379	turquoise	0.473293	0.0194924	4.5986	49.1069	58.5351	0	255.374	119.611	4.5986	23.5085	106.053	4.5986	381.864	173.236	0	286.021	221.196	0	633.653	197.787	13.7958	439.47	278.312	0	259.335	84.9559	0	173.203	48.4614		0	3.76557	0	0	0	0	0	0	-0.673203	0	0	0
SS1G_02387	turquoise	0.697169	0.000153155	14.0752	346.855	498.007	0	657.943	453.013	0	179.884	580.624	0	734.954	667.3	14.0752	619.033	474.4	0	814.48	402.579	14.0752	1021.4	888.002	14.0752	788.059	585.551	0	418.726	348.701		0	0	0	0	0	0	0	0	-1.32174	0	1.32404	0
SS1G_02398	turquoise	0.808946	1.71064e-06	0	178.035	160.661	0	166.258	105.031	0	92.3315	172.84	0	173.935	92.5715	0	159.087	112.386	0	211.428	71.7367	5.55735	196.058	187.525	5.55735	155.295	143.377	0	142.955	147.954		0	0	0	0	0	0	0	0	-1.56675	0	0	0
SS1G_02442	turquoise	0.720851	7.07726e-05	0	112.465	85.9291	0	44.2181	58.2265	0	31.8142	98.545	0	96.6494	62.9963	0	119.847	37.6849	0	106.113	42.9999	12.4466	120.198	123.6	0	105.855	115.831	0	102.336	40.2703		0	0	0	0	0	0	0	0	-1.70372	0	0	0
SS1G_02467	turquoise	0.608076	0.00161992	0	20.2253	40.7256	0	23.0191	23.0367	0	0	49.9851	0	48.7734	13.6713	0	55.5326	14.0657	0	48.1051	6.1544	0	34.8188	40.5481	0	33.2385	38.5678	0	24.6402	13.6565		0	0	0	0	0	0	0	0	-2.90039	0	0	0
SS1G_02508	turquoise	0.762172	1.50281e-05	0	2868.41	3220.52	0	3217.69	2432.74	0	1613.4	3715.67	88.5907	3250.05	2190.84	110.738	3677.24	1859.88	22.1477	3727.99	1336.93	66.443	4097.14	3242.12	132.886	4193.24	3177.39	0	2439.06	2825.35		0	1.32013	0	0	0	0	0	0	-1.45846	0	1.19348	0
SS1G_02533	turquoise	0.74438	3.03401e-05	0	143.492	58.1156	0	54.0305	65.0697	0	56.3344	75.9632	0	84.5999	51.4603	0	117.261	49.8025	0	87.4247	42.7598	0	107.171	89.2869	4.8977	121.985	114.174	0	118.969	43.4639		0	0	0	0	0	0	0	0	-1.24264	0	0	0
SS1G_02537	turquoise	0.752286	2.23637e-05	0	78.3276	88.9444	0	106.976	107.059	8.41364	75.2698	125.03	0	159.999	153.087	0	192.682	117.277	0	220.122	119.423	0	221.68	232.154	8.41364	144.815	72.8728	0	109.65	79.3322		0	0	0	0	0	0	0	0	-1.13946	0	0	0
SS1G_02594	turquoise	0.890406	5.64115e-09	8.39021	758.121	859.814	0	362.393	210.381	0	696.987	708.572	0	448.078	312.847	8.39021	362.455	374.817	8.39021	572.242	496.133	8.39021	532.048	505.503	33.5608	309.21	417.851	0	624.007	564.637		0	0	-1.57518	0	0	0	0	0	0	0	0	0
SS1G_02608	turquoise	0.82875	5.66356e-07	0	88.6186	68.8941	0	24.2063	18.5724	0	33.0904	52.2127	0	44.1085	20.4588	0	39.867	22.6798	0	39.7791	15.0239	4.31531	52.5131	48.3957	0	34.5159	56.064	0	64.7776	31.1151		0	0	0	0	0	0	0	0	-1.86807	0	0	0
SS1G_02616	turquoise	0.427126	0.0373684	0	24.9922	144.409	0	130.844	35.5828	0	68.047	12.3532	0	191.655	31.188	0	90.0652	39.976	0	88.7592	75.3703	7.60627	90.8626	39.0818	7.60627	135.539	14.017	0	43.0765	74.5321		0	0	0	0	0	0	0	0	0	0	2.06548	0
SS1G_02713	turquoise	0.663801	0.000405271	0	360.825	414.272	0	422.4	373.406	0	240.595	354.661	37.651	498.213	323.235	0	455.621	309.727	0	495.531	163.35	0	508.618	480.847	37.651	716.663	492.628	0	328.835	222.752		0	0	0	0	0	0	0	0	-1.73806	0	0	0
SS1G_02857	turquoise	0.56561	0.0039701	0	86.1129	107.032	0	293.195	58.021	0	5.66105	116.542	4.42953	163.907	81.731	4.42953	164.842	125.51	0	161.676	32.7411	0	115.719	66.9652	0	82.9679	79.5877	0	102.761	243.226		0	6.01886	0	0	0	0	0	0	0	0	0	1.53085
SS1G_02894	turquoise	0.774748	8.81284e-06	98.0678	3137.86	2919.74	0	2836.95	2204.72	0	1289.14	3773.57	112.078	2907.27	1707.16	84.0581	3467.23	1501.42	14.0097	3643.63	1244.89	98.0678	3644.3	2951.66	98.0678	3370.2	3005.79	28.0194	2698.55	2869.88		0	1.46214	0	0	0	0	0	0	-1.42596	0	0	0
SS1G_02959	turquoise	0.670369	0.000337832	0	57.5402	47.0167	0	20.3741	36.4104	0	9.94707	44.2417	7.78316	58.587	22.9377	0	63.8029	26.6776	0	55.5723	14.5909	0	67.7767	57.8712	0	70.1336	74.5835	0	66.914	31.6573		0	0	0	0	0	0	0	0	-2.16823	0	0	0
SS1G_02985	turquoise	0.748168	2.62506e-05	59.8427	1988.12	1816.11	0	2178.2	1791.68	19.9476	994.246	2505.87	59.8427	2404.03	1382.78	119.685	2704.59	1198.8	39.8951	2904.87	1126.13	39.8951	3157.88	2600.26	59.8427	2831.51	2538.27	19.9476	1795.25	2006.25		0	1.45567	0	0	0	0	0	0	-1.38774	0	1.06913	0
SS1G_03008	turquoise	0.564806	0.00403346	0	36.5167	40.0009	0	39.5334	26.7817	0	8.31429	30.3761	0	77.8367	37.5115	0	60.9484	21.5553	0	80.5947	21.2556	0	79.5298	53.0322	0	62.9027	73.2805	0	45.4989	24.6567		0	0	0	0	0	0	0	0	-1.49948	0	0	-1.65228
SS1G_03010	turquoise	0.828953	5.5958e-07	0	355.054	273.484	0	240.284	233.94	0	163.493	324.393	5.81483	299.483	204.897	0	298.867	182.7	0	343.92	183.446	17.4445	362.244	349.046	23.2593	252.566	316.917	0	297.173	263.39		0	0	0	0	0	0	0	0	-1.10851	0	0	0
SS1G_03037	turquoise	0.696068	0.000158473	4.37803	115.08	110.51	0	36.0186	51.6117	0	39.1666	92.7892	0	88.4586	44.8781	0	68.9299	49.5203	0	130.403	37.7538	0	122.682	113.88	4.37803	91.3116	145.223	0	153.245	51.8029		0	0	0	0	0	0	0	0	-1.77327	0	0	-1.568
SS1G_03082	turquoise	0.62337	0.00113661	0	55.213	59.8178	0	17.6736	29.4787	0	0	34.7957	0	48.9313	23.4155	0	64.7754	23.7587	0	53.051	14.8507	0	61.9087	49.8114	0	54.2298	78.3838	0	64.9242	23.3005		0	0	0	0	0	0	0	0	-1.92639	0	0	0
SS1G_03095	turquoise	0.708095	0.000108255	3.1181	45.2499	37.6718	0	19.2397	19.2545	3.1181	19.925	27.8523	0	41.0128	12.7852	0	29.618	15.3189	0	40.5394	10.8557	3.1181	49.7801	32.0422	3.1181	30.3069	52.1459	0	46.5934	24.7887		0	0	0	0	0	0	0	0	-1.74197	0	0	0
SS1G_03117	turquoise	0.75907	1.70583e-05	0	195.168	124.015	0	31.5277	20.0785	0	58.7712	158.706	0	51.6196	30.444	7.66434	61.8315	34.1514	0	88.2116	38.1781	7.66434	94.1232	78.7603	0	76.8227	112.992	0	169.961	92.105		0	0	-2.8059	0	0	0	0	0	0	0	0	0
SS1G_03122	turquoise	0.710308	0.000100721	0	116.635	71.1953	0	15.4258	11.342	0	27.973	57.8329	1.68367	28.6825	15.1015	0	31.1092	15.1968	1.68367	52.6614	17.8558	5.05101	39.8494	44.4189	3.36734	32.3885	43.2827	0	112.813	44.5131		0	0	-2.17349	0	0	0	0	0	-1.49523	0	-1.38864	0
SS1G_03124	turquoise	0.775789	8.41956e-06	5.22025	444.532	377.289	0	110.297	86.9381	0	66.716	402.287	0	123.675	101.672	5.22025	156.909	85.2898	5.22025	181.358	78.0103	0	182.417	166.091	10.4405	160.145	150.072	0	313.803	234.527		0	0	-2.03343	0	0	0	0	0	-1.27069	0	0	0
SS1G_03159	turquoise	0.71878	7.59439e-05	0	36.6074	63.6265	0	53.6731	30.9041	0	15.0764	84.6179	0	47.6706	18.6426	3.93222	25.0714	36.3909	0	37.0859	31.8033	0	36.4373	34.1917	0	20.3043	27.3551	0	84.5161	112.685		0	0	0	0	0	0	0	0	0	0	0	1.96158
SS1G_03202	turquoise	0.855233	1.01634e-07	0	1431.55	1683.52	0	557.363	508.145	15.6067	1196.74	1457.42	0	509.481	581.928	0	623.436	597.344	0	660.279	468.117	15.6067	569.754	541.659	15.6067	549.882	456.57	0	1315.13	1364.79		0	0	-1.34338	0	0	0	0	0	0	0	-0.846266	1.49894
SS1G_03208	turquoise	0.781554	6.50897e-06	0	58.1482	40.3522	0	20.0362	9.47894	0	19.9199	34.9645	0	28.7139	15.2284	0	21.2951	17.1403	0	35.8157	19.8275	0	27.1893	26.7591	0	14.7945	23.0682	0	65.0065	35.6606		0	0	0	0	0	0	0	0	0	0	-1.72379	0
SS1G_03209	turquoise	0.830198	5.19556e-07	184.953	6569.01	6754.9	0	3804.07	3001.09	52.8436	3072.86	7914.96	52.8436	3864.69	2542.54	105.687	4785.7	2149.37	52.8436	4429.13	1602.01	211.374	5064.8	3769.24	105.687	4991.76	3891.6	79.2654	5229.99	6579.99		0	0	-1.22237	0	0	0	0	0	-1.41484	0	0	0.676888
SS1G_03225	turquoise	0.76935	1.11266e-05	0	81.2381	57.9799	0	17.2859	10.0577	0	19.2338	47.3125	0	28.7897	14.3251	0	15.1066	17.4404	0	40.3245	16.0066	0	40.0844	28.9975	0	16.5433	29.8139	0	71.2945	38.5564		0	0	0	0	0	0	0	0	0	0	-1.6958	0
SS1G_03248	turquoise	0.813603	1.33458e-06	0	256.156	203.361	0	92.7623	78.2454	0	54.3461	208.336	0	117.928	60.8442	0	130.951	59.1113	7.08726	117.068	50.8674	0	140.049	113.272	0	120.55	126.361	7.08726	171.671	133.651		0	0	0	0	0	0	0	0	-1.33543	0	0	0
SS1G_03254	turquoise	0.798885	2.86079e-06	0	314.521	391.005	0	348.42	367.794	0	260.984	435.294	0	406.539	356.515	25.5261	335.467	312.06	0	372.677	140.825	0	353.375	322.215	25.5261	462.613	358.681	25.5261	372.726	443.617		0	0	0	0	0	0	0	0	-1.37457	0	0	0
SS1G_03268	turquoise	0.617158	0.00131541	0	30.8982	85.5215	0	97.9242	36.276	0	62.8643	52.8661	0	181.349	73.7795	0	56.4743	96.2009	2.89345	150.012	154.049	5.7869	99.494	140.52	2.89345	63.8635	55.3207	0	191.307	53.4948		0	0	0	0	1.55893	0	0	0	0	0	-1.17108	0
SS1G_03299	turquoise	0.104292	0.627692	0	271.07	118.152	0	4344.12	1009.02	0	0	18.8149	63.1906	6093.46	475.018	21.0635	1315.58	279.163	0	643.106	16.9231	42.127	1204.01	96.2592	42.127	1104.69	28.1418	0	90.5445	112.934		0	5.29369	5.92166	0	2.0874	0	0	0	0	0	4.02061	0
SS1G_03351	turquoise	0.834032	4.11854e-07	114.965	7536.02	7505.39	0	4019.78	2856.88	45.986	3878.9	8749.36	160.951	4106.49	2793	68.979	4897.65	2240.86	22.993	4484.09	1599.78	45.986	4959.44	4013.94	137.958	5226.27	4087.84	91.972	5359.25	6967.39		0	0	-1.43801	0	0	0	0	0	-1.50759	0	0	0.688445
SS1G_03471	turquoise	0.789955	4.41107e-06	13.5071	491.887	365.716	0	207.096	238.849	0	120.837	417.345	20.2607	298.063	194.707	6.75355	355.024	168.984	6.75355	382.168	136.012	13.5071	375.484	355.346	6.75355	328.211	370.568	0	368.188	282.186		0	0	0	0	0	0	0	0	-1.56594	0	0	0
SS1G_03475	turquoise	0.709051	0.000104943	0	16.6279	62.8876	0	84.0257	43.1815	0	77.6112	46.3544	0	53.892	56.0253	0	41.0896	52.7313	0	56.9502	50.0913	0	65.0858	155.112	0	49.1876	38.0494	0	37.2922	13.4729		0	0	0	0	0	0	0	0	-1.81113	0	0	0
SS1G_03561	turquoise	0.706774	0.000112985	6.28827	84.3683	32.5598	0	24.6914	29.4171	0	32.1463	51.574	0	53.3134	30.6183	0	68.7313	20.8353	6.28827	60.9818	16.167	0	88.4569	51.4161	6.28827	65.5766	66.9217	0	52.7749	19.764		0	0	0	0	0	0	0	0	-1.84962	0	0	0
SS1G_03581	turquoise	0.747277	2.71659e-05	0	2073	1967.08	0	2344.13	1896.55	0	936.368	2617.81	81.4077	2251.19	1481.22	0	2589.93	1316.11	0	2630.83	1124.97	122.112	2708.39	2064.26	162.815	2967.21	2130.28	40.7038	1888.58	2099.59		0	0	0	0	0	0	0	0	-1.05618	0	1.06355	0
SS1G_03582	turquoise	0.711103	9.81285e-05	107.574	3829.17	3167.96	0	4897.82	4358.09	0	2199.72	4621.07	107.574	4432.35	3301.27	53.7872	5480.05	2679.39	0	5041.29	1846.69	107.574	5542.56	4347.42	322.723	6627.5	4837.07	0	3218.62	3619.73		0	0	0	0	0	0	0	0	-1.41567	0	1.45377	0
SS1G_03611	turquoise	0.184525	0.388042	0	34.6531	27.3041	0	1656.47	378.912	0	0	12.3325	101.247	1083.02	38.9195	25.3116	187.732	621.768	0	191.516	21.6918	25.3116	350.406	59.3996	25.3116	599.675	22.1563	0	400.681	60.8358		0	3.63768	5.11806	0	2.40414	-3.97478	0	0	0	0	0	0
SS1G_03616	turquoise	0.32346	0.123118	0	28.8877	93.3218	0	1580.11	275.4	0	33.7085	36.839	21.1004	1284.86	1128.12	5.2751	932.812	880.543	0	1855.4	330.86	42.2008	1425.79	252.406	21.1004	776.561	152.135	0	127.056	259.423		0	5.87498	3.07895	0	0	0	0	0	0	0	3.02337	0
SS1G_03630	turquoise	0.704032	0.000123381	0	115.885	107.911	0	64.7474	37.0269	0	14.0493	94.1775	0	82.7487	34.5103	5.4965	96.5526	30.1438	0	101.335	23.2579	0	122.729	95.3154	0	102.953	90.9085	0	75.3829	58.94		0	0	0	0	0	0	0	0	-2.21544	0	0	0
SS1G_03651	turquoise	0.792174	3.96878e-06	0	64.4488	62.6828	0	63.9531	33.0334	3.67776	37.6021	54.0555	7.35552	73.7267	43.3548	3.67776	74.1752	46.6418	0	70.3517	38.2157	0	69.3904	71.4986	0	55.1093	67.7745	0	64.7431	42.837		0	0	0	0	0	0	0	0	-1.0842	0	0	0
SS1G_03658	turquoise	0.78311	6.06426e-06	0	106.061	52.3862	0	35.6729	40.0276	0	44.3322	65.2563	11.5627	60.4678	36.2987	0	88.0154	46.8983	5.78135	63.4591	31.5854	23.1254	76.8079	73.6917	5.78135	67.8996	72.1809	0	63.905	24.584		0	0	0	0	0	0	0	0	-1.4027	0	0	0
SS1G_03730	turquoise	0.848443	1.62775e-07	77.631	4306.52	3875.58	0	2763.74	2353.31	0	2698.63	4982.65	124.21	3070.66	2271.94	108.683	3775.88	1931.8	31.0524	4140.63	1627.47	46.5786	3993.72	3223.99	46.5786	3500.79	3180.23	31.0524	3310.59	3645.56		0	0	0	0	0	0	0	0	-1.16667	0	0	0
SS1G_03799	turquoise	0.748694	2.57225e-05	0	92.6531	164.516	0	113.175	61.5358	0	12.182	118.427	0	109.136	49.4654	4.76596	120.308	67.5214	4.76596	138.148	45.694	4.76596	144.727	157.877	4.76596	118.704	92.8782	0	99.5089	97.8067		0	0	0	0	0	0	0	0	-1.96917	0	0	0
SS1G_03855	turquoise	0.751469	2.30916e-05	37.8402	619.594	960.063	0	1027.34	795.883	7.56805	783.444	1041.67	30.2722	1172.34	986.214	37.8402	1069.44	627.755	22.7041	1413.82	842.743	75.6805	1372.14	1739	30.2722	1075.8	594.473	15.1361	667.687	507.909		0	0	0	0	0	0	0	0	-1.22554	0	1.09991	0
SS1G_03887	turquoise	0.836197	3.60288e-07	0	87.699	98.5049	0	68.8072	62.4841	0	69.6745	76.3663	6.81467	51.2967	77.7143	0	51.43	53.7234	0	61.003	57.6711	6.81467	57.8213	114.134	0	40.0178	57.7678	0	59.0526	49.1366		0	0	0	0	0	0	0	0	-1.16525	0	0	0
SS1G_03893	turquoise	0.685735	0.00021678	8.03222	140.756	77.9806	0	64.5802	58.6178	0	20.5307	71.0952	0	75.0998	30.8762	8.03222	95.1088	46.8032	0	80.034	31.8364	0	124.647	86.3107	0	91.8955	143.209	0	94.814	53.4606		0	0	0	0	0	0	0	0	-1.61931	0	0	0
SS1G_03894	turquoise	0.764806	1.34751e-05	0	391.445	310.371	0	257.222	191.803	0	91.9287	331.479	0	293.522	217.746	17.9826	341.624	204.43	0	386.628	135.327	8.99129	436.658	335.826	17.9826	348.659	285.407	0	270.552	222.752		0	0	0	0	0	0	0	0	-1.49171	0	0	0
SS1G_03895	turquoise	0.779074	7.27786e-06	0	74.6573	88.5829	0	94.7663	32.4134	0	57.3943	85.9594	0	111.072	51.3781	6.41551	106.018	54.9746	0	132.636	56.1831	0	121.762	101.03	3.20776	65.2796	69.9014	0	114.689	59.3058		0	0	0	0	0	0	0	0	-1.02703	0	0	0
SS1G_03926	turquoise	0.846132	1.90081e-07	0	125.116	175.034	0	111.594	113.424	0	154.934	143.879	0	148.519	87.2275	0	137.116	76.7126	9.32534	185.838	113.882	0	175.947	202.485	0	148.233	82.9173	0	132.348	118.962		0	0	0	0	0	0	0	0	-1.01072	0	0	0
SS1G_03953	turquoise	0.655168	0.000511467	0	486.387	599.851	0	880.902	1112.81	0	345.469	693.015	38.6165	1015.86	1246.92	38.6165	1085.35	1169.2	0	915.65	939.042	0	1090.74	1077.93	0	1333.24	1136.83	0	642.914	521.184		0	0	0	0	0	0	0	0	0	0	1.46398	0
SS1G_03962	turquoise	0.785634	5.39974e-06	0	62.2804	101.119	0	134.034	81.2559	0	35.2358	111.942	0	102.675	75.0707	0	108.521	63.0007	0	120.464	43.9328	6.89264	132.356	168.903	0	85.8363	80.9747	0	108.169	77.734		0	0	0	0	0	0	0	0	-2.12327	0	0	0
SS1G_04012	turquoise	0.82591	6.69206e-07	31.5401	3342.15	3208.37	0	2727.54	2263.38	0	2075.92	3849.47	15.7701	2913.96	1806.5	31.5401	3176.5	1531.52	31.5401	3696.45	1403.01	63.0803	3767.71	3091.93	94.6204	3222.07	2830.58	15.7701	3043.01	2886.45		0	0	0	0	0	0	0	0	-1.32044	0	0	0
SS1G_04013	turquoise	0.763856	1.40181e-05	18.8255	3185.57	3200.46	0	3361.6	2575.09	0	1780.4	4063.31	94.1276	3630.69	2296.41	131.779	4543.96	2019.68	56.4766	4144.81	1292.68	169.43	4789.84	3505.91	94.1276	4755.52	3584.56	0	2908.13	3163.78		0	1.24115	0	0	0	0	0	0	-1.61987	0	1.12125	0
SS1G_04040	turquoise	0.828661	5.69359e-07	5.34057	89.201	63.3708	0	51.9262	55.9635	0	34.1269	97.1436	0	84.6329	76.6429	5.34057	76.4406	76.8826	0	101.021	43.4798	0	112.092	91.688	0	72.4558	62.9871	0	72.5156	68.1291		0	0	0	0	0	0	0	0	-1.25684	0	0	0
SS1G_04048	turquoise	0.718105	7.77022e-05	0	108.38	83.3126	0	84.841	90.3257	0	37.0146	93.2905	0	94.8539	54.4291	9.65411	103.008	63.975	0	100.824	42.4017	0	114.248	132.595	0	121.203	84.5064	0	46.7694	49.9765		0	0	0	0	0	0	0	0	-1.82528	0	0	0
SS1G_04072	turquoise	0.806582	1.93546e-06	20.6307	809.68	1161.7	0	657.066	754.083	13.7538	536.12	1031.43	20.6307	790.1	1303.25	27.5076	900.191	1127.49	20.6307	1110.28	889.542	34.3845	954.319	1166.54	0	705.314	639.982	6.8769	737.626	790.822		0	0	0	0	0	0	0	0	-0.57155	0	0	0
SS1G_04073	turquoise	0.751007	2.35121e-05	0	330.504	205.464	0	267.106	198.929	0	84.9158	243.694	0	264.111	218.517	0	321.327	193.579	0	313.911	114.475	11.0738	321.441	333.185	0	317.296	265.803	0	268.992	161.741		0	0	0	0	0	0	0	0	-1.72173	0	0	0
SS1G_04139	turquoise	0.664543	0.00039711	0	55.8843	36.9307	0	12.3104	9.23987	0	0	28.0681	0	23.9969	11.3887	3.29189	26.9855	11.6594	0	33.8533	11.2845	3.29189	45.5719	31.7139	3.29189	25.6636	41.5547	0	46.9443	18.2584		0	0	0	0	0	0	0	0	-1.67122	0	0	0
SS1G_04149	turquoise	0.745387	2.92013e-05	0	207.822	212.745	0	122.921	213.599	0	175.672	172.769	5.97636	174.737	107.209	0	101.871	279.273	0	152.853	177.658	0	154.127	187.934	11.9527	114.966	353.254	0	378.829	267.391		0	0	0	0	0	0	0	0	0	0	-1.30859	0
SS1G_04214	turquoise	0.665699	0.000384677	0	104.672	96.6937	0	229.223	202.266	0	210.586	88.3106	0	176.518	237.314	6.59099	120.067	186.755	6.59099	143.287	238.293	6.59099	149.375	457.994	6.59099	183.512	244.135	0	218.564	74.3321		0	0	0	0	0	0	0	0	-1.12304	0	0	-1.79646
SS1G_04227	turquoise	0.8241	7.43167e-07	2.9329	86.7306	111.365	0	92.6784	39.5146	0	82.4628	103.601	5.86579	99.463	36.4531	0	81.2868	43.5622	5.86579	127.834	54.0395	0	113.948	132.003	2.9329	64.4372	75.8024	0	91.254	80.7939		0	0	0	0	0	0	0	0	-1.46894	0	0	0
SS1G_04267	turquoise	0.861819	6.28875e-08	10.4586	252.005	304.612	0	144.711	125.252	0	147.03	216.567	0	199.716	124.63	0	189.162	135.028	0	208.979	100.273	0	210.173	196.349	10.4586	204.368	191.77	0	231.925	197.229		0	0	0	0	0	0	0	0	-1.14993	0	0	0
SS1G_04315	turquoise	0.690934	0.000185459	0	223.098	466.115	0	211.323	237.06	0	147.8	339.785	5.25669	284.482	547.607	0	281.808	156.155	0	331.916	189.489	5.25669	228.293	528.632	0	184.149	164.681	10.5134	142.036	330.436		0	0	0	0	0	1.8332	0	0	-1.6606	0	0	0
SS1G_04356	turquoise	0.6802	0.000255103	4.42953	86.1129	60.2056	0	42.24	53.8766	0	16.9832	67.9826	0	74.4072	45.4061	0	88.7611	51.6212	0	84.7325	28.9451	4.42953	104.345	74.734	0	102.252	106.729	0	113.944	29.4819		0	0	0	0	0	0	0	0	-1.5489	0	0	-1.93689
SS1G_04388	turquoise	0.76935	1.11266e-05	6.81467	115.688	96.2996	0	92.38	62.4841	3.40733	8.70931	91.5843	0	84.7746	47.1525	3.40733	75.8149	75.9135	3.40733	116.741	66.0663	0	90.9164	116.322	0	65.8913	74.4075	0	105.086	98.9031		0	0	0	0	0	0	0	0	-0.99659	0	0	0
SS1G_04403	turquoise	0.538573	0.00662385	0	137.049	113.77	0	203.888	103.695	8.93793	57.1145	119.757	0	366.141	231.342	0	267.491	160.327	0	528.637	205.855	8.93793	363.219	351.054	0	340.255	123.944	0	284.193	41.3117		0	0	0	0	0	0	0	0	-0.950512	0	0	0
SS1G_04440	turquoise	0.735312	4.24874e-05	0	108.775	138.155	0	130.822	67.6803	0	37.8889	120.371	0	123.091	58.5006	0	111.87	84.6804	5.9293	153.545	52.4015	11.8586	168.138	161.554	0	138.074	102.71	0	68.7769	98.66		0	0	0	0	0	0	0	0	-1.80479	0	0	0
SS1G_04454	turquoise	0.66495	0.00039269	0	150.933	101.935	0	99.3882	81.0452	4.92171	69.1906	78.3339	0	80.7248	84.5058	0	71.7261	79.2874	14.7651	94.9339	117.836	4.92171	86.8165	296.407	0	81.7221	171.647	0	148.768	55.5061		0	0	0	0	0	0	0	0	-1.51124	0	0	-1.70956
SS1G_04455	turquoise	0.686935	0.000209169	0	298.7	194.821	0	114.453	133.82	0	85.2005	149.611	6.06053	127.736	129.686	6.06053	84.3797	108.713	6.06053	163.725	202.884	18.1816	141.412	400.324	0	96.3364	209.967	0	235.709	85.1569		0	0	0	0	0	0	0	0	-1.16096	0	0	-1.3828
SS1G_04459	turquoise	0.752761	2.19491e-05	7.56805	1367.67	858.832	0	631.123	574.962	7.56805	435.247	1110.5	30.2722	1068.59	598.322	37.8402	1130.5	549.069	30.2722	1388.81	495.349	45.4083	1500.57	1344.35	22.7041	1113.34	1281.69	0	1093.71	649.228		0	0	0	0	0	0	0	0	-1.62084	0	0	-1.06208
SS1G_04479	turquoise	0.461461	0.0232176	0	165.51	79.5721	0	63.8548	189.155	0	13.0936	95.3971	3.41506	143.145	136.527	13.6602	116.869	452.612	3.41506	21.2903	45.7293	6.83012	33.1701	574.325	17.0753	117.559	398.841	0	45.2054	82.08		0	0	1.16428	0	0	-1.70605	0	0	-3.83112	0	1.79056	-2.36155
SS1G_04515	turquoise	0.674133	0.000303757	0	45.4707	30.8859	0	79.2334	38.5756	0	7.31847	47.4307	0	62.1617	40.3562	5.72639	46.1973	114.496	0	78.7224	12.5754	5.72639	74.7992	77.8007	5.72639	66.0947	46.9596	0	47.2778	44.4658		0	0	0	0	0	0	0	0	-2.80963	0	0	0
SS1G_04524	turquoise	0.852251	1.25343e-07	27.3826	959.702	968.85	0	847.359	881.316	0	559.929	1206.29	0	813.63	826.288	41.0739	1020.8	908.846	0	1148.28	735.532	54.7652	1077.61	1127.59	41.0739	1038.26	932.902	13.6913	986.504	1032.76		0	0	0	0	0	0	0	0	-0.796826	0	0	0
SS1G_04563	turquoise	0.257277	0.224873	0	0	1.56211	0	155.692	36.5819	0	0	0	0	166.951	12.9888	14.4812	13.19	100.099	7.24059	22.7627	4.65384	7.24059	63.0519	5.90238	0	33.7219	0.667156	0	93.8681	2.67731		0	0	0	0	3.53774	0	0	0	0	0	0	0
SS1G_04568	turquoise	0.751722	2.28642e-05	17.1466	643.206	762.05	0	711.747	944.378	5.71553	540.539	982.088	22.8621	1059.73	1486.68	22.8621	886.495	1210.04	28.5776	1215.14	1028	40.0087	1050.94	1321.37	51.4398	799.732	562.973	0	893.844	612.886		0	0	0	0	0	0	0	0	-0.542646	0	0	0
SS1G_04653	turquoise	0.726551	5.80974e-05	0	284.256	241.324	0	343.114	188.789	0	74.7479	352.049	0	290.221	245.435	7.31088	359.588	172.071	0	433.183	189.136	7.31088	439.935	606.624	14.6218	314.586	215.226	0	208.515	198.693		0	0	0	0	0	0	0	0	-1.86183	0	0	0
SS1G_04704	turquoise	0.650156	0.000583547	0	392.564	595.922	0	442.69	406.111	0	218.531	508.413	0	581.55	1098.87	13.1532	503.179	267.498	26.3064	578.206	445.956	52.6128	519.834	784.997	13.1532	523.365	264.811	0	497.201	420.701		0	0	0	0	0	2.06145	0	0	-0.996237	0	0	0
SS1G_04707	turquoise	0.720059	7.27134e-05	0	260.954	185.306	0	248.6	180.538	0	60.1487	193	0	287.144	221.621	11.766	304.666	196.268	11.766	253.283	165.114	11.766	275.852	296.17	11.766	277.564	275.368	0	208.733	178.376		0	0	0	0	0	0	0	0	-1.02341	0	0	0
SS1G_04739	turquoise	0.842701	2.38225e-07	0	240.834	198.711	0	150.497	138.191	0	106.047	167.105	0	148.59	104.196	0	157.637	127.038	8.29775	165.802	102.667	8.29775	187.129	239	8.29775	160.463	178.908	0	203.257	110.456		0	0	0	0	0	0	0	0	-1.3995	0	0	0
SS1G_04768	turquoise	0.663714	0.000406239	0	49.0554	21.7418	0	73.2787	46.0963	0	14.3105	50.0099	11.1973	74.5273	38.7387	11.1973	80.1348	44.7767	0	56.0841	23.9901	0	91.2572	86.5762	11.1973	83.8932	76.8643	0	55.7735	24.8423		0	0	0	0	0	0	0	0	-2.03198	0	0	0
SS1G_04782	turquoise	0.708009	0.000108557	0	69.3305	58.0416	0	22.6858	36.5226	0	26.9668	73.6779	0	33.8561	39.2035	5.2751	30.2014	69.3104	0	32.6051	47.4675	5.2751	25.9127	34.271	0	17.6248	76.0674	0	101.141	116.058		0	0	0	0	0	0	0	0	0	0	-2.10895	0
SS1G_04820	turquoise	0.746061	2.84609e-05	0	263.829	224.474	0	180.163	108.333	0	82.7853	236.704	0	232.891	122.944	8.097	226.52	123.965	0	321.855	105.17	8.097	312.321	265.221	4.0485	215.196	232.213	0	196.13	155.687		0	0	0	0	0	0	0	0	-1.51492	0	0	0
SS1G_04821	turquoise	0.717945	7.81237e-05	0	179.292	146.183	0	158.633	132.118	0	14.5539	185.873	0	196.707	124.03	11.3878	213.377	124.255	0	195.083	67.705	17.0818	216.132	207.886	5.69392	197.159	195.955	0	136.755	142.115		0	0	0	0	0	0	0	0	-1.79891	0	0	0
SS1G_04861	turquoise	0.665567	0.000386082	14.3433	840.453	906.68	0	949.393	609.26	0	73.3241	1146.1	28.6865	1138.77	573.414	43.0298	1377.36	424.441	0	1339	299.619	71.7163	1594.91	1088.1	28.6865	1205.33	1178.87	0	728.134	779.634		0	4.01886	0	0	0	0	0	0	-2.04106	0	1.13889	0
SS1G_04907	turquoise	0.808163	1.78237e-06	2.71359	162.72	77.2781	0	53.2756	92.4154	0	121.381	92.5489	2.71359	107.292	91.0986	8.14077	100.984	102.312	0	121.023	122.235	2.71359	125.725	151.895	10.8544	90.9394	164.022	0	144.05	72.244		0	0	0	0	0	0	0	0	0	0	0	-1.26377
SS1G_04924	turquoise	0.782575	6.21404e-06	0	208.935	138.632	0	112.64	71.3934	0	42.7724	132.624	6.69352	100.239	113.213	0	85.3541	150.657	0	198.658	80.6666	0	140.489	163.031	0	96.2328	127.667	0	142.952	137.364		0	0	0	0	0	0	0	0	-1.19556	0	0	0
SS1G_04969	turquoise	0.486131	0.016015	0	77.2615	48.4078	0	227.568	103.693	3.39964	65.1724	28.7108	10.1989	317.861	192.105	13.5986	202.601	217.904	0	268.822	206.674	6.79929	179.904	192.397	3.39964	183.804	121.696	0	114.127	35.1979		0	2.12818	2.02938	0	0	0	0	0	0	0	1.09927	-1.87056
SS1G_04988	turquoise	0.727044	5.70996e-05	8.11882	115.597	136.624	0	66.7946	31.9037	0	83.0084	139.109	0	128.66	101.95	8.11882	55.9903	46.3802	8.11882	182.126	86.1023	0	171.311	166.661	0	111.792	62.4645	0	111.347	69.0473		0	0	0	0	0	0	0	0	-1.13324	0	0	0
SS1G_05038	turquoise	0.653899	0.000528943	48.582	4709.02	4590.8	0	9011.19	8009.03	0	3104.45	6197.69	97.164	8976.87	7071.64	242.91	10961.5	5878.15	97.164	9857.56	4421.05	340.074	10858.5	8791.88	291.492	11618.1	8784.93	48.582	4156.84	4984.98		0	1.86159	0	0	0	0	0	0	-1.17223	0	1.89456	-0.898276
SS1G_05075	turquoise	0.764324	1.37479e-05	13.5679	717.007	693.747	0	426.205	538.243	0	936.368	582.838	27.1359	727.82	620.652	13.5679	303.659	813.847	0	998.401	476.732	54.2718	984.594	612.675	0	572.836	1090.14	0	1425.69	684.813		0	0	0	0	1.13696	0	0	0	0	0	-0.903725	-0.751571
SS1G_05097	turquoise	0.762716	1.4695e-05	0	85.5642	127.346	0	189.897	186.795	0	55.4685	186.089	8.68036	197.397	170.175	0	234.933	203.311	0	237.275	113.445	0	238.398	244.017	8.68036	186.317	155.565	0	142.148	121.968		0	0	0	0	0	0	0	0	-1.28544	0	0	0
SS1G_05100	turquoise	0.706347	0.000114553	0	40.8795	23.3523	0	17.4473	24.445	0	9.54031	38.1893	0	42.587	20.0867	0	35.9392	19.19	0	47.1345	18.3924	0	60.8382	51.5401	7.46489	44.9698	54.3381	0	57.0469	22.7721		0	0	0	0	0	0	0	0	-1.66704	0	0	0
SS1G_05107	turquoise	0.768335	1.16174e-05	3.53946	107.575	81.7071	0	77.4317	49.6738	7.07893	54.2822	91.6867	3.53946	90.0251	50.7951	0	84.742	47.3144	7.07893	133.149	57.0638	3.53946	118.546	138.057	0	63.4294	86.0984	0	82.5951	49.7332		0	0	0	0	0	0	0	0	-1.45507	0	0	0
SS1G_05116	turquoise	0.778806	7.36534e-06	0	36.5875	52.8519	0	35.3952	5.20917	0	14.2311	33.0043	0	25.1458	6.42064	0	32.6006	15.2669	0	34.1165	16.1035	0	31.0792	58.8645	0	25.3666	30.5239	0	28.8718	31.91		0	0	0	0	0	0	0	0	-2.05047	0	0	0
SS1G_05118	turquoise	0.408958	0.0472255	0	34.5804	27.2469	0	289.274	243.414	0	64.5621	24.6132	6.31464	550.38	343.068	0	325.377	427.11	0	279.606	197.185	37.8878	285.518	267.05	12.6293	448.814	138.187	0	55.1505	26.8517		0	0	3.48263	0	0	0	0	0	0	0	3.43641	-2.44437
SS1G_05223	turquoise	0.326338	0.119628	0	15.6201	36.9226	0	503.466	125.963	0	0	35.2067	0	288.387	62.8634	11.4094	270.196	118.624	0	296.067	56.2221	0	267.493	65.3869	0	173.274	41.5254	0	31.1396	90.7041		0	3.06911	0	0	0	0	0	0	0	0	2.88798	0
SS1G_05283	turquoise	0.772832	9.58001e-06	41.546	3947.39	4163.45	0	3476.3	3113.58	41.546	1831.84	4832.83	186.957	3999.69	2781.52	103.865	4595.06	2190.64	83.092	4530.42	1628.91	62.319	4758.89	3918.88	103.865	5018.22	3746.75	20.773	3536.39	3375.85		0	1.24847	0	0	0	0	0	0	-1.44698	0	0	0
SS1G_05284	turquoise	0.744839	2.98164e-05	0	967.339	1099.26	0	1279.04	992.941	0	611.605	1302.98	14.0752	1431.99	910.774	42.2255	1631.83	726.878	42.2255	1628.21	609.9	14.0752	1847.95	1389.02	42.2255	1606.04	1263.18	0	835.532	1173.61		0	0	0	0	0	0	0	0	-1.36788	0	1.35449	0
SS1G_05285	turquoise	0.849848	1.47939e-07	17.3108	786.824	937.411	0	919.245	997.694	0	752.204	1061.31	34.6217	898.422	893.9	69.2433	1049.66	984.956	34.6217	1010.02	747.325	34.6217	1072.61	998.919	69.2433	1002.52	916.35	0	934.297	806.518		0	0	0	0	0	0	0	0	-0.599082	0	0	0
SS1G_05300	turquoise	0.829696	5.35377e-07	0	107.636	85.9109	0	48.6833	44.8995	0	65.246	90.7898	0	70.7904	52.9866	0	83.0364	35.5807	0	91.1291	36.0949	0	100.883	84.4947	0	78.5667	91.2578	0	91.6139	56.632		0	0	0	0	0	0	0	0	-1.40752	0	0	0
SS1G_05337	turquoise	0.538315	0.00665489	0	369.84	160.274	0	265.184	614.182	0	207.149	178.784	13.5071	368.164	314.992	0	131.816	489.205	13.5071	176.33	491.234	13.5071	285.006	827.139	27.0142	277.612	919.729	13.5071	1102.26	122.364		0	0	1.95718	0	0	0	0	0	-0.932168	0	-1.57758	-2.99086
SS1G_05358	turquoise	0.774574	8.88028e-06	0	160.177	163.802	0	81.4545	114.124	0	95.4425	156.661	0	115.388	140.346	0	121.467	92.4346	0	122.693	51.9999	0	159.801	184.785	0	132.319	216.18	0	136.731	75.9383		0	0	0	0	0	0	0	0	-2.00971	0	0	0
SS1G_05364	turquoise	0.510506	0.0108044	0	27.1455	40.8901	0	220.264	74.7508	0	11.1796	58.9582	2.91586	152.718	59.406	2.91586	137.726	108.273	0	127.713	54.9751	0	120.122	95.5102	2.91586	93.8802	90.542	0	35.4142	57.6828		0	4.6245	0	0	0	0	0	0	-0.977327	0	1.81824	0
SS1G_05365	turquoise	0.890607	5.53374e-09	0	788.088	875.116	0	720.895	591.188	13.387	804.121	852.273	40.1611	638.561	753.035	13.387	809.993	728.05	13.387	800.34	605.896	26.7741	808.559	813.503	40.1611	726.49	741.948	13.387	748.099	727.658		0	0	0	0	0	0	0	0	-0.605529	0	0	0
SS1G_05383	turquoise	0.62181	0.00117942	56.8318	3672.44	3414.72	0	6896.54	6540.26	28.4159	2614.76	4792.65	85.2477	6662.35	5334.15	227.327	8245.36	3869.97	85.2477	6469.81	2251.05	255.743	7585.26	6085.83	56.8318	10357.2	6840.23	56.8318	3201.1	3871.9		0	1.7234	0	0	0	0	0	0	-1.6153	0	2.10574	-0.901838
SS1G_05419	turquoise	0.77529	8.60598e-06	0	132.548	247.558	0	224.609	211.362	0	252.052	227.123	0	181.84	298.653	0	167.971	178.216	17.9291	340.099	154.611	0	294.242	342.355	0	183.341	148.68	0	140.684	149.165		0	0	0	0	0	0	0	0	-1.3273	0	0	0
SS1G_05447	turquoise	0.777012	7.97701e-06	0	29.3319	43.5038	0	82.4769	29.4787	0	24.1601	79.8255	0	73.3969	36.3344	0	67.2352	38.8779	0	66.1459	42.5271	0	80.1999	101.646	0	65.0758	43.2563	0	38.2666	64.0763		0	0	0	0	0	0	0	0	-1.43755	0	0	0
SS1G_05501	turquoise	0.783707	5.90093e-06	0	2931.71	3233.96	0	3370.4	2923.84	94.1276	2436.02	3756.81	94.1276	3589.29	2544.87	47.0638	4136.72	2027.21	23.5319	3801.75	1435.61	211.787	4342.7	3219.79	141.191	4543.47	3532.09	23.5319	2883.73	3162.91		0	0	0	0	0	0	0	0	-1.34575	0	1.0676	0
SS1G_05502	turquoise	0.889218	6.31514e-09	68.1467	4616.32	5048.75	0	2507.64	2718.7	13.6293	5033.98	4577.55	54.5174	2786.22	2493.84	40.888	3036.14	2057.06	81.776	3323.94	2895.24	68.1467	3626.01	3136.49	27.2587	2954.42	3008.32	0	3216.74	3815.01		0	0	0	0	0	0	0	0	-0.29592	0	0	0
SS1G_05513	turquoise	0.67389	0.000305864	0	40.6946	59.8536	0	102.821	63.0378	0	6.33144	88.5043	4.95408	115.8	61.5746	9.90817	81.8674	82.0731	0	138.85	49.0898	0	112.83	126.661	0	80.2534	66.8736	0	73.6903	51.2917		0	0	0	0	0	0	0	0	-1.54793	0	0	0
SS1G_05520	turquoise	0.772764	9.60838e-06	209.536	10065.5	9497.53	0	8580.22	5758.85	72.0281	2895.5	10820.6	157.152	9661.77	6223.06	209.536	10407.5	6036.69	157.152	12581.1	5162.31	229.18	12584.8	10679.8	255.372	9392.86	7863.34	45.8361	8035	7496.1		-7.16584	1.89141	0	0	0	0	0	0	-1.22925	0	0	0
SS1G_05601	turquoise	0.696821	0.000154821	18.8255	597.939	381.78	0	749.759	831.358	0	168.416	576.324	18.8255	766.711	639.233	18.8255	891.645	757.111	0	744.3	343.841	75.3021	771.335	784.516	18.8255	880.581	709.453	0	441.872	570.803		0	0	0	0	0	0	0	0	-1.37051	0	1.40657	0
SS1G_05629	turquoise	0.786792	5.11736e-06	0	80.2848	44.0893	0	44.8566	37.4092	0	73.8108	43.2909	0	65.4744	36.432	4.4426	46.2457	44.6673	0	88.0598	30.9341	0	75.3895	65.8458	4.4426	39.1324	77.9805	0	82.4512	41.0679		0	0	0	0	0	0	0	0	-1.27034	0	0	0
SS1G_05645	turquoise	0.718816	7.58526e-05	4.90567	1235.77	967.349	0	609.063	329.55	14.717	175.548	1011.84	14.717	817.057	421.781	34.3397	905.784	300.983	0	1230.64	328.71	44.1511	1199.97	946.432	24.5284	807.109	811.818	0	818.405	626.718		0	2.11894	-1.44168	0	0	0	0	0	-1.70613	0	0	0
SS1G_05674	turquoise	0.555482	0.00483309	0	19.7651	25.4839	0	55.2156	44.2065	0	8.38674	34.6374	0	81.1148	155.558	0	43.548	112.464	6.56227	55.247	28.822	6.56227	60.0756	86.8878	0	58.4679	63.7911	0	152.686	20.6252		0	0	0	0	0	0	0	0	-1.77243	0	0	0
SS1G_05687	turquoise	0.64156	0.000727666	0	189.73	122.035	0	251.192	129.662	0	0	196.364	0	244.267	237.37	14.1412	288.889	206.808	0	294.619	72.7135	0	288.914	206.799	0	277.76	165.48	0	157.277	130.723		0	0	0	0	0	0	0	0	-1.68838	0	0	0
SS1G_05736	turquoise	0.862001	6.2035e-08	5.59867	159.43	188.429	0	112.012	114.193	0	128.794	195.948	5.59867	155.265	113.346	0	159.541	111.942	0	188.24	82.1659	0	193.14	167.206	5.59867	149.08	149.344	0	147.074	129.387		0	0	0	0	0	0	0	0	-1.20546	0	0	0
SS1G_05792	turquoise	0.578314	0.00307454	0	331.793	89.6329	0	715.328	252.663	0	110.618	188.365	0	622.723	394.824	17.3108	292.823	777.284	0	568.193	178.023	0	643.564	325.846	17.3108	485.487	425.875	0	666.174	124.818		0	0	0	0	0	0	0	0	0	0	0	-1.85144
SS1G_05824	turquoise	0.760109	1.6353e-05	108.348	3453.24	3450.22	0	3670.93	3422.34	0	2243.24	4173.93	0	4019.53	3123.71	0	4866.72	2153.98	21.6697	4402.67	1517	21.6697	5237.69	3995.97	43.3393	5177.79	3856.56	86.6787	2973.41	3020.78		0	0	0	0	0	0	0	0	-1.57778	0	1.21196	0
SS1G_05852	turquoise	0.63357	0.000888168	0	498.682	370.257	0	537.004	832.341	0	223.809	429.461	0	649.39	852.685	0	829.437	696.286	0	634.519	446.48	105.073	742.937	584.864	0	932.62	735.795	0	399.094	427.374		0	0	0	0	0	0	0	0	0	0	1.6363	0
SS1G_05865	turquoise	0.714855	8.66648e-05	8.03222	53.8832	27.7264	0	10.5131	24.7998	0	0	39.4611	4.01611	34.0495	19.5549	0	41.2835	27.9902	0	45.3669	14.8426	0	47.5271	40.6752	0	40.2551	43.4808	0	45.2148	23.7603		0	0	0	0	0	0	0	0	-1.63485	0	0	0
SS1G_05899	turquoise	0.782449	6.24963e-06	0	131.764	155.731	0	178.291	171.758	0	136.669	166.439	0	176.527	272.907	8.91149	207.562	187.343	8.91149	199.433	131.262	0	213.904	278.912	17.823	164.211	185.161	0	105.193	153.225		0	0	0	0	0	0	0	0	-1.26781	0	0	0
SS1G_05905	turquoise	0.747462	2.69731e-05	17.3108	2526.37	2393.95	0	2796.58	2134.68	0	1128.31	2867.65	103.865	2863.98	1801.11	69.2433	3335.93	1617.86	0	3495.86	1238.74	34.6217	3718.37	3017.28	69.2433	3449.24	2800.89	34.6217	2120.18	2419.55		0	1.63371	0	0	0	0	0	0	-1.46482	0	1.11383	0
SS1G_05911	turquoise	0.592706	0.00227263	0	120.382	215.94	0	606.926	388.591	0	23.91	262.824	18.7086	564.79	483.039	9.3543	387.063	454.224	0	517.874	208.43	9.3543	534.701	522.92	18.7086	455.55	302.101	0	194.671	254.228		0	4.99004	0	0	0	0	0	0	-1.50747	0	1.63831	0
SS1G_05934	turquoise	0.859753	7.32953e-08	0	203.038	230.668	0	94.0457	74.7566	0	165.294	169.675	0	109.54	89.859	5.74825	94.2432	100.812	0	153.451	172.571	8.62238	138.297	149.451	5.74825	69.8389	147.11	0	191.794	193.421		0	0	0	0	0	0	0	0	0	0	-1.04571	0
SS1G_05985	turquoise	0.711117	9.80818e-05	0	56.2325	40.2793	0	24.4363	45.4166	0	23.8606	54.5787	0	53.7489	27.9097	0	59.1137	35.5518	0	62.3414	21	0	73.6474	74.4058	6.22331	64.8992	79.1324	0	64.544	14.9576		0	0	0	0	0	0	0	0	-2.00548	0	0	0
SS1G_06001	turquoise	0.742707	3.23181e-05	0	84.5891	93.0324	0	71.6034	50.5824	0	32.9018	71.8624	0	87.7144	47.8317	3.21804	70.3468	51.1064	0	121.058	59.8105	0	84.7877	123.851	0	64.8372	54.7068	3.21804	70.0442	55.9261		0	0	0	0	0	0	0	0	-1.23058	0	0	0
SS1G_06013	turquoise	0.802171	2.42626e-06	5.13132	147.527	232.481	0	81.5536	58.5717	0	91.8113	143.756	0	117.909	103.885	0	74.1132	83.8368	0	173.073	123.954	0	166.133	209.021	5.13132	88.3198	80.3769	0	120.792	78.7413		0	0	0	0	0	0	0	0	-0.934286	0	0	0
SS1G_06141	turquoise	0.708418	0.000107125	0	64.0163	41.1929	0	29.8722	21.1453	0	29.8798	47.1468	3.89662	50.6352	28.4596	0	44.6184	21.8149	0	56.8899	19.8275	0	57.4237	56.3097	3.89662	47.3423	82.5789	3.89662	63.5442	29.537		0	0	0	0	0	0	0	0	-1.68633	0	0	0
SS1G_06166	turquoise	0.775599	8.49005e-06	0	84.248	129.269	0	251.32	109.09	0	113.83	162.405	0	159.11	116.201	0	198.073	93.4362	0	180.342	77.197	0	191.642	317.425	0	152.482	81.3213	0	106.076	139.22		0	0	0	0	0	0	0	0	-2.22025	0	0	0
SS1G_06172	turquoise	0.849743	1.49005e-07	12.5503	676.977	695.869	0	499.84	430.944	6.27517	352.872	597.726	18.8255	526.554	487.264	25.1007	510.328	518.363	0	596.51	440.977	18.8255	554.857	584.86	12.5503	510.813	513.732	0	537.354	530.197		0	0	0	0	0	0	0	0	-0.587838	0	0	0
SS1G_06202	turquoise	0.7214	6.94528e-05	0	148.196	294.458	0	554.4	537.212	0	90.223	483.455	0	594.797	594.004	23.5319	636.889	583.427	0	620.668	270.989	0	635.773	824.858	0	567.041	349.089	0	321.128	356.752		0	0	0	0	0	0	0	0	-1.78636	0	0	0
SS1G_06272	turquoise	0.840313	2.77893e-07	10.2452	173.926	267.451	0	249.034	147.618	0	288.059	270.384	0	190.769	73.5147	0	225.294	76.0856	0	144.665	123.469	10.2452	133.824	300.66	0	187.749	120.36	0	205.522	185.627		0	0	0	0	0	0	0	0	-1.46443	0	0	0
SS1G_06284	turquoise	0.788897	4.63709e-06	104.465	1716.23	2497.93	0	3043.88	1814.7	0	1201.58	2479.87	0	2795	1764.67	52.2327	2682.35	2130.49	52.2327	2833.27	1322.37	34.8218	2777.68	2172.39	87.0544	2147.08	1471.91	34.8218	2133.62	2056.92		0	1.66519	0	0	0	0	0	0	-0.896605	0	0	0
SS1G_06312	turquoise	0.690991	0.00018514	0	308.237	446.354	0	563.2	529.473	0	77.768	432.362	30.4251	554.474	530.197	0	661.138	417.141	0	520.396	265.629	0	672.553	527.605	0	696.178	528.441	0	435.955	388.129		0	0	0	0	0	0	0	0	-1.17049	0	0	0
SS1G_06335	turquoise	0.696094	0.000158344	0	32.2976	24.5394	0	40.96	24.8314	0	8.0759	25.9988	0	33.8804	17.0035	2.10635	33.9857	17.0867	0	38.7211	14.8923	4.2127	33.8628	33.9249	0	25.5913	33.9643	0	24.1452	30.7648		0	0	0	0	0	0	0	0	-1.36823	0	0	0
SS1G_06348	turquoise	0.440855	0.0310614	1.3182	37.8985	30.4301	0	56.1967	23.1866	0	32.0091	48.5976	1.3182	77.9186	30.5721	1.3182	58.8327	28.0132	1.3182	214.58	51.5419	3.9546	112.141	62.4878	1.3182	52.7179	24.8386	0	53.1568	23.64		0	0	0	0	0	0	0	0.843389	0	0	0	0
SS1G_06407	turquoise	0.689072	0.000196188	0	72.135	63.4682	0	96.8769	47.654	0	28.0577	90.9204	0	102.285	24.7549	0	97.6973	33.6115	0	145.991	35.2769	4.39079	145.099	163.888	0	91.1333	76.2619	0	71.9026	55.201		0	0	0	0	0	0	0	0	-2.39636	0	0	0
SS1G_06421	turquoise	0.746279	2.82239e-05	0	35.9836	28.3525	0	26.5382	10.8202	0	6.71818	40.979	0	34.1545	23.5747	0	45.144	18.0179	0	37.8132	10.6992	0	49.2971	41.1634	0	36.1911	32.2098	0	25.8247	21.3811		0	0	0	0	0	0	0	0	-2.12431	0	0	0
SS1G_06444	turquoise	0.763707	1.41046e-05	0	115.318	123.067	0	114.634	81.8015	0	20.4399	131.604	0	125.457	77.1904	10.6622	143.593	87.7103	0	140.327	66.8176	10.6622	145.224	149.733	5.33112	129.002	127.225	0	132.043	95.6061		0	0	0	0	0	0	0	0	-1.34455	0	0	0
SS1G_06490	turquoise	0.696624	0.000155768	0	396.712	345.484	0	326.513	269.687	0	38.9824	284.843	7.62553	351.049	260.884	7.62553	422.691	255.274	7.62553	422.978	147.038	7.62553	464.828	383.896	0	391.434	377.661	7.62553	253.91	245.31		0	3.39045	0	0	0	0	0	0	-1.56498	0	1.03619	0
SS1G_06529	turquoise	0.7191	7.5125e-05	43.6534	633.499	725.182	0	1110.07	1070.08	0	725.271	684.153	0	1096.47	889.368	0	1101.95	1037.41	0	1163.01	668.714	0	1291.5	1010.41	0	1317.09	913.056	0	646.351	524.598		0	0	0	0	0	0	0	0	0	0	1.4387	0
SS1G_06550	turquoise	0.797333	3.08904e-06	0	68.4337	75.3032	0	104.744	74.1834	0	115.651	96.9277	4.30913	121.21	45.8283	12.9274	126.719	57.603	8.61827	139.831	72.7038	8.61827	150.098	164.459	0	98.1641	59.5572	4.30913	99.9676	44.6142		0	0	0	0	0	0	0	0	-1.35808	0	0	0
SS1G_06561	turquoise	0.788574	4.70804e-06	25.1007	778.924	754.535	0	749.368	547.976	0	53.4655	932.853	16.7338	629.147	548.909	0	702.211	778.141	8.3669	799.359	305.637	8.3669	647.333	728.97	8.3669	454.056	481.449	0	683.36	773.446		0	4.1332	0	0	0	0	0	0	-1.43449	0	0	0
SS1G_06584	turquoise	0.651937	0.000556989	0	87.39	73.1606	0	234.977	126.911	0	25.4935	160.363	0	214.956	127.799	39.8951	243.984	202.838	0	218.955	45.9425	0	220.473	166.058	0	195.903	112.117	0	76.22	118.015		0	0	0	0	0	0	0	0	-2.03423	0	0	0
SS1G_06617	turquoise	0.746638	2.78395e-05	5.07085	115.242	119.246	0	81.5407	53.137	5.07085	32.4033	111.591	0	126.565	46.7821	5.07085	127.345	81.6901	0	153.471	49.1604	5.07085	142.663	144.678	10.1417	108.329	110.267	0	99.3009	72.1883		0	0	0	0	0	0	0	0	-1.73772	0	0	0
SS1G_06649	turquoise	0.579134	0.00302319	0	279.349	461.176	0	1167.28	1140.9	0	93.1334	581.896	48.582	1047.05	943.092	24.291	1422.33	974.142	0	838.721	409.838	48.582	1090.19	1166.49	24.291	1620.73	724.058	24.291	462.424	422.152		0	3.97191	0	0	0	0	0	0	-1.6895	0	2.2211	0
SS1G_06674	turquoise	0.699978	0.000140289	0	69.8703	43.1786	0	15.9043	16.8528	0	12.7891	43.068	0	41.2311	18.5924	0	35.8077	17.1499	0	43.9898	13.1318	0	46.3637	43.5064	0	46.0991	52.7873	0	51.5511	18.501		0	0	0	0	0	0	0	0	-1.90862	0	0	0
SS1G_06711	turquoise	0.708089	0.000108276	39.288	1369.79	1285.55	0	1780.2	1264.5	13.096	234.318	1711.09	39.288	1764.04	1236.72	13.096	2198.23	1128.18	13.096	2047.37	703.553	130.96	2381.72	1975.64	26.192	2022.04	1347.26	13.096	1124.11	1128.29		0	3.24971	0	0	0	0	0	0	-1.67004	0	1.25876	0
SS1G_06731	turquoise	0.628674	0.00100086	0	84.3071	127.08	0	195.243	85.1711	0	17.109	103.273	0	177.142	109.782	0	144.579	211.073	0	191.169	66.6844	13.387	164.402	169.645	13.387	116.564	136.301	0	63.0266	79.2009		0	0	0	0	0	0	0	0	-1.52755	0	0	0
SS1G_06732	turquoise	0.768382	1.1594e-05	0	39.8	45.2971	0	77.0058	69.5096	0	30.9612	50.4925	0	64.625	49.6667	0	68.2991	43.3636	0	51.2038	34.1697	0	55.8959	96.9469	0	59.6845	34.9711	0	39.6717	58.2262		0	0	0	0	0	0	0	0	-1.68493	0	0	0
SS1G_06776	turquoise	0.735577	4.20799e-05	0	54.1382	39.9342	0	21.238	28.3391	0	32.2585	39.6269	0	39.9997	29.1081	0	50.9074	21.1483	0	51.7801	13.9702	0	71.858	42.7106	0	38.7593	69.1904	0	62.288	17.1109		0	0	0	0	0	0	0	0	-1.79269	0	0	-2.09649
SS1G_06835	turquoise	0.746068	2.84527e-05	94.8688	3169.09	3111.04	0	3818.23	2893.61	0	1545.87	3801.79	71.1516	3813	2419.04	166.02	4801.94	2083.82	0	4428.17	1407.54	166.02	4943.53	3840.98	118.586	4802.57	3882.24	0	3197.72	3200.97		0	1.62869	0	0	0	0	0	0	-1.62875	0	0	0
SS1G_06840	turquoise	0.801951	2.4533e-06	8.93793	208.021	225.612	0	167.122	140.49	0	137.075	185.804	0	203.255	129.414	0	205.851	151.136	8.93793	258.127	124.949	0	241.481	218.36	8.93793	199.991	177.064	0	162.832	125.587		0	0	0	0	0	0	0	0	-0.985814	0	0	0
SS1G_06883	turquoise	0.776375	8.20505e-06	10.953	206.936	153.598	0	139.264	180.362	0	97.9876	194.785	0	183.989	211.923	10.953	178.151	137.656	0	204.268	113.227	0	233.559	232.417	10.953	199.612	212.442	0	145.734	143.777		0	0	0	0	0	0	0	0	-1.21795	0	0	0
SS1G_06911	turquoise	0.61574	0.00135943	0	95.1627	37.4907	0	111.918	140.908	0	24.6764	83.0991	0	165.229	91.5399	0	123.107	134.568	0	113.17	35.1623	19.3082	163.827	137.841	0	150.527	143.216	0	47.4281	57.116		0	0	0	0	0	0	0	0	-2.15136	0	0	0
SS1G_06943	turquoise	0.80363	2.25286e-06	0	22.0913	25.1426	0	20.1143	20.9685	0	40.0991	24.0226	0	27.347	30.4397	0	28.5784	44.554	0	38.691	9.84324	0	31.0255	36.6493	4.48227	28.1365	19.4111	0	13.4568	20.7173		0	0	0	0	0	0	0	0	-2.07703	0	0	0
SS1G_06958	turquoise	0.739723	3.61296e-05	0	148.943	122.611	0	100.192	53.1729	0	20.7521	135.812	0	110.648	53.0554	0	122.545	53.801	0	157.468	44.3557	0	153.183	115.319	8.11882	126.588	101.739	0	131.844	105.072		0	0	0	0	0	0	0	0	-1.55889	0	0	0
SS1G_06975	turquoise	0.785486	5.43689e-06	0	94.882	78.594	0	74.761	78.1437	0	56.7775	59.8858	0	86.5952	63.7561	0	112.146	59.8948	0	100.843	28.0786	0	99.1967	92.6231	0	88.1604	101.109	0	78.8136	80.4931		0	0	0	0	0	0	0	0	-1.90235	0	0	0
SS1G_06992	turquoise	0.757701	1.8029e-05	4.59509	109.463	137.304	0	39.5228	25.7955	0	32.2995	87.688	2.29755	58.9835	36.2106	2.29755	45.1424	22.5752	2.29755	106.63	38.272	2.29755	79.0032	93.9295	0	47.2216	78.9635	2.29755	96.0982	83.2561		0	0	-1.58853	0	0	0	0	0	-1.47574	0	0	0
SS1G_06999	turquoise	0.64029	0.000751373	0	3552.74	3929.02	0	7312.93	5211.43	0	1776.7	4737.59	92.6795	7248.06	4589.86	46.3397	8489.85	4293.82	46.3397	7409.98	2899.03	185.359	9265.72	7218.51	139.019	9937.1	7427.31	0	3421.15	4155.19		0	2.36546	0	0	0	0	0	0	-1.49658	0	1.95009	-0.918759
SS1G_07066	turquoise	0.724861	6.16289e-05	0	214.567	150.572	0	199.18	155.801	0	62.5937	161.074	0	203.738	90.9968	0	275.627	127.304	0	189.855	74.1083	0	224.184	219.89	12.2442	231.821	241.434	0	147.875	162.99		0	0	0	0	0	0	0	0	-1.74953	0	0	0
SS1G_07102	turquoise	0.649488	0.000593785	8.18501	64.9934	178.352	0	163.756	162.351	0	62.7638	144.23	16.37	315.842	255.903	0	235.372	218.829	8.18501	348.904	142.043	0	381.053	380.116	8.18501	225.407	99.9283	0	129.01	77.1765		0	0	0	0	0	0	0	0	-1.60056	0	0	0
SS1G_07120	turquoise	0.75179	2.2803e-05	0	90.7353	92.8341	0	86.9306	39.7967	0	12.6421	83.941	0	65.4467	25.3499	0	75.9408	41.8168	0	93.0297	42.6513	0	97.1834	105.927	0	67.6026	47.3954	0	53.3209	62.1805		0	0	0	0	0	0	0	0	-1.49286	0	0	0
SS1G_07122	turquoise	0.802953	2.33192e-06	22.9056	2408.38	2315.2	0	1661.76	1144.41	11.4528	1127.04	2681.23	34.3584	1799.51	1062.47	34.3584	1929.85	932.976	45.8112	2412.93	809.119	57.2639	2319.41	1941.62	68.7167	2011.83	1947.51	11.4528	1708.25	2007.31		0	0	-1.05156	0	0	0	0	0	-1.44329	0	0	0
SS1G_07135	turquoise	0.539774	0.0064806	0	164.949	247.3	0	151.751	212.928	0	10.6931	284	0	88.1734	211.201	0	66.4107	266.709	8.3669	88.7186	96.7999	0	98.0807	203.376	16.7338	73.6994	462.176	0	111.324	495.005		0	0	0	0	0	0	0	0	-1.25152	0	0	0
SS1G_07219	turquoise	0.838755	3.06853e-07	0	188.778	207.266	0	64.4562	94.115	0	130.002	174.841	0	123.586	66.6183	0	78.6805	81.9999	0	173.143	108.06	0	153.312	180.221	16.9536	89.2575	146.579	0	186.242	111.794		0	0	0	0	0	0	0	0	-0.918387	0	0	0
SS1G_07230	turquoise	0.331638	0.11339	0	10.0578	47.5492	0	2039.88	749.218	0	0	20.8799	0	2296.42	230.63	183.664	1735.02	1007.24	36.7327	1726.31	108.211	0	2263.72	384.732	73.4655	2093.83	269.075	0	491.247	20.3737		0	3.40079	5.34193	0	0	-2.10373	0	0	-2.01045	0	2.50337	0
SS1G_07243	turquoise	0.637434	0.00080711	0	180.658	253.747	0	847.481	622.679	0	329.958	277.206	0	445.508	749.849	57.373	615.893	570.291	0	580.843	264.279	28.6865	454.774	508.794	28.6865	499.558	459.918	0	275.986	487.934		0	0	0	0	0	0	0	0	-1.12547	0	0	0
SS1G_07245	turquoise	0.788483	4.72823e-06	59.6452	4074.72	3908.68	0	3415.44	3074.87	29.8226	2382.13	4393	59.6452	3811.55	2634.79	89.4678	4297.67	2151.73	44.7339	4520.11	1471.97	119.29	4414.88	3813.48	59.6452	4609.17	3888.26	29.8226	3103.17	3647.3		0	0	0	0	0	0	0	0	-1.55381	0	0	0
SS1G_07262	turquoise	0.54512	0.005874	14.0097	291.537	175.305	0	387.691	301.478	0	286.476	131.967	28.0194	482.88	542.128	0	351.827	465.791	0	498.657	449.482	42.0291	419.173	244.328	28.0194	592.905	343.371	0	309.716	147.638		0	0	0	0	0	0	0	0	0	0	1.3486	0
SS1G_07345	turquoise	0.817437	1.08229e-06	36.8451	2211.93	2237.67	0	1365.8	1032.46	9.21127	1000.64	2554.4	27.6338	1607.89	840.36	27.6338	1765.49	825.097	18.4225	2095.28	703.551	27.6338	2006.35	1693.13	27.6338	1689.89	1662.25	36.8451	1730.28	1789.85		0	0	-1.13016	0	0	0	0	0	-1.44742	0	0	0
SS1G_07362	turquoise	0.692735	0.000175566	22.4782	356.979	160.035	0	184.931	218.723	0	172.366	251.895	0	284.973	120.97	22.4782	374.383	215.73	0	318.597	95.1143	0	426.62	273.747	0	441.514	450.479	0	303.681	132.987		0	0	0	0	0	0	0	0	-1.70556	0	0	-1.84102
SS1G_07391	turquoise	0.711417	9.71196e-05	8.61827	681.977	919.443	0	429.45	260.448	0	666.368	635.104	12.9274	732.725	572.578	17.2365	334.74	347.588	8.61827	1136.33	650.41	56.0187	1208.96	1224.98	17.2365	650.501	391.49	4.30913	670.371	238.208		0	0	-1.10927	0	1.00606	0	0	0	-1.09379	0	0	-0.797586
SS1G_07406	turquoise	0.686752	0.000210314	0	47.7748	20.8028	0	21.4634	29.2126	0	11.7363	24.2356	4.59159	38.5647	21.7686	0	40.0296	32.5255	0	45.7512	21.1504	0	56.3879	52.1748	9.18318	42.3043	63.0381	0	39.1619	23.7693		0	0	0	0	0	0	0	0	-1.48312	0	0	0
SS1G_07443	turquoise	0.717278	7.9902e-05	0	488.737	312.885	0	433.872	321.479	0	142.575	369.608	22.3117	399.542	271.596	0	508.06	280.411	0	512.398	195.99	44.6235	717.39	489.976	22.3117	557.969	510.873	0	274.029	371.254		0	0	0	0	0	0	0	0	-1.50238	0	1.4376	0
SS1G_07492	turquoise	0.609507	0.00156828	0	410.118	514.899	0	1508.02	1019.47	0	357.605	596.113	32.9189	1391.56	1280.18	16.4595	1158.66	1871.15	32.9189	1945.25	734.374	0	1324.89	1173.01	16.4595	1201.52	746.923	0	738.98	681.647		0	2.40043	0	0	0	0	0	0	-0.856076	0	1.113	0
SS1G_07508	turquoise	0.769764	1.09319e-05	0	258.306	201.46	0	190.718	130.827	0	79.5607	208.818	4.78869	212.104	119.038	9.57737	250.488	128.574	0	277.36	85.1552	0	287.092	237.767	0	237.086	200.982	0	207.155	164.674		0	0	0	0	0	0	0	0	-1.66183	0	0	0
SS1G_07525	turquoise	0.778938	7.32213e-06	0	18.4538	11.1848	0	22.2953	23.2826	0	19.877	23.9963	0	27.9332	17.2715	0	31.7053	15.4005	0	33.7014	8.33045	0	35.3062	33.9372	5.18431	22.5704	30.3332	0	23.7004	14.3773		0	0	0	0	0	0	0	0	-2.20685	0	0	0
SS1G_07557	turquoise	0.719506	7.40946e-05	0	116.926	106.935	0	59.8845	75.6266	0	48.728	107.126	7.62553	99.0912	57.6485	0	108.153	62.7295	0	134.492	56.7729	0	126.849	106.805	0	100.368	143.335	0	117.59	39.4751		0	0	0	0	0	0	0	0	0	0	0	-1.94121
SS1G_07599	turquoise	0.488335	0.0154724	0	62.4613	27.1185	0	181.06	42.6862	0	5.94979	36.6701	0	49.0609	46.529	0	39.9807	73.4026	0	50.1085	25.1849	0	40.0206	30.8203	0	31.5804	24.0217	0	208.063	86.932		0	5.25169	0	0	0	0	0	0	0	0	-2.30818	0
SS1G_07655	turquoise	0.727724	5.57518e-05	5.13132	1095.91	861.285	0	379.944	391.758	0	373.803	577.524	10.2626	695.258	674.594	25.6566	325.163	775.637	0	949.852	888.294	10.2626	625.005	583.965	15.394	461.861	374.935	5.13132	1197.42	792.156		0	0	0	0	0	0	0	0.511026	0	0	-0.962655	0
SS1G_07694	turquoise	0.706641	0.000113472	0	105.007	146.515	0	101.585	130.069	0	40.8437	99.9136	0	138.641	171.989	0	149.703	88.5456	0	138.359	107.413	0	123.093	184.929	0	101.924	80.9789	0	80.6822	87.1512		0	0	0	0	0	0	0	0	-0.964255	0	0	0
SS1G_07702	turquoise	0.67729	0.000277519	0	70.2227	63.5712	0	97.9477	41.864	0	13.9475	60.7053	5.45667	86.0404	61.5286	16.37	88.0427	63.5913	0	91.8782	37.4106	0	109.046	90.581	10.9133	88.3951	66.6189	0	58.4545	42.3714		0	0	0	0	0	0	0	0	-1.45621	0	0	0
SS1G_07712	turquoise	0.798183	2.96215e-06	0	64.9328	35.89	0	20.5161	20.5318	0	27.1411	43.6877	0	33.3738	18.5946	0	39.1471	21.0286	0	33.0045	12.3227	0	43.467	36.3723	0	30.8188	53.6484	0	69.5537	26.1754		0	0	0	0	0	0	0	0	-1.74197	0	0	0
SS1G_07793	turquoise	0.877424	1.81537e-08	29.0742	1907.42	1980.88	0	924.169	715.965	11.6297	1166.74	1787.71	46.5187	1187.33	827.04	23.2593	1136.45	785.944	23.2593	1625.1	999.767	34.889	1401.59	1304.69	29.0742	944.326	1100.5	34.889	1604.1	1635.17		0	0	-1.14342	0	0	0	0	0	-0.564489	0	0	0.490441
SS1G_07794	turquoise	0.593001	0.00225825	0	31.9485	39.1581	0	188.272	97.8472	0	5.52298	66.3245	4.3215	108.889	62.5718	4.3215	116.961	150.099	0	110.068	32.4055	4.3215	114.344	81.0244	8.64299	79.6317	75.4565	8.64299	45.9991	95.0773		0	5.41544	0	0	0	0	0	0	-1.50257	0	0	0
SS1G_07798	turquoise	0.749811	2.46338e-05	8.91149	2137.5	1870.69	0	2209.48	1887.67	8.91149	694.735	2293.97	44.5575	2307.56	2981.42	80.2034	2438.56	2751.09	17.823	2844.29	1431	44.5575	2822.54	2805.85	17.823	2171.73	1653.72	17.823	1575.46	1573.44		0	1.99338	0	0	0	0	0	0	-1.15187	0	0	0
SS1G_07818	turquoise	0.635901	0.000838484	0	31.3194	45.6989	0	198.031	122.873	0	10.8285	68.4587	8.47281	113.458	125.936	12.7092	126.234	157.792	0	95.7107	53.5508	12.7092	90.3359	161.37	4.2364	81.495	80.0211	0	55.4995	133.933		0	4.51703	0	0	0	0	0	0	-1.77184	0	0	0
SS1G_07849	turquoise	0.616511	0.00133536	0	29.0403	30.5089	0	17.1868	10.8493	0	3.61457	20.2106	2.82825	33.6148	21.5626	1.41412	20.9766	25.2047	0	65.0273	18.0269	1.41412	41.0479	54.1451	1.41412	21.9058	20.5221	0	44.192	13.5952		0	0	0	0	0	0	0	0	-1.76713	0	0	0
SS1G_07852	turquoise	0.652919	0.000542796	0	102.241	80.5585	0	302.545	232.906	0	31.8142	208.208	0	311.645	191.381	0	353.063	236.064	0	346.194	99.9999	0	469.676	262.572	24.8933	375.533	192.67	0	190.235	142.672		0	0	0	0	0	0	0	0	-1.57317	0	0	0
SS1G_07857	turquoise	0.837243	3.37499e-07	6.50558	194.162	249.83	0	183.678	204.515	0	191.229	228.745	0	174.746	170.886	19.5167	233.635	193.998	6.50558	207.293	163.075	0	184.48	237.681	19.5167	216.043	241.271	6.50558	142.489	211.687		0	0	0	0	0	0	0	0	-0.723935	0	0	0
SS1G_07864	turquoise	0.878835	1.60929e-08	0	372.218	422.847	0	186.282	184.683	0	226.092	292.983	9.31092	163.782	188.502	4.65546	197.48	213.825	0	235.907	261.574	0	200.623	255.418	0	126.322	252.014	4.65546	332.583	316.742		0	0	0	0	0	0	0	0	0	0	-0.98487	0
SS1G_07872	turquoise	0.647359	0.000627461	0	699.782	236.305	0	341.333	606.332	0	291.63	507.717	45.6376	632.823	467.821	0	813.556	417.141	0	685.756	212.666	0	855.977	641.468	0	1113.58	853.636	0	463.981	354.379		0	0	0	0	0	0	0	0	-1.77323	0	1.67481	0
SS1G_07874	turquoise	0.681267	0.000247286	7.64488	190.486	143.492	0	121.502	107.29	0	29.311	163.89	7.64488	151.437	108.733	7.64488	152.197	82.9782	0	169.458	55.2791	7.64488	195.45	176.194	7.64488	157.9	224.706	0	128.321	83.3908		0	0	0	0	0	0	0	0	-1.85281	0	0	-1.51091
SS1G_07878	turquoise	0.702179	0.000130874	16.0217	631.718	540.956	0	444.868	388.247	0	112.619	593.92	8.01086	563.02	320.258	24.0326	667.118	285.564	16.0217	667.595	187.507	24.0326	719.06	596.236	24.0326	640.747	801.609	0	620.938	404.331		0	0	0	0	0	0	0	0	-1.84939	0	0	-1.06819
SS1G_07886	turquoise	0.863749	5.43782e-08	10.6059	1791.78	1633.75	0	767.459	613.248	10.6059	1287.69	1614.83	31.8178	1000.88	743.365	21.2119	909.448	735.541	0	1645.08	1113.43	106.059	1287.09	1200.97	0	740.931	983.106	0	1490.03	1490.25		0	0	-1.22012	0	0	0	0	0	0	0	0	0
SS1G_07920	turquoise	0.751988	2.26265e-05	11.1559	140.512	133.578	0	133.499	117.945	0	42.7724	163.515	0	178.557	117.215	0	165.482	107.066	0	206.862	91.4221	5.57793	198.03	186.979	0	169.424	141.852	0	146.529	113.439		0	0	0	0	0	0	0	0	-1.21271	0	0	0
SS1G_07959	turquoise	0.684085	0.000227643	11.1973	110.375	164.271	0	328.708	446.296	0	71.5523	252.777	11.1973	505.721	552.385	11.1973	457.497	591.053	0	324.572	343.058	0	426.284	686.248	0	425.134	264.124	0	180.309	339.511		0	0	0	0	0	0	0	0	-1.18073	0	1.64919	0
SS1G_07984	turquoise	0.650932	0.000571835	6.70096	317.421	78.7902	0	231.169	223.196	3.35048	107.05	180.656	0	84.1565	107.328	6.70096	232.805	170.348	6.70096	61.949	137.824	0	55.3603	94.0211	3.35048	66.488	219.652	0	169.401	122.65		0	0	0	0	-1.59214	0	0	0	0	0	0	-0.921507
SS1G_08114	turquoise	0.856759	9.11262e-08	0	52.3286	78.877	0	64.4766	66.081	0	111.503	101.211	0	73.41	26.6174	0	77.8458	30.854	4.1546	109.58	42.948	0	102.043	85.7976	4.1546	50.4766	40.7692	0	70.8695	115.217		0	0	0	0	0	0	0	0	-1.1788	0	0	0
SS1G_08156	turquoise	0.668398	0.000356963	0	86.8151	74.4397	0	68.8742	68.0547	0	77.467	43.9208	0	108.618	82.4479	0	69.1645	143.303	0	114.782	124.371	9.32534	89.535	98.7086	4.66267	58.5378	135.546	0	115.805	39.6541		0	0	0	0	0	0	0	0	0	0	0	-1.85408
SS1G_08167	turquoise	0.813666	1.33002e-06	0	237.064	188.359	0	221.743	174.263	0	130.177	180.196	0	212.146	178.06	0	221.527	223.609	0	203.528	105.607	0	203.878	246.222	7.27556	170.897	228.264	0	143.964	178.901		0	0	0	0	0	0	0	0	-1.4017	0	0	0
SS1G_08171	turquoise	0.680244	0.000254774	0	51.4317	40.5245	0	63.9714	32.6379	0	17.1471	39.2221	0	60.0648	24.0683	0	57.6114	29.892	0	45.3964	18.3251	0	48.6815	63.3029	0	53.6572	36.7783	0	32.9567	18.604		0	0	0	0	0	0	0	0	-1.9689	0	0	0
SS1G_08185	turquoise	0.652263	0.000552238	0	35.9836	40.2605	0	37.3501	11.312	0	6.71818	40.1253	5.25669	39.3609	18.1862	2.62835	38.988	14.114	0	75.7664	22.2431	2.62835	67.7835	70.705	0	28.2078	24.5811	2.62835	43.3999	18.9515		0	0	0	0	0	0	0	0	-1.8489	0	0	0
SS1G_08220	turquoise	0.703299	0.000126302	0	32.1424	24.1747	0	9.47811	15.9754	0	6.81934	21.0147	0	24.099	17.0926	0	28.8134	13.7169	0	32.2698	16.1476	0	39.3167	36.7745	0	27.2819	36.628	0	37.864	9.86503		0	0	0	0	0	0	0	0	-1.36784	0	0	0
SS1G_08275	turquoise	0.76966	1.09803e-05	40.9807	2019.78	1914.15	0	2248.97	1614.21	0	1204.61	2602.34	0	2247.02	1388.9	61.4711	2626.21	1245.46	20.4904	2742.63	1048.12	81.9615	2818.32	2344.04	40.9807	2655.46	2255.22	20.4904	1677.73	1856.27		0	0	0	0	0	0	0	0	-1.34164	0	1.0742	0
SS1G_08319	turquoise	0.627961	0.00101827	0	58.1154	23.3825	0	31.242	24.5058	0	0	38.871	0	40.7913	20.831	0	58.1728	15.4786	0	54.381	17.4153	4.51587	74.112	53.3223	0	40.235	69.0721	0	48.9924	14.1934		0	0	0	0	0	0	0	0	-1.79484	0	0	-2.36372
SS1G_08327	turquoise	0.639155	0.000773123	0	49.5341	66.3499	0	169.129	98.1702	0	0	91.0799	0	169.144	195.874	0	138.883	135.383	0	144.109	71.2191	0	152.486	184.339	18.0906	84.2541	75.8434	0	89.4914	83.6158		0	0	0	0	0	0	0	0	-1.55247	0	0	0
SS1G_08388	turquoise	0.641449	0.000729718	0	51.3326	116.845	0	62.7076	54.5702	0	31.9462	71.5513	0	121.313	104.896	2.08305	72.6402	40.9352	2.08305	145.623	74.4185	2.08305	95.1156	171.298	0	57.9978	35.028	0	57.7053	60.4636		0	0	0	0	0	1.38057	0	0	-1.38322	0	0	0
SS1G_08391	turquoise	0.664031	0.000402722	6.89264	103.801	60.9688	0	43.8187	58.0399	0	26.4269	55.9711	0	68.8141	30.9115	0	86.0995	40.1629	0	91.8169	33.5957	6.89264	143.899	103.862	6.89264	113.053	120.351	0	82.3027	38.2298		0	0	0	0	0	0	0	0	-1.80876	0	0	0
SS1G_08408	turquoise	0.781884	6.41229e-06	0	125.4	72.2043	0	105.394	145.028	0	56.2795	118.006	0	117.937	159.121	8.80726	161.586	174.083	0	98.5502	82.0818	0	128.808	171.438	8.80726	117.705	162.302	0	91.343	125.38		0	0	0	0	0	0	0	0	-1.243	0	0	0
SS1G_08418	turquoise	0.553172	0.00505056	0	46.8822	56.5405	0	203.196	88.2719	0	35.7264	55.3315	0	130.684	42.983	3.4943	165.048	85.4364	0	134.802	55.3998	6.98859	126.786	60.8539	6.98859	104.72	97.0735	0	83.21	57.497		0	2.83202	0	0	0	0	0	0	0	0	0	0
SS1G_08441	turquoise	0.668913	0.000351868	0	144.38	302.323	0	393.024	324.393	0	101.546	311.461	0	421.813	496.092	7.22322	281.026	410.989	7.22322	323.686	302.161	0	337.083	508.707	0	346.649	199.334	0	148.843	227.026		0	0	0	0	0	0	0	0	-0.931967	0	1.63142	0
SS1G_08460	turquoise	0.747537	2.6896e-05	0	1023.48	1205.72	0	1194.25	1093.31	0	417.417	993.109	0	1319.84	1334.56	0	1558.28	1413.88	0	1253.03	962.167	72.5803	1701.64	1425.36	0	1624.02	1305.76	0	898.848	1019.83		0	0	0	0	0	0	0	0	-0.74742	0	1.26516	0
SS1G_08487	turquoise	0.723187	6.53114e-05	0	350.036	366.479	0	428.948	389.955	0	89.5236	376.845	17.5121	385.749	390.44	17.5121	542.324	314.129	0	379.778	204.48	0	475.089	400.147	17.5121	460.991	462.292	0	307.088	336.719		0	0	0	0	0	0	0	0	-1.14902	0	0	0
SS1G_08491	turquoise	0.734402	4.39163e-05	0	30.9279	19.4952	0	31.68	18.318	0	19.2476	20.179	0	34.0097	13.0259	3.7651	34.294	18.9278	0	37.1147	11.8983	0	45.3974	37.5749	0	37.7392	33.8248	0	30.8282	16.7064		0	0	0	0	0	0	0	0	-1.83946	0	0	0
SS1G_08492	turquoise	0.800406	2.65175e-06	0	1134.02	1237.19	0	855.63	1381.98	0	1295.51	1260.6	0	947.774	1395.36	86.887	1172.03	1042.35	0	1211.44	659.294	57.9247	1597.31	1620.47	86.887	1369.4	1529.12	0	784.539	776.421		0	0	0	0	0	0	0	0	-1.47787	0	1.21537	-1.05863
SS1G_08534	turquoise	0.748929	2.54898e-05	20.6307	519.701	516.31	0	856.372	721.913	0	369.132	680.171	20.6307	670.223	941.088	41.2614	869.767	905.138	0	651.878	500.575	20.6307	727.832	757.308	82.5228	612.015	704.297	20.6307	418.082	553.067		0	0	0	0	0	0	0	0	-0.777745	0	0	0
SS1G_08553	turquoise	0.699047	0.000144445	0	58.0961	44.6166	0	19.083	12.0617	0	17.1623	41.22	0	43.0937	11.1845	0	34.2482	8.59202	1.34288	53.7372	12.6592	1.34288	55.7713	41.7973	0	22.8416	49.432	0	56.168	20.8551		0	0	0	0	0	0	0	0	-1.90367	0	0	-1.32588
SS1G_08570	turquoise	0.641644	0.000726122	0	43.9027	46.9465	0	57.819	40.7187	0	14.6369	52.0808	0	77.135	33.7525	0	74.5118	18.3193	0	75.0609	19.6299	0	115.076	78.6495	0	59.1373	81.7836	0	39.0726	27.5264		0	0	0	0	0	0	0	0	-2.18283	0	0	0
SS1G_08606	turquoise	0.698986	0.000144717	0	47.7282	30.0851	0	19.5555	15.6565	0	0	43.0304	0	53.5891	16.9747	6.97242	44.4552	31.0683	0	43.8392	15.6852	0	60.7166	53.7375	0	41.65	51.3957	0	32.3506	29.6488		0	0	0	0	0	0	0	0	-1.95698	0	0	0
SS1G_08616	turquoise	0.713273	9.13467e-05	0	36.0594	37.883	0	5.68251	14.5331	0	8.6312	35.0986	0	31.0371	13.4131	3.37678	34.7115	11.5743	0	32.7469	13.3841	0	42.9771	36.3687	0	35.2143	48.5378	0	57.1406	26.8452		0	0	0	0	0	0	0	0	-1.62262	0	0	0
SS1G_08623	turquoise	0.660384	0.000444761	0	33.1793	24.2756	0	12.1379	9.31289	0	8.29637	22.1399	2.16385	27.6042	9.42699	0	21.6801	9.88911	0	32.0531	10.5469	0	29.9557	27.8487	4.32771	24.3182	32.8977	0	38.24	9.6014		0	0	0	0	0	0	0	0	-1.58124	0	0	0
SS1G_08631	turquoise	0.734693	4.34539e-05	7.24059	144.727	82.7919	0	79.8769	59.615	0	9.25364	137.584	0	107.858	77.0048	7.24059	86.6773	76.9354	0	136.576	62.439	21.7218	152.78	155.072	7.24059	96.7671	116.085	0	105.725	68.2715		0	0	0	0	0	0	0	0	-1.49286	0	0	0
SS1G_08646	turquoise	0.86105	6.6595e-08	26.5382	882.875	918.935	0	739.354	792.065	0	542.663	1072.12	0	707.583	741.3	13.2691	789.044	833.822	0	799.652	648.175	26.5382	762.918	906.636	13.2691	716.059	825.274	13.2691	876.41	740.873		0	0	0	0	0	0	0	0	-0.664589	0	0	0
SS1G_08647	turquoise	0.812009	1.45401e-06	5.54712	177.707	157.972	0	170.101	135.978	0	77.9828	186.035	5.54712	165.703	137.891	0	184.056	115.348	0	182.664	86.7574	5.54712	201.89	208.418	22.1885	175.227	192.436	0	173.35	164.09		0	0	0	0	0	0	0	0	-1.44487	0	0	0
SS1G_08648	turquoise	0.738661	3.75778e-05	0	150.344	113.947	0	144.711	126.23	0	20.0496	134.611	5.22931	154.552	107.879	5.22931	180.316	118.299	0	170.527	63.861	10.4586	179.815	193.119	0	135.539	130.818	0	107.399	100.548		0	0	0	0	0	0	0	0	-1.77693	0	0	0
SS1G_08699	turquoise	0.850846	1.38145e-07	5.50655	161.33	134.245	0	132.82	112.314	0	98.5251	171.707	0	145.293	95.9588	16.5197	157.633	100.034	0	189.544	93.2016	5.50655	178.897	180.641	5.50655	117.079	147.394	0	143.903	148.637		0	0	0	0	0	0	0	0	-1.13515	0	0	0
SS1G_08782	turquoise	0.67817	0.000270566	0	89.0927	60.1702	0	66.0543	78.2823	0	35.6437	63.4132	0	73.662	53.6044	0	99.1927	54.1704	0	83.7155	29.8765	0	124.547	87.4957	0	120.479	139.197	0	94.5146	42.9692		0	0	0	0	0	0	0	0	-1.73065	0	0	0
SS1G_08825	turquoise	0.746161	2.83517e-05	0	413.226	337.701	0	264.692	235.722	0	159.4	321.061	18.7086	391.845	202.964	18.7086	460.905	197.365	18.7086	433.971	112.9	18.7086	544.448	351.078	6.2362	395.884	443.025	0	375.3	270.946		0	0	0	0	0	0	0	0	-1.8172	0	0	-0.790214
SS1G_08831	turquoise	0.840204	2.79837e-07	0	152.378	264.138	0	208.111	170.522	6.95631	231.149	268.884	0	177.483	196.096	0	146.635	266.252	0	151.971	206.044	0	111.833	183.523	20.8689	92.9679	162.484	0	291.907	365.252		0	0	0	0	0	0	0	0	0	0	-1.23896	1.08776
SS1G_08852	turquoise	0.740796	3.47156e-05	0	102.924	133.382	0	120.223	79.5934	0	44.2473	116.875	0	160.286	63.3747	0	160.248	75.1573	4.94595	154.171	63.0497	0	214.245	191.329	4.94595	149.727	76.7897	0	89.0931	81.3833		0	0	0	0	0	0	0	0	-1.78194	0	0	0
SS1G_08914	turquoise	0.64022	0.000752691	0	48.1904	26.0369	0	34.7886	31.9925	0	12.8531	28.1752	0	58.172	19.3298	0	43.1845	24.7046	0	62.1621	18.0456	0	58.9467	59.7482	0	48.8755	62.0867	0	39.1143	23.2421		0	0	0	0	0	0	0	0	-1.9077	0	0	0
SS1G_08976	turquoise	0.762287	1.49572e-05	40.1611	2105.85	2040.49	0	2091.35	1611.99	0	923.884	2439.41	60.2417	2009.56	1361.12	40.1611	2443.04	1170.08	0	2411.72	846.461	80.3222	2824.72	2187.03	80.3222	2697.91	2048.22	0	1630.47	1767.17		0	1.50286	0	0	0	0	0	0	-1.54991	0	1.13829	0
SS1G_09023	turquoise	0.426762	0.0375488	0	11.6161	64.0686	0	602.861	349.293	0	0	24.1149	42.4237	877.345	364.208	0	1242.04	586.494	0	185.362	747.586	0	161.034	1293.19	0	841.87	136.814	0	205.522	23.5302		0	0	0	0	0	0	0	0	-0.971076	0	2.44605	0
SS1G_09038	turquoise	0.533903	0.00720611	20.7253	416.155	1405.5	0	4066.4	2485.93	13.8169	291.362	1288.6	82.9014	4690.64	1743.87	62.176	5728.86	2326.11	82.9014	912.913	2295.3	75.9929	802.128	6210.83	89.8098	3388.17	979.654	0	1768.15	1597.84		0	4.12708	1.1247	0	0	0	0	0	-1.61656	0	1.35001	0.624945
SS1G_09040	turquoise	0.479891	0.017636	48.582	4070.51	3071.01	0	15560.7	15290.8	0	2235.2	4375.07	97.164	8253.18	8758.62	145.746	12453.3	13327.1	145.746	5042.68	5672.68	388.656	4946.52	4737.97	388.656	11396.8	10217.4	0	5267.32	5865.22		0	3.12364	1.98201	0	0	0	0	0	0	0	1.52523	-0.881603
SS1G_09049	turquoise	0.727158	5.68712e-05	0	47.839	72.3718	0	94.0844	36.6165	0	8.93159	68.6678	0	57.0359	40.2966	0	54.5613	38.3266	6.98859	76.7104	32.1918	6.98859	79.5829	117.219	0	58.7284	46.6854	0	50.0691	69.7717		0	0	0	0	0	0	0	0	-2.0449	0	0	0
SS1G_09088	turquoise	0.739575	3.63283e-05	0	113.518	107.698	0	90.1752	80.7451	0	21.6265	110.617	0	104.583	65.0481	0	140.919	75.4017	8.46091	124.43	46.6778	0	176.64	136.48	16.9218	100.227	167.613	0	120.657	79.7779		0	0	0	0	0	0	0	0	-1.72833	0	0	0
SS1G_09093	turquoise	0.772758	9.61088e-06	8.48474	111.515	65.8991	0	90.4292	69.8586	0	43.3748	81.3015	0	87.3984	68.4929	0	112.611	75.6141	0	107.148	54.9896	0	136.405	125.127	0	117.69	103.197	0	89.1559	51.7664		0	0	0	0	0	0	0	0	-1.36662	0	0	0
SS1G_09120	turquoise	0.488417	0.0154527	6.69352	168.614	262.824	0	627.029	781.57	0	153.981	363.629	40.1611	644.925	1783.1	20.0806	468.576	931.476	0	634.494	638.521	46.8546	452.853	1964.64	6.69352	666.175	469.654	0	443.927	138.602		0	2.34999	1.28064	0	0	0	0	0	-1.80191	0	0	-1.84149
SS1G_09248	turquoise	0.237426	0.263942	0	96.5125	221.222	0	2600.3	1133.26	0	163.809	33.8268	32.0434	2434.89	2213.06	96.1303	983.999	2584.72	0	1179.82	1259.77	64.0869	1266.4	592.08	96.1303	4123.49	416.305	0	124.625	290.289		0	4.3128	5.2429	0	1.18296	0	0	0	0	0	5.45994	0
SS1G_09262	turquoise	0.795828	3.32573e-06	0	2971.13	2603.39	0	2623.6	1718.9	56.1258	1841.07	3459.25	18.7086	2933.65	1503.06	93.543	3361.85	1447.1	18.7086	3486.05	1319.72	261.92	3851.52	2855.61	130.96	2981.44	2915.86	18.7086	2304.14	2445.43		0	0	0	0	0	0	0	0	-1.29401	0	0	0
SS1G_09270	turquoise	0.27418	0.1948	0	28.6038	71.3696	0	2008.64	508.246	0	44.5031	16.966	52.2327	2386.65	812.061	69.6436	1198.45	1997.21	0	1882.35	531.56	69.6436	1358.71	318.268	17.4109	2402.69	147.592	0	238.785	41.8466		0	5.82038	5.08154	0	0	-1.2753	0	0	0	0	3.7426	0
SS1G_09280	turquoise	0.717794	7.85221e-05	0	276.837	202.223	0	134.892	108.391	0	40.3795	188.577	10.5318	190.681	87.7163	10.5318	194.596	84.2304	0	255.335	100.128	5.26588	249.856	211.38	21.0635	178.073	204.999	5.26588	200.851	128.511		0	0	0	0	0	0	0	0	-1.25844	0	0	0
SS1G_09339	turquoise	0.360143	0.0838626	0	10.9966	10.8306	0	65.7066	65.7571	0	0	10.5991	0	50.1196	90.0555	0	58.7898	81.4467	10.0403	55.6386	37.1066	10.0403	49.3206	53.3241	0	109.787	54.5822	0	8.22087	11.1376		0	0	0	0	0	0	0	0	0	0	4.15101	0
SS1G_09368	turquoise	0.494147	0.0141136	12.0243	11.5234	11.6737	0	89.9321	63.0008	0	15.3673	12.2053	0	85.2714	88.5918	6.01214	127.515	113.34	6.01214	59.265	102.725	0	49.6696	102.624	0	96.7847	37.3927	0	13.5374	26.6769		0	0	0	0	0	0	0	0	0	0	3.24957	0
SS1G_09390	turquoise	0.626148	0.00106367	0	39.8427	27.626	0	10.8831	9.25773	0	7.43868	24.5775	0	31.822	16.0347	0	23.478	15.2952	0	38.1469	12.1584	2.91023	39.9633	28.6121	0	27.4025	44.1109	0	30.58	9.68489		0	0	0	0	0	0	0	0	0	0	0	-2.26816
SS1G_09411	turquoise	0.415821	0.0432879	0	3.6601	19.226	0	74.9822	76.7073	0	0	10.4929	0	44.4848	66.2284	0	56.8185	67.7083	0	37.9872	51.5502	0	38.8012	39.8445	0	35.188	55.0147	0	11.249	15.652		0	0	3.04668	0	0	0	0	0	0	0	0	0
SS1G_09423	turquoise	0.772673	9.64637e-06	36.7327	4174.01	3867.33	0	5185.56	4014.16	0	2957.55	4942.58	36.7327	5317.57	3548.88	146.931	5926.78	3097.27	73.4655	6051.87	2571.49	220.396	6524.59	5209.31	257.129	5850.08	5085.35	0	4127.98	3952.5		0	0	0	0	0	0	0	0	-1.19894	0	0	0
SS1G_09439	turquoise	0.77229	9.80763e-06	0	105.44	117.221	0	111.456	44.4194	0	33.7085	120.369	5.2751	110.346	65.5645	0	113.942	75.9401	0	141.945	44.3595	0	153.71	142.557	0	93.9991	97.6968	0	77.7455	84.8488		0	0	0	0	0	0	0	0	-1.86467	0	0	0
SS1G_09444	turquoise	0.612757	0.00145619	0	946.427	1203.8	0	2492.85	2300.73	0	883.495	966.345	0	2460.99	2416.94	49.3784	2557.2	2510.54	148.135	2223.26	1867.23	0	2491.76	2291.94	98.7568	2879.65	2320.39	0	1078.15	1013.34		0	0	1.42821	0	0	0	0	0	0	0	1.82908	-1.27608
SS1G_09468	turquoise	0.792451	3.9165e-06	0	121.044	98.6073	0	40.6288	50.4745	3.74637	33.5157	84.8776	0	65.3063	43.2036	3.74637	72.1467	35.527	0	88.0333	34.5141	3.74637	99.1263	86.8067	0	71.3098	94.4108	0	92.0246	62.3374		0	0	0	0	0	0	0	0	-1.51107	0	0	0
SS1G_09491	turquoise	0.715597	8.45404e-05	0	52.6272	76.4168	0	40.5586	30.3139	0	28.073	55.5185	0	58.7416	81.9752	2.74575	46.0886	32.626	2.74575	57.4977	56.1798	2.74575	43.8355	117.679	0	37.2516	33.016	0	48.5233	41.6265		0	0	0	0	0	0	0	0	-1.24718	0	0	0
SS1G_09570	turquoise	0.634436	0.000869432	0	69.4521	32.4919	0	26.6779	20.0238	0	0	42.4821	0	46.7909	22.8524	0	50.5386	15.8486	0	58.9189	14.8596	0	61.0608	50.8113	3.96327	36.9166	62.2632	0	49.4875	17.5857		0	0	0	0	0	0	0	0	-1.9542	0	0	0
SS1G_09604	turquoise	0.723066	6.55842e-05	1.76662	80.2976	34.3023	0	16.5161	13.8842	0	22.5778	39.594	0	35.6947	16.751	1.76662	30.8029	23.8174	0	54.7852	18.2623	0	49.8991	44.6871	7.06647	39.1712	51.6007	1.76662	79.4362	25.1495		0	0	0	0	0	0	0	0	-1.47144	0	0	0
SS1G_09608	turquoise	0.715928	8.36088e-05	0	2753.19	2881.27	0	4600.84	3050.25	22.1477	2236.12	2780.45	66.443	4675.02	3161.4	66.443	4867.45	3686.87	110.738	5214.94	3011.95	132.886	4282.58	3428.68	199.329	4202.21	2924.34	44.2953	2831.97	2813.07		0	1.36511	0	0	0	0	0	0	-0.367408	0	0	0
SS1G_09609	turquoise	0.693816	0.000169853	29.2435	2962.67	3312.28	0	6195.19	4645.86	0	3214.16	3203.46	204.705	6351.26	4140.55	58.4871	6834.08	5172.14	29.2435	5857.33	2936.89	175.461	5357.57	4029.47	116.974	6134.79	3907.07	58.4871	3336.24	3373.73		0	1.27092	0	0	0	0	0	0	-0.636751	0	1.29054	0
SS1G_09626	turquoise	0.857857	8.41814e-08	7.36451	336.753	440.111	0	301.566	232.895	7.36451	254.124	435.365	7.36451	312.19	301.024	14.729	348.81	307.119	0	466.969	272.965	36.8225	442.339	390.767	0	306.454	310.787	0	299.991	351.284		0	0	0	0	0	0	0	0	-0.698044	0	0	0
SS1G_09677	turquoise	0.755005	2.00843e-05	0	549.829	544.814	0	494.933	449.767	0	194.42	607.778	0	600.278	362.561	0	665.097	333.713	0	637.121	242.814	0	658.966	575.705	0	613.007	553.672	0	469.171	388.129		0	0	0	0	0	0	0	0	-1.42593	0	0	0
SS1G_09681	turquoise	0.666582	0.000375407	0	135.995	107.154	0	47.9319	107.93	0	102.381	122.297	0	170.112	102.647	32.0434	179.288	93.3575	0	118.665	34.3262	0	212.856	119.92	16.0217	238.455	203.724	0	137.743	65.1669		0	0	0	0	0	0	0	0	-1.98514	0	0	0
SS1G_09708	turquoise	0.700592	0.000137602	0	118.985	88.6144	0	77.913	61.2644	0	30.4309	95.7106	11.9055	103.767	54.9181	5.95273	127.804	48.2886	0	129.412	37.6231	0	137.568	105.58	0	107.279	131.364	0	122.663	49.525		0	0	0	0	0	0	0	0	-1.66909	0	0	0
SS1G_09744	turquoise	0.811674	1.48032e-06	4.46897	616.722	573.671	0	144.56	153.87	0	296.995	440.922	4.46897	242.914	205.574	13.4069	154.098	147.051	13.4069	401.002	229.792	4.46897	374.195	518.301	13.4069	232.116	371.422	4.46897	416.227	238.781		0	0	-1.34208	0	0	0	0	0	-1.35391	0	0	0
SS1G_09745	turquoise	0.737622	3.90441e-05	0	335.052	252.715	0	310.933	234.847	0	80.1982	336.316	0	335.622	235.86	10.4586	435.48	209.114	10.4586	393.438	167.495	62.7517	437.86	351.361	0	366.379	384.986	10.4586	286.16	284.241		0	0	0	0	0	0	0	0	-1.24928	0	0	0
SS1G_09787	turquoise	0.58394	0.00273647	0	33.96	107.032	0	235.219	116.042	0	0	76.2557	0	190.932	224.76	0	147.551	157.9	0	223.75	105.341	0	249.24	321.258	0	182.978	86.5262	0	80.9997	75.3427		0	0	0	0	0	0	0	0	-1.78911	0	0	0
SS1G_09799	turquoise	0.364694	0.079744	0	49.769	156.858	0	2296.49	510.184	0	33.1855	44.2799	0	2361.96	1417.38	25.9662	1030.51	1343.93	0	1690.74	365.781	103.865	1617.61	277.097	25.9662	2326.66	163.89	0	2735.56	38.4056		0	6.43695	3.70302	0	1.07246	0	0	0	0	0	0	0
SS1G_09816	turquoise	0.385015	0.0631909	0	0	0	0	22.4681	25.4834	0	0	0	0	34.2763	27.7146	0	27.1017	42.1024	0	37.5629	26.1737	8.01086	50.0838	32.0578	0	59.2082	11.0719	0	0	0		0	0	0	0	0	0	0	0	0	0	4.82917	0
SS1G_09870	turquoise	0.749833	2.46124e-05	18.3664	486.129	1264.02	0	871.128	633.513	6.12212	312.969	1045.49	18.3664	791.183	1406.53	30.6106	767.135	1107.97	12.2442	828.577	737.148	24.4885	828.389	1015.52	36.7327	563.438	727.124	0	492.082	1077.54		0	1.80108	0	0	0	0	0	0	-0.642639	0	0	0
SS1G_09888	turquoise	0.681182	0.000247903	0	32.2604	23.2085	0	21.0721	17.254	5.12259	13.0936	27.8704	0	38.1539	17.7223	0	33.9941	28.6784	5.12259	41.7617	9.60316	5.12259	41.1767	37.5825	0	42.0102	57.5842	0	45.4385	24.624		0	0	0	0	0	0	0	0	-2.14893	0	0	0
SS1G_09902	turquoise	0.712143	9.48246e-05	5.24753	54.5997	52.0777	0	29.4355	17.6749	0	6.70647	52.839	0	43.2424	19.4993	0	38.9201	13.1901	0	60.1161	15.4587	5.24753	50.3829	51.9803	0	42.5036	39.1646	0	36.8793	42.6878		0	0	0	0	0	0	0	0	-1.92999	0	0	0
SS1G_09987	turquoise	0.758403	1.75254e-05	6.15968	371.05	194.021	0	70.256	168.283	0	165.317	198.076	6.15968	147.884	118.39	0	161.101	101.342	6.15968	184.456	73.2433	0	217.308	194.611	6.15968	170.879	321.239	0	310.174	126.409		0	0	0	0	0	0	0	0	-1.59028	0	0	-1.42639
SS1G_09999	turquoise	0.871671	2.92412e-08	15.6337	75.6253	100.062	0	67.2332	44.8565	0	59.9405	99.4455	5.21122	78.8667	36.0578	0	65.774	53.586	0	94.1318	41.0311	5.21122	101.814	108.777	0	63.3141	66.7433	0	65.7812	85.7481		0	0	0	0	0	0	0	0	-1.58703	0	0	0
SS1G_10135	turquoise	0.577289	0.0031398	8.01086	122.834	260.972	0	831.318	563.632	0	30.7142	277.77	16.0217	874.681	416.746	8.01086	887.059	588.518	16.0217	328.675	373.297	0	386.36	949.069	24.0326	579.916	211.474	0	262.368	306.581		0	5.08263	1.19759	0	0	0	0	0	-1.52664	0	1.55599	0
SS1G_10150	turquoise	0.726743	5.77069e-05	0	63.3311	41.9617	0	23.5895	37.3788	0	33.5909	43.1134	0	63.7272	24.9219	0	61.56	28.228	0	65.2628	14.6411	0	92.1386	58.1742	0	63.8666	83.0673	0	86.0824	34.9873		0	0	0	0	0	0	0	0	-2.17081	0	0	0
SS1G_10229	turquoise	0.569617	0.00366654	10.3865	472.095	376.458	0	365.109	654.98	0	39.8226	317.128	10.3865	513.541	759.926	10.3865	335.169	733.377	10.3865	508.606	865.636	10.3865	483.543	887.995	62.319	541.572	1090.53	0	1045.33	384.056		0	0	1.22311	0	0	0	0	0	0	0	0	-1.58647
SS1G_10239	turquoise	0.717532	7.922e-05	0	1630.16	1380.91	0	721.599	832.238	47.0638	360.892	1179.02	47.0638	1068.4	802.056	47.0638	1261.53	572.672	23.5319	1326.6	432.322	0	1521.13	1078.3	70.5957	1577.23	1564.4	0	1416.17	1022.4		0	0	0	0	0	0	0	0	-1.49903	0	0	0
SS1G_10246	turquoise	0.774911	8.75023e-06	4.30913	205.301	258.448	0	287.643	211.261	4.30913	77.1004	338.372	12.9274	267.687	308.651	8.61827	254.56	263.891	0	351.989	227.344	4.30913	256.417	354.04	4.30913	179.313	222.546	4.30913	207.874	345.76		0	2.22368	0	0	0	0	0	0	-0.819486	0	0	0
SS1G_10282	turquoise	0.728528	5.41918e-05	10.3154	350.234	431.742	0	262.312	185.304	0	79.0996	407.098	0	363.719	200.906	10.3154	375.825	179.142	0	497.428	157.466	0	506.718	396.236	0	347.783	380.663	0	287.167	270.812		0	0	0	0	0	0	0	0	-1.51177	0	0	0
SS1G_10315	turquoise	0.818569	1.01641e-06	40.7038	2791.87	2794.75	0	1908.41	1468.11	0	1300.51	2956.61	71.2317	2214.91	1255.65	50.8798	2477.38	1106.83	10.176	2825.49	891.147	30.5279	2822	2219.86	50.8798	2310.92	2060.9	10.176	2330.87	2378.03		0	0	0	0	0	0	0	0	-1.49718	0	0	0
SS1G_10336	turquoise	0.586543	0.002591	0	2694.16	2848.46	0	5707.09	5326.32	0	1090.7	3265.33	75.3021	4838.93	3914.2	100.403	6310.1	3031.31	75.3021	4776.09	1653.66	175.705	6109.03	4508.37	75.3021	7898.54	4616.36	50.2014	2264.16	2747.28		0	2.71172	0	0	0	0	0	0	-1.62739	0	2.21435	-0.829586
SS1G_10408	turquoise	0.856883	9.03175e-08	0	273.258	366.024	0	354.544	331.049	0	289.873	371.311	0	324.929	275.514	0	349.433	325.483	9.07254	359.666	261.437	9.07254	331.212	422.455	9.07254	319.66	341.487	9.07254	297.759	310.31		0	0	0	0	0	0	0	0	-0.87278	0	0	0
SS1G_10489	turquoise	0.71368	9.01221e-05	0	623.353	831.189	0	1427.65	1500.83	35.0242	760.951	836.169	35.0242	1384.81	1274.54	0	1453.79	1476.61	0	1203.72	1106.82	105.073	1493.69	1312.48	70.0485	1641.84	1321.53	0	822.087	925.977		0	0	0	0	0	0	0	0	0	0	1.40969	0
SS1G_10490	turquoise	0.756525	1.89014e-05	0	608.739	549.268	0	925.256	738.09	0	549.931	658.073	0	823.962	877.581	0	928.505	1130.75	0	867.443	685.666	35.8581	836.688	883.126	35.8581	1078.26	863.998	0	587.205	689.472		0	0	0	0	0	0	0	0	0	0	1.28851	0
SS1G_10493	turquoise	0.803399	2.27958e-06	133.87	3706.76	3700.47	0	3050.66	2351.6	0	2266.94	4662.23	150.604	3439.42	2227.8	117.137	3910.61	1902.34	66.9352	4575.92	1642.01	150.604	4382.81	3533.45	50.2014	3959.44	3537.05	50.2014	3135.35	3412.44		0	0	0	0	0	0	0	0	-1.28606	0	0	0
SS1G_10512	turquoise	0.791433	4.11202e-06	44.5136	3197.4	2753.01	0	2225.05	1799.18	0	1536.01	3114.65	118.703	2465.42	1528.6	74.1893	2876.74	1169.74	29.6757	3123.74	1052.24	89.0271	3170.61	2525.76	59.3514	2976.02	2562.09	14.8379	2212.14	2562.2		0	0	0	0	0	0	0	0	-1.4437	0	0	0
SS1G_10519	turquoise	0.700806	0.00013668	13.4468	335.052	324.919	0	208.686	231.492	0	68.7413	282.811	0	278.087	130.948	0	405.93	185.898	0	361.116	128.202	0	424.85	302.606	26.8936	397.541	423.12	0	334.89	203.858		0	0	0	0	0	0	0	0	-1.41947	0	0	0
SS1G_10520	turquoise	0.746082	2.84381e-05	0	645.79	735.666	0	1073.27	1371.86	0	762.64	916.072	28.4159	1101.01	1347.19	0	1356.97	1178.52	0	1114.39	957.345	28.4159	1256.28	1198.21	56.8318	1556.46	1227.97	0	990.77	835.322		0	0	0	0	0	0	0	0	0	0	1.06339	0
SS1G_10526	turquoise	0.615062	0.00138094	0	150.501	99.6103	0	59.6087	69.9398	0	7.02466	83.4653	5.4965	107.573	44.3704	0	123.015	42.0757	5.4965	115.686	37.3892	10.993	153.411	109.844	5.4965	154.151	148.138	0	127.513	49.7941		0	0	0	0	0	0	0	0	-1.7352	0	0	-1.65373
SS1G_10529	turquoise	0.817474	1.08009e-06	0	174.266	150.904	0	186.162	135.602	0	104.694	168.35	0	172.258	150.182	6.30143	161.528	186.47	0	192.73	102.605	12.6029	155.475	184.614	12.6029	152.482	154.735	0	151.346	147.958		0	0	0	0	0	0	0	0	-1.02785	0	0	0
SS1G_10556	turquoise	0.660209	0.000446867	0	101.326	72.4106	0	83.6754	57.9736	0	0	90.8491	8.60595	112.513	77.1904	0	136.616	63.9119	0	135.275	41.9466	8.60595	143.158	109.058	0	128.956	90.7942	0	74.575	68.4168		0	0	0	0	0	0	0	0	-1.55891	0	0	0
SS1G_10576	turquoise	0.708561	0.000106629	0	942.564	946.908	0	1072.76	1341.98	0	366.62	859.572	0	1088.77	1154.18	28.6865	1261.65	1284.79	28.6865	964.505	786.691	57.373	1069.68	1139.47	57.373	1365.07	1091.64	0	743.793	869.795		0	0	0	0	0	0	0	0	-0.714945	0	1.28775	0
SS1G_10585	turquoise	0.793939	3.64564e-06	32.9189	2564.37	2918.95	0	2394.37	1897.25	82.2974	1472.49	3436.34	131.676	2717.91	1615.51	32.9189	3064.78	1521.37	32.9189	3527.4	1251.87	82.2974	3846.05	2919.72	115.216	3101.29	2851.96	0	2498.83	2467.93		0	0	0	0	0	0	0	0	-1.40219	0	0	0
SS1G_10594	turquoise	0.742371	3.27279e-05	0	226.201	205.265	0	152.732	116.374	4.64112	106.766	188.816	0	90.0969	120.721	0	112.326	144.232	0	118.703	179.48	4.64112	80.3126	116.367	0	50.7489	139.196	0	116.853	307.186		0	0	0	0	0	0	0	0	0	0	0	1.06116
SS1G_10601	turquoise	0.717691	7.8795e-05	0	91.6382	94.421	0	127.562	74.6692	0	16.4509	107.663	0	119.332	72.5722	0	152.418	92.6534	12.8722	135.804	50.3304	0	153.768	133.231	12.8722	118.597	94.8844	12.8722	68.5072	85.674		0	0	0	0	0	0	0	0	-1.58488	0	0	0
SS1G_10624	turquoise	0.744475	3.02305e-05	0	66.388	88.5229	0	112.466	70.6722	0	35.754	76.1042	0	97.1654	63.3296	0	87.3656	60.1981	0	118.509	43.4551	0	115.042	134.529	0	71.756	57.3547	4.66267	54.7209	71.5497		0	0	0	0	0	0	0	0	-1.81077	0	0	0
SS1G_10627	turquoise	0.730086	5.12783e-05	27.3826	4716.03	5204.62	0	6021.11	4703.77	27.3826	2379.7	6192.67	109.53	6760.72	4417.4	191.678	7717.5	3763.65	54.7652	7449.93	2739.73	164.295	8749.31	6901.47	82.1477	7967.85	6575.1	0	4218.8	4758.8		0	1.66346	0	0	0	0	0	0	-1.51332	0	1.3291	-0.547248
SS1G_10634	turquoise	0.589784	0.00241915	0	201.575	167.131	0	330.182	355.647	4.81164	116.838	157.071	19.2465	452.548	429.11	4.81164	313.671	440.897	0	456.362	410.549	33.6814	454.457	454.398	19.2465	529.544	432.487	0	264.946	173.469		0	0	1.35575	0	0	0	0	0	0	0	1.4108	-1.39881
SS1G_10635	turquoise	0.76809	1.17386e-05	0	81.5091	101.405	0	51.2665	37.38	3.91688	35.0411	90.9672	0	92.4865	43.6643	0	74.9207	41.1716	0	113.328	40.071	3.91688	112.821	109.722	0	70.5896	64.6022	0	64.6765	56.4847		0	0	0	0	0	0	0	0	-1.63367	0	0	0
SS1G_10651	turquoise	0.860533	6.91981e-08	10.6434	944.229	978.202	0	606.982	543.716	21.2868	489.691	979.239	10.6434	665.394	645.072	21.2868	668.916	599.511	21.2868	859.192	608.847	53.217	827.027	945.716	10.6434	689.669	639.904	10.6434	685.556	678.883		0	0	0	0	0	0	0	0	-0.815776	0	0	0
SS1G_10653	turquoise	0.711619	9.64776e-05	0	81.3648	104.907	0	109.862	53.0775	0	25.8936	98.7149	0	138.062	83.0749	0	141.482	84.1063	0	153.659	40.5141	0	175.678	129.793	6.75355	156.584	96.1422	0	89.3973	99.889		0	0	0	0	0	0	0	0	-1.86016	0	0	0
SS1G_10675	turquoise	0.825153	6.99293e-07	0	37.0293	55.7005	0	44.8261	50.6119	0	62.8492	49.9171	0	58.4485	23.6297	6.14711	51.1911	33.7118	6.14711	54.3721	30.2911	0	76.8632	89.1351	6.14711	56.0136	40.2145	0	47.3958	25.0028		0	0	0	0	0	0	0	0	-1.73755	0	0	0
SS1G_10705	turquoise	0.350179	0.0934377	0	4.15488	11.4581	0	182.531	51.1102	0	0	7.39326	0	255.297	156.195	12.6452	137.555	153.144	0	314.928	60.9571	12.6452	258.913	67.7836	5.05808	175.911	31.8084	0	70.0603	15.43		0	3.77893	2.96606	0	0	0	0	0	0	0	1.73992	0
SS1G_10715	turquoise	0.267316	0.206663	0	4.99239	0	0	774.57	133.743	0	0	2.66506	7.29318	688.545	282.689	10.9398	301.304	380.389	0	409.984	107.621	7.29318	411.593	133.498	3.64659	332.653	61.3202	0	10.4503	13.4838		0	5.33622	5.82588	0	1.06817	0	0	0	0	0	5.40415	-2.26597
SS1G_10716	turquoise	0.28955	0.169944	0	5.66834	13.3987	0	3924.98	1196.99	0	13.2286	4.20264	82.8064	4283.66	2285.21	82.8064	2493.01	2518.97	20.7016	2489.62	533.342	103.508	2541.14	884.432	31.0524	2886.15	518.832	0	50.8507	55.4967		0	8.53709	8.33063	0	0	0	0	0	-0.91014	0	6.23847	-3.30563
SS1G_10717	turquoise	0.313078	0.136322	0	3.46531	5.46083	0	1249.45	293.657	12.6558	0	3.08311	0	879.45	520.549	0	803.625	727.324	0	757.298	116.594	0	729.07	124.114	25.3116	535.607	146.931	0	52.6757	28.078		0	4.23087	6.75033	0	0	0	0	0	0	0	3.75771	0
SS1G_10729	turquoise	0.692431	0.000177203	0	91.463	82.6277	0	88.3028	35.5638	0	18.4011	84.8829	0	97.4282	39.1118	0	75.3139	44.0869	2.87962	145.306	41.7985	0	120.88	115.023	0	71.1386	65.6695	0	75.6461	64.4193		0	0	0	0	0	0	0	0	-1.64085	0	0	0
SS1G_10739	turquoise	0.791169	4.16397e-06	103.356	3044.27	3093.1	0	2746.98	2561.21	0	1792.67	3714.47	59.0605	2894.4	2270.31	147.651	3592.71	1646.48	14.7651	3552.15	1310.44	118.121	3793	2945.23	132.886	3677.5	2954.27	14.7651	2519.66	2855.38		0	0	0	0	0	0	0	0	-1.34878	0	0	0
SS1G_10753	turquoise	0.790837	4.23035e-06	138.631	2736.49	2884.85	0	2563.85	2084.73	25.2057	1336.86	3414.08	75.6172	2792.08	1808.65	25.2057	3238.77	1542.16	12.6029	3332.81	1236.66	138.631	3676.53	2857.62	88.22	3110.88	2760.27	12.6029	2323.51	2637.61		0	1.26367	0	0	0	0	0	0	-1.38881	0	0	0
SS1G_10754	turquoise	0.846401	1.86704e-07	0	133.603	133.612	0	49.1264	68.4787	0	59.9613	115.82	0	85.5029	68.5335	0	105.004	70.758	0	102.997	30.1557	0	129.901	118.215	9.38344	120.655	97.6999	0	108.843	81.5371		0	0	0	0	0	0	0	0	-2.15136	0	0	0
SS1G_10769	turquoise	0.706303	0.000114713	20.773	3179.53	3150.6	0	4152.14	3541.17	20.773	1460.16	4461.73	20.773	4426	3106.25	83.092	5311.35	2314.05	62.319	4895.68	1771.33	83.092	5758.45	4119.51	145.411	5886.84	4158.27	41.546	2820.61	3203.03		0	1.83194	0	0	0	0	0	0	-1.39809	0	1.47323	-0.45738
SS1G_10816	turquoise	0.802816	2.34811e-06	8.18501	320.485	287.836	0	159.165	127.124	0	104.606	303.748	0	218.56	130.049	24.555	267.323	114.09	0	283.049	99.0796	0	286.932	235.349	32.74	251.097	208.907	0	227.861	231.529		0	0	0	0	0	0	0	0	-1.42859	0	0	0
SS1G_10880	turquoise	0.759633	1.66731e-05	0	246.806	283.595	0	82.8648	154.612	0	9.59979	230.565	7.51143	138.676	170.358	0	170.065	211.119	7.51143	110.866	22.5303	7.51143	182.814	214.868	0	209.139	230.473	0	291.626	163.87		0	0	0	0	0	0	0	0	-3.43396	0	0	0
SS1G_10900	turquoise	0.611006	0.0015157	0	310.808	418.442	0	1087.96	715.83	0	159.92	545.799	35.7517	1208.2	645.925	17.8759	640.815	1098.8	0	1095.85	544.32	71.5035	825.225	741.188	17.8759	708.564	279.184	8.93793	749.514	394.939		0	3.09041	0	0	0	0	0	0	-0.625834	0	0	0
SS1G_10919	turquoise	0.509561	0.0109762	3.92198	104.167	123.537	0	271.333	107.883	0	15.0372	165.929	19.6099	563.721	229.662	7.84397	353.657	102.167	11.766	703.006	184.231	11.766	554.331	475.209	3.92198	326.406	124.494	0	362.607	76.1361		0	4.49767	0	0	0	1.19161	0	0	-1.5475	0	0	0
SS1G_10936	turquoise	0.440092	0.031388	17.7704	352.766	151.437	0	1393.88	480.501	0	147.622	287.885	8.8852	573.781	256.163	8.8852	890.229	563.417	8.8852	508.474	249.376	8.8852	391.827	246.044	26.6556	484.882	567.763	0	234.622	348.256		0	3.56334	0	0	0	0	0	0	0	0	1.45904	0
SS1G_10952	turquoise	0.688193	0.000201439	0	101.507	233.275	0	352.361	462.467	0	355.34	196.929	0	367.177	344.388	30.8932	434.14	395.321	30.8932	353.914	258.96	15.4466	351.797	432.698	30.8932	394.106	300.309	0	125.421	142.79		0	0	0	0	0	0	0	0	-0.92108	0	2.06355	0
SS1G_10959	turquoise	0.719732	7.35285e-05	0	2646.85	2972.13	0	4151.96	3001.67	0	2327.61	2724.66	46.699	4532.78	2701.66	70.0485	4411.51	3091.94	23.3495	4450.34	2147.36	93.3979	3967.54	2931.24	93.3979	4238.75	2402.09	0	2429.62	2607.41		0	1.15915	0	0	0	0	0	0	-0.6294	0	1.21465	0
SS1G_10960	turquoise	0.672007	0.000322614	108.348	2088.56	2122.49	0	3735.76	2412.67	0	1495.49	2190.78	43.3393	3988.62	2343.48	216.697	4221.02	2832.36	65.009	4226.01	1900.02	65.009	3449.86	2852.04	108.348	3846.04	2321.13	0	1990.16	1983.14		0	1.64499	0	0	0	0	0	0	-0.766433	0	1.36223	0
SS1G_10974	turquoise	0.699646	0.000141757	0	583.074	329.453	0	288.149	348.666	0	89.5236	474.398	0	490.65	265.679	14.0097	581.518	254.504	0	559.123	174.84	0	630.323	435.36	14.0097	517.728	588.636	14.0097	417.735	305.637		0	0	0	0	0	0	0	0	-1.49662	0	0	0
SS1G_10975	turquoise	0.869682	3.42984e-08	7.61589	159.527	209.493	0	148.098	106.171	0	102.2	213.981	7.61589	156.897	116.127	0	128.827	113.118	3.80794	153.8	135.022	0	142.418	241.184	3.80794	109.108	119.471	0	159.013	185.862		0	0	0	0	0	0	0	0	-1.01739	0	0	0
SS1G_10985	turquoise	0.615959	0.00135258	0	95.1627	5.68041	0	36.4307	64.0491	0	0	30.3604	0	22.9485	7.42215	0	39.0562	52.3432	0	49.9446	31.5897	0	41.1527	34.9915	5.26588	7.99728	56.5263	0	128.271	65.2291		0	0	0	0	0	0	0	0	0	0	-3.5918	0
SS1G_10997	turquoise	0.807343	1.86038e-06	12.2942	434.253	342.16	0	211.487	170.24	0	188.548	410.318	0	259.122	121.299	24.5884	244.757	154.512	12.2942	424.496	142.895	0	314.316	304.912	36.8827	256.418	249.217	0	390.911	279.577		0	0	0	0	0	0	0	0	-1.27389	0	0	0
SS1G_11000	turquoise	0.784336	5.73297e-06	0	27.3094	39.808	0	32.6357	26.1286	0	44.6136	33.2064	0	42.6752	28.7547	0	36.987	29.0583	0	58.4588	27.245	0	72.3774	64.058	0	28.2747	20.4477	0	23.1382	17.5178		0	0	0	0	0	0	0	0	-1.41384	0	0	0
SS1G_11015	turquoise	0.740796	3.47158e-05	0	146.937	117.021	0	85.2352	102.577	5.77028	58.9964	150.411	5.77028	126.648	173.752	0	105.116	126.581	5.77028	164.493	115.591	5.77028	135.928	179.743	0	133.202	126.008	0	93.3116	90.6799		0	0	0	0	0	0	0	0	-0.817352	0	0	0
SS1G_11035	turquoise	0.748713	2.57039e-05	97.164	4911.21	5328.68	0	6514.95	4879.96	77.7312	3129.28	6326.3	97.164	6933.6	4223.06	136.03	7899.32	3579.07	38.8656	7582.66	2766.6	291.492	8513.22	6546.75	194.328	8115.95	6326.05	19.4328	5192.41	5058.64		0	1.38213	0	0	0	0	0	0	-1.42311	0	1.0561	-0.40339
SS1G_11036	turquoise	0.721399	6.94555e-05	25.3116	2702.94	3112.67	0	3748.35	2766.06	0	1746.84	3730.57	126.558	3764.49	2318.95	50.6233	4373.83	1859.52	50.6233	4549.19	1597.06	101.247	4948.07	3822.83	50.6233	4879.41	3956.65	25.3116	2385.09	3055.83		0	1.42572	0	0	0	0	0	0	-1.43967	0	1.44441	0
SS1G_11047	turquoise	0.867855	3.96201e-08	0	990.114	867.281	0	363.958	339.763	3.84685	452.306	595.709	11.5406	388.935	276.525	11.5406	469.017	504.565	3.84685	758.615	408.175	7.6937	619.299	593.821	7.6937	395.712	610.368	7.6937	651.737	634.404		0	0	0	0	0	0	0	0	-0.72129	0	0	0
SS1G_11139	turquoise	0.76707	1.2255e-05	40.4307	4118.18	4069.12	0	3760.96	2973.25	0	1679.32	4648.92	60.646	3842.66	2559.2	121.292	4679.51	2275.03	20.2153	4522.97	1577.6	303.23	5319.49	3785.21	121.292	4869.17	3527.88	40.4307	2993.17	3389.87		0	1.48744	0	0	0	0	0	0	-1.44309	0	1.11375	0
SS1G_11239	turquoise	0.461202	0.0233053	0	13.0704	16.4777	0	96.3955	47.3415	0	6.10066	17.8309	0	149.024	75.8448	0	82.6101	77.4454	0	203.736	38.3518	19.094	176.932	66.977	0	113.576	78.071	0	153.408	8.82537		0	0	0	0	0	0	0	0	0	0	0	-3.22589
SS1G_11251	turquoise	0.740436	3.51846e-05	111.559	3054.61	3229.94	0	3512.7	2793.11	22.3117	1425.75	3920.75	22.3117	3717.87	2332.87	66.9352	4598.67	2138.77	44.6235	4325.07	1557.16	111.559	5101.44	3941.85	89.2469	4601.55	4025.31	0	2394.71	3114.41		0	1.62507	0	0	0	0	0	0	-1.5204	0	1.35401	0
SS1G_11257	turquoise	0.719934	7.30223e-05	0	111.218	53.4893	0	51.2896	35.5355	0	13.4834	69.3943	5.2751	72.728	50.0183	0	83.0539	39.7781	0	81.5129	37.2959	0	98.3506	78.1847	0	90.7946	97.6968	0	93.2226	55.5906		0	0	0	0	0	0	0	0	-1.24832	0	0	0
SS1G_11339	turquoise	0.807076	1.88636e-06	10.3154	734.361	605.329	0	183.233	142.838	0	276.849	677.658	20.6307	266.454	113.671	0	275.158	134.356	0	333.084	114.37	0	354.703	246.66	0	286.164	244.746	0	601.08	448.175		0	0	-2.06945	0	0	0	0	0	-1.28927	0	0	0
SS1G_11343	turquoise	0.878949	1.5935e-08	8.097	527.658	691.764	0	227.097	195.453	8.097	527.756	680.523	24.291	259.195	232.401	8.097	266.556	234.053	8.097	369.745	201.233	16.194	328.141	330.026	8.097	260.694	248.44	0	526.511	494.007		0	0	-1.62309	0	0	0	0	0	-0.894163	0	0	0
SS1G_11425	turquoise	0.814661	1.26021e-06	0	149.667	131.581	0	58.633	36.0682	2.87687	47.7972	134.094	0	96.8792	49.0273	0	72.6216	42.0727	0	104.545	40.3718	0	95.712	98.7102	8.63061	70.7794	73.5592	2.87687	143.885	90.4201		0	0	-1.71772	0	0	0	0	0	-1.4703	0	0	0
SS1G_11433	turquoise	0.825915	6.69019e-07	12.1947	684.504	631.422	0	601.962	691.419	0	389.627	735.761	12.1947	528.541	609.398	12.1947	507.766	933.5	0	473.041	451.994	0	510.542	615.429	0	442.011	407.316	0	437.67	629.028		0	0	0	0	0	0	0	0	-0.625739	0	0	0
SS1G_11444	turquoise	0.893427	4.2086e-09	23.0811	774.185	739.472	0	364.677	332.565	0	368.727	839.678	11.5406	387.716	397.782	11.5406	432.477	454.899	23.0811	469.19	283.724	0	422.601	509.437	0	383.249	376.961	0	544.908	603.821		0	0	-1.15947	0	0	0	0	0	-1.02487	0	0	0
SS1G_11460	turquoise	0.79878	2.87568e-06	0	180.263	108.097	0	45.7532	43.6079	0	22.3376	140.984	5.82608	63.7055	42.5518	0	78.8412	25.2947	0	75.7467	29.0212	0	107.973	85.3436	5.82608	56.0377	80.5232	0	102.562	76.4769		0	0	0	0	0	0	0	0	-1.73662	0	0	0
SS1G_11472	turquoise	0.876134	2.02421e-08	5.47652	419.869	275.295	0	137.216	99.4042	5.47652	174.978	382.011	0	219.138	139.644	0	208.08	157.054	0	262.046	124.08	5.47652	280.638	249.327	0	199.058	196.799	0	331.077	227.815		0	0	-1.76551	0	0	0	0	0	-1.18722	0	0	0
SS1G_11485	turquoise	0.481608	0.0171772	0	90.5206	269.445	0	1164.17	948.552	0	46.9453	341.536	18.3664	800.4	790.731	0	1486.47	600.149	18.3664	141.902	462.357	36.7327	153.785	960.923	73.4655	697.324	341.844	0	190.483	563.672		0	4.95639	1.65042	0	-1.01727	0	0	0	-1.23586	0	2.28391	0
SS1G_11556	turquoise	0.675305	0.000293774	7.74315	182.334	105.244	0	59.3604	63.7527	0	9.89592	103.119	0	129.456	71.4358	7.74315	134.002	80.506	0	118.825	45.6212	7.74315	176.351	128.536	0	133.274	204.05	0	246.203	87.3258		0	0	0	0	0	0	0	0	-1.67485	0	0	0
SS1G_11603	turquoise	0.803923	2.21938e-06	0	121.991	73.1171	0	108.937	81.944	0	29.1999	122.142	3.80794	62.7589	84.8997	0	99.0978	71.3517	3.80794	87.0453	42.4239	0	94.3785	77.5099	3.80794	53.5902	95.6116	3.80794	103.67	126.724		0	0	0	0	0	0	0	0	-1.04995	0	0	0
SS1G_11613	turquoise	0.624779	0.00109909	3.93736	21.5619	28.8817	0	58.1605	14.7355	0	10.0641	33.8914	3.93736	76.4351	24.7211	3.93736	49.1836	22.043	0	76.5765	18.9804	0	69.4532	52.8135	0	60.1953	34.284	0	67.4326	36.3975		0	0	0	0	0	0	0	0	-1.65685	0	0	0
SS1G_11648	turquoise	0.777437	7.82844e-06	18.6507	492.803	440.603	0	217.956	268.729	9.32534	369.458	423.306	9.32534	490.63	341.741	9.32534	232.975	204.567	0	462.606	361.626	27.976	575.731	543.646	18.6507	487.186	206.219	0	503.305	208.615		0	0	0	0	0	0	0	0	-0.768619	0	0	0
SS1G_11716	turquoise	0.778879	7.34154e-06	0	111.088	183.016	0	216.085	179.442	0	47.1369	212.647	12.2942	234.768	129.176	12.2942	235.159	238.792	0	207.662	90.8734	12.2942	264.904	223.521	0	194.181	151.229	0	159.384	145.471		0	0	0	0	0	0	0	0	-1.47893	0	0	0
SS1G_11734	turquoise	0.790834	4.23093e-06	0	53.5731	46.0997	0	37.0653	24.0868	0	29.6117	45.3648	0	53.2406	24.7405	0	41.8731	31.1786	2.57443	61.1805	26.751	0	70.9917	56.0269	2.57443	52.6517	48.1538	0	53.7518	32.3657		0	0	0	0	0	0	0	0	-1.24698	0	0	0
SS1G_11816	turquoise	0.675396	0.000293013	0	152.154	185.279	0	180.649	141.794	0	32.281	190.239	6.31464	319.22	144.024	0	306.479	126.257	18.9439	297.439	131.231	6.31464	350.376	305.578	25.2586	290.258	190.261	0	240.422	109.742		0	0	0	0	0	0	0	0	-1.39988	0	0	0
SS1G_11824	turquoise	0.704958	0.000119782	11.6747	212.579	161.2	0	113.513	129.985	0	74.603	174.913	0	192.412	112.195	11.6747	262.048	115.381	0	261.273	74.726	5.83737	269.803	211.97	23.3495	230.495	285.336	0	199.945	126.27		0	0	0	0	0	0	0	0	-1.68463	0	0	-1.25699
SS1G_11839	turquoise	0.820671	9.03477e-07	0	357.962	295.586	0	97.7777	74.3681	0	80.1982	237.799	10.4586	111.874	76.3863	10.4586	119.757	69.3062	10.4586	151.022	52.0972	31.3759	200.832	144.161	10.4586	133.421	165.269	0	219.08	201.096		0	0	0	0	0	0	0	0	-1.64886	0	0	0
SS1G_11856	turquoise	0.794223	3.59578e-06	0	237.731	219.014	0	196.058	137.471	0	136.568	253.271	13.3574	219.614	137.779	13.3574	207.698	110.644	6.67868	298.217	110.179	13.3574	307.197	238.23	6.67868	234.639	213.229	0	220.56	191.389		0	0	0	0	0	0	0	0	-1.29296	0	0	0
SS1G_11897	turquoise	0.697105	0.000153461	0	71.9253	45.3376	0	29.4697	44.7847	0	22.3809	61.6224	0	64.754	32.9106	0	65.322	56.6899	0	87.7129	38.1447	0	97.7548	92.142	0	84.5149	107.841	0	75.6766	29.1391		0	0	0	0	0	0	0	0	-1.45283	0	0	-1.96871
SS1G_11899	turquoise	0.715616	8.4487e-05	0	563.101	560.206	0	640.882	555.858	0	185.839	597.146	20.773	729.162	713.346	41.546	873.062	562.493	0	835.686	457.296	20.773	918.383	708.651	20.773	803.42	678.53	0	446.478	541.519		0	0	0	0	0	0	0	0	-0.812397	0	1.25931	0
SS1G_11918	turquoise	0.83662	3.50908e-07	4.2186	183.661	128.329	0	108.065	89.9917	0	86.2636	138.74	0	146.074	115.137	0	125.704	107.002	4.2186	161.17	106.652	12.6558	172.848	156.94	0	115.322	140.323	0	150.543	109.972		0	0	0	0	0	0	0	0	-0.737757	0	0	0
SS1G_11951	turquoise	0.760168	1.63135e-05	0	62.4008	34.9503	0	26.6968	19.5242	2.74575	14.0365	46.1539	2.74575	45.2528	28.146	0	32.5121	22.9009	0	58.0829	24.7074	2.74575	56.7103	55.3465	2.74575	31.1357	46.9308	0	59.2022	31.9813		0	0	0	0	0	0	0	0	-1.344	0	0	0
SS1G_11986	turquoise	0.750266	2.42013e-05	0	161.395	107.334	0	107.18	110.298	0	27.6446	160.281	0	148.683	76.2203	5.40769	136.508	64.2562	0	160.784	63.7222	10.8154	179.307	159.899	5.40769	150.018	149.232	0	130.619	143.969		0	0	0	0	0	0	0	0	-1.50774	0	0	0
SS1G_12025	turquoise	0.742719	3.23027e-05	103.865	3121.23	3075.53	0	4160.88	2861.89	25.9662	2522.1	3685.77	25.9662	4188.98	2348.98	77.8987	4976.86	2002.55	51.9325	4391.5	1680.09	285.629	5276.07	4136.58	129.831	5271.13	3947.72	51.9325	2809.98	2832.41		0	0	0	0	0	0	0	0	-1.48035	0	1.3193	-0.559823
SS1G_12054	turquoise	0.673557	0.000308762	0	208.435	147.691	0	81.9199	76.8589	0	27.9965	144.533	0	170.537	85.6112	5.47652	178.151	53.1855	0	227.613	68.6399	5.47652	295.923	196.161	5.47652	187.968	153.654	0	186.838	68.8508		0	0	0	0	0	0	0	0	-1.69537	0	0	0
SS1G_12077	turquoise	0.606903	0.0016633	0	3477.04	3064.58	0	6079.99	5988.59	0	1881.01	4091.38	68.4564	5958.48	4798.08	102.685	7887.63	4082.77	68.4564	5548.06	2102.83	308.054	6912.78	5571.13	308.054	9966.75	6075.85	68.4564	2844.61	3417.23		0	2.01677	0	0	0	0	0	0	-1.58609	0	2.22064	-0.911094
SS1G_12151	turquoise	0.651488	0.000563576	2.80455	62.2013	27.2279	0	16.7806	9.44635	0	0	30.745	2.80455	27.7776	12.2182	0	35.7629	18.9053	2.80455	40.3482	10.9658	0	46.3398	33.7389	0	35.7778	50.0031	0	43.6303	18.1479		0	0	0	0	0	0	0	0	-1.80185	0	0	0
SS1G_12177	turquoise	0.802706	2.36129e-06	48.1933	2546.81	2625.35	0	2644.78	2177.88	24.0967	1847.77	3177.76	48.1933	2573.76	1750.68	48.1933	3179.35	1497.7	24.0967	3068.68	1324.22	24.0967	3543.01	2666.11	120.483	3271.64	2631.05	0	2020.69	2606.2		0	0	0	0	0	0	0	0	-1.19004	0	1.10691	0
SS1G_12183	turquoise	0.61954	0.0012442	145.161	1927.71	2215.71	0	4525.95	3707.75	0	1391.39	2658.11	145.161	4569.14	3180.62	72.5803	6162.3	2711.67	108.87	4176.76	1642.49	0	6069.19	4194.51	326.611	6716.54	4502.45	36.2902	2104.74	2207.4		0	2.0259	0	0	0	0	0	0	-1.53307	0	2.08582	-1.1092
SS1G_12211	turquoise	0.807703	1.82577e-06	60.8502	2774.14	2503.08	0	1446.87	1076.03	20.2834	933.216	2713.59	20.2834	1816.1	1008.41	60.8502	1854.09	838.917	20.2834	2430.68	858.27	70.9919	2228.26	1956.85	60.8502	1812.32	1711.01	10.1417	2011.62	2062.52		0	0	-1.15776	0	0	0	0	0	-1.36948	0	0	0
SS1G_12214	turquoise	0.727491	5.62108e-05	0	218.485	161.89	0	96.8308	116.682	0	33.7677	178.94	5.28436	169.578	100.889	5.28436	173.963	88.1484	0	198.79	71.6093	5.28436	248.373	187.32	10.5687	149.806	228.359	0	199.032	102.583		0	0	0	0	0	0	0	0	-1.56773	0	0	-1.23534
SS1G_12269	turquoise	0.788274	4.77492e-06	0	61.3368	73.6087	0	70.2388	39.3382	3.44632	26.4269	75.8408	0	41.5069	17.2221	3.44632	73.9917	27.5628	0	60.9665	17.5362	0	59.6372	57.9752	0	33.846	60.1753	0	48.2059	61.8049		0	0	0	0	0	0	0	0	-1.90555	0	0	0
SS1G_12298	turquoise	0.765954	1.28439e-05	0	90.3632	66.6791	0	75.4198	47.051	0	26.7792	83.7999	0	75.1275	63.0948	0	66.1172	43.0925	0	85.1327	33.1084	5.23841	84.8002	89.0281	5.23841	67.3571	97.4999	0	76.1324	76.5106		0	0	0	0	0	0	0	0	-1.60752	0	0	0
SS1G_12336	turquoise	0.524224	0.00854955	0	100.989	59.6791	0	68.9632	222.386	0	39.2808	93.1785	10.2452	86.0492	120.774	10.2452	143.975	179.094	0	131.563	83.9591	10.2452	160.132	141.725	0	271.77	294.057	0	111.149	87.1311		0	0	0	0	0	0	0	0	0	0	1.70163	-1.83567
SS1G_12341	turquoise	0.654275	0.000523718	0	313.761	282.539	0	501.982	624.897	0	167.37	502.48	0	518.836	667.026	32.74	762.563	512.471	0	582.67	429.637	0	581.174	617.891	32.74	818.759	641.05	0	326.154	332.918		0	0	0	0	0	0	0	0	0	0	1.73963	0
SS1G_12347	turquoise	0.699994	0.000140218	0	51.8163	40.8276	0	47.9162	21.3944	0	5.03863	34.2559	0	26.553	23.2379	0	38.988	23.4232	0	52.7284	24.4956	3.94252	47.5365	60.2843	0	31.5341	32.6941	3.94252	29.8598	23.3249		0	0	0	0	0	0	0	0	-1.47971	0	0	0
SS1G_12462	turquoise	0.752723	2.19826e-05	0	26.3777	18.0126	0	56.44	46.8692	0	41.0396	25.5546	0	61.0656	46.9067	0	65.1827	74.1114	0	44.4872	12.0398	0	44.4545	52.5124	0	32.5121	35.2099	0	34.6188	28.4971		0	0	0	0	0	0	0	0	-2.3053	0	0	0
SS1G_12477	turquoise	0.803369	2.28298e-06	14.9855	2170.59	2052.97	0	1784.87	1259.06	14.9855	1072.5	2563.97	44.9565	1876.07	1177.06	44.9565	2133.2	910.861	14.9855	2323.6	923.853	74.9275	2549.68	2135.56	89.9129	2292.53	1966.92	29.971	1896.73	1931.08		0	0	0	0	0	0	0	0	-1.38933	0	0	0
SS1G_12479	turquoise	0.778521	7.45972e-06	54.7652	2879.1	2477.26	0	2532.69	1947.09	18.2551	1726.45	3262.73	127.785	2742.47	1686.49	127.785	3173.46	1656.05	18.2551	3403.49	1162.58	164.295	3743.88	2915.35	127.785	3622.59	2977.21	36.5101	2225.86	2369.28		0	0	0	0	0	0	0	0	-1.5068	0	1.1144	0
SS1G_12483	turquoise	0.78035	6.87259e-06	0	750.695	458.71	0	221.444	202.419	0	238.36	456.625	9.32534	438.907	234.2	18.6507	444.109	234.4	9.32534	555.028	178.316	0	554.909	432.152	9.32534	445.643	524.141	18.6507	656.015	362.059		0	0	0	0	0	0	0	0	-1.45756	0	0	0
SS1G_12502	turquoise	0.763894	1.39958e-05	173.774	3626.76	3911.53	0	3411.69	3146.95	19.3082	1529.94	4589.27	57.9247	3784.98	2439.41	135.158	4748.41	2053.82	57.9247	4473.31	1600.92	96.5411	4938.52	3833.81	115.849	4646.78	3752.97	0	3092.05	3344.86		0	1.48122	0	0	0	0	0	0	-1.44032	0	0	0
SS1G_12503	turquoise	0.826191	6.58318e-07	0	2553.62	2793.96	0	1900.42	1498	32.2148	1461.58	2792.55	32.2148	2156.92	1444.74	48.3222	2653.4	1220.14	0	2601.41	867.92	96.6444	2810.7	2201.54	32.2148	2687.59	2042.94	16.1074	2161.82	2418.11		0	0	0	0	0	0	0	0	-1.52333	0	0	0
SS1G_12522	turquoise	0.634055	0.000877639	0	327.472	334.476	0	927.623	389.569	0	169.832	571.917	0	754.602	408.655	0	858.792	384.628	0	554.655	185.059	0	771.458	583.21	88.5907	887.981	483.649	0	344.551	368.524		0	0	0	0	0	0	0	0	-1.83648	0	1.77755	0
SS1G_12540	turquoise	0.652394	0.000550342	0	52.5118	40.5642	0	26.7186	17.5915	0	4.80589	37.5593	7.52081	40.8203	18.3098	0	39.1443	22.3413	3.7604	61.7138	21.35	3.7604	65.0723	53.8768	0	42.2608	58.7297	3.7604	69.5335	19.4665		0	0	0	0	0	0	0	0	-1.51588	0	0	0
SS1G_12551	turquoise	0.661339	0.000433409	0	38.903	20.5554	0	7.81353	9.38344	0	6.40874	15.338	0	22.3831	8.78137	0	21.3148	9.54887	0	32.1526	7.96817	0	30.9778	20.9757	0	20.3083	30.9572	0	32.5048	13.2885		0	0	0	0	0	0	0	0	-1.57684	0	0	0
SS1G_12558	turquoise	0.689289	0.00019491	0	42.8552	26.1865	0	79.4332	37.0575	0	20.411	38.1286	0	37.9636	24.5569	0	35.3279	39.4138	0	50.3784	46.8773	0	54.2037	53.4175	0	34.9268	35.6118	0	136.215	53.7393		0	0	0	0	0	0	0	0	0	0	-1.55174	0
SS1G_12568	turquoise	0.719498	7.4114e-05	0	211.166	152.571	0	116.993	58.8138	0	29.7547	169.207	0	143.429	63.3931	0	112.467	63.8407	0	222.679	72.0154	5.82045	198.517	174.189	5.82045	107.253	144.668	0	179.906	102.767		0	0	-1.34783	0	0	0	0	0	-1.45472	0	0	0
SS1G_12793	turquoise	0.555637	0.00481885	0	42.7328	97.6441	0	99.2165	68.6288	0	59.837	81.7424	7.80333	77.9061	286.964	0	79.1987	93.6135	7.80333	74.4269	80.2486	0	87.1183	142.836	7.80333	69.5253	67.9462	0	64.9576	77.9057		0	0	0	0	0	1.63911	0	0	0	0	0	0
SS1G_12839	turquoise	0.665556	0.000386196	2.49551	666.218	432.328	0	253.37	260.569	4.99103	153.088	361.723	9.98205	327.843	764.23	14.9731	265.618	514.644	9.98205	658.473	450.984	17.4686	482.266	516.957	12.4776	257.968	519.318	0	515.933	357.567		0	0	0	0	0	0	0	0	-0.377416	0	-0.588249	-0.61924
SS1G_12842	turquoise	0.719167	7.49528e-05	0	42.8977	47.9747	0	85.9919	28.3708	0	45.2124	43.5016	0	48.4537	34.9688	0	66.418	48.5031	0	76.7473	13.5347	0	48.5231	48.6883	0	36.8412	43.3069	0	102.071	26.1622		0	0	0	0	0	0	0	0	-2.02737	0	0	0
SS1G_12843	turquoise	0.854858	1.04374e-07	0	286.59	249.648	0	219.626	139.276	0	148.63	316.838	5.81483	229.45	105.056	5.81483	228.501	140.181	5.81483	282.882	135.171	11.6297	260.971	324.915	5.81483	197.814	188.864	5.81483	219.012	258.014		0	0	0	0	0	0	0	0	-1.44573	0	0	0
SS1G_12872	turquoise	0.684685	0.000223641	5.06233	113.662	98.2949	0	79.5105	67.257	0	25.8791	90.0269	0	124.747	51.8927	0	126.472	45.1143	0	148.627	41.4857	0	161.074	126.427	0	101.996	70.2005	0	67.7013	51.4764		0	0	0	0	0	0	0	0	-1.78807	0	0	0
SS1G_12876	turquoise	0.79508	3.44927e-06	51.6357	3143.45	2911.28	0	2513.48	1955	17.2119	1341.83	3631.17	86.0595	2670.32	1790.82	86.0595	3195.92	1457.19	0	3637.3	1281.45	86.0595	3724.02	2848.25	51.6357	2823.09	2783.3	0	2490.92	2723.94		0	1.22969	0	0	0	0	0	0	-1.33275	0	0	0
SS1G_12885	turquoise	0.74718	2.72672e-05	67.6873	3956.92	3972.05	0	4701.77	3926.43	33.8436	2551.93	4911.11	101.531	5138	3243.73	33.8436	5443.01	2799.53	135.375	6165.57	2200.66	135.375	6536.61	5268.6	135.375	6335.69	5209.27	33.8436	4008.83	3841.85		0	0	0	0	0	0	0	0	-1.43993	0	1.07206	-0.520113
SS1G_12891	turquoise	0.766857	1.23656e-05	0	308.06	264.237	0	171.756	110.595	0	100.106	260.784	7.12077	218.353	105.84	0	248.316	86.2387	7.12077	338.825	116.328	7.12077	305.272	256.462	0	198.262	227.016	7.12077	206.008	234.338		0	0	0	0	0	0	0	0	-1.321	0	0	0
SS1G_12905	turquoise	0.480805	0.0173906	0	120.962	128.524	0	136.419	253.008	0	25.6634	153.822	0	71.0691	166.388	0	103.644	388.497	0	84.5279	73.4962	6.69352	88.1792	227.847	13.387	49.4718	544.897	0	58.0028	410.855		0	0	0	0	0	-1.20032	0	0	-1.81277	0	0	0
SS1G_12926	turquoise	0.718782	7.59392e-05	85.2477	3929.2	3782.55	0	4856.27	4009.23	28.4159	1924.76	4363.46	56.8318	4791.31	3204.13	28.4159	5483.35	2860.27	85.2477	4967.81	1788.36	142.079	5738.91	4793.56	28.4159	6188.45	5044.1	56.8318	3276.71	3378.06		0	1.65938	0	0	0	0	0	0	-1.60291	0	1.32907	-0.659235
SS1G_12928	turquoise	0.827082	6.2491e-07	0	328.124	269.019	0	272.516	183.332	0	196.615	374.123	16.194	337.467	249.001	0	299.217	323.789	0	433.167	262.817	0	401.362	471.437	0	283.648	213.375	0	291.156	194.609		0	0	0	0	0	0	0	0	-1.02346	0	0	0
SS1G_13000	turquoise	0.818658	1.0114e-06	57.4825	3714.49	3301.28	0	2293.64	1933.99	11.4965	1939.45	3854.68	45.986	2619.85	1548.23	34.4895	2827.3	1233.39	11.4965	3295.07	1138.57	45.986	3181.79	2649.93	34.4895	2913.44	2546.56	34.4895	2485.87	2854.55		0	0	0	0	0	0	0	0	-1.39918	0	0	0
SS1G_13033	turquoise	0.684266	0.000226428	95.1184	3212.16	3386	0	4232.89	3933.56	0	1985.54	3751.29	95.1184	4197.99	3193.24	221.943	5482.92	2503.17	126.825	4855.43	1725.42	221.943	5267.15	4295.17	63.4123	6253.35	4598.35	31.7061	2686.93	2778.54		0	1.41632	0	0	0	0	0	0	-1.49622	0	1.63041	-0.80762
SS1G_13048	turquoise	0.704701	0.000120771	0	247.687	226.302	0	284.299	243.1	0	36.8963	246.938	0	320.253	135.638	9.62327	380.662	170.421	19.2465	332.786	112.882	0	365.285	370.365	9.62327	341.987	301.034	9.62327	217.997	252.643		0	0	0	0	0	0	0	0	-1.89459	0	0	0
SS1G_13060	turquoise	0.725424	6.04303e-05	0	53.944	44.393	0	29.4697	13.927	0	0	43.0172	0	48.5655	17.3903	0	47.8522	25.5105	0	56.2203	17.5872	0	63.5407	53.7495	0	33.6878	49.2144	0	41.5225	39.6616		0	0	0	0	0	0	0	0	-1.79218	0	0	0
SS1G_13073	turquoise	0.486024	0.0160418	0	44.3791	35.277	0	51.4925	18.5193	0	36.662	54.2765	1.43433	68.9855	24.4436	0	58.9764	29.6617	2.86865	196.646	35.8006	1.43433	100.883	60.7293	1.43433	48.2132	29.1414	1.43433	58.7205	23.0708		0	0	0	0	0	0	0	0.870108	-0.942859	0	0	0
SS1G_13074	turquoise	0.526805	0.00817241	1.61506	56.6044	35.5408	0	64.0205	23.875	0	30.9612	50.886	0	106.855	32.2834	1.61506	81.959	47.9768	1.61506	202.664	50.9519	6.46023	124.053	80.829	1.61506	61.8102	35.4176	0	73.1723	26.575		0	0	0	0	0	0	0	0.615326	-0.846188	0	0	0
SS1G_13109	turquoise	0.845652	1.96245e-07	0	74.6457	71.7261	0	70.8662	28.6171	0	110.472	71.8123	0	51.1048	23.0038	0	57.1027	36.4653	0	41.4526	25.6424	0	46.767	73.256	0	40.3925	44.1118	0	52.1744	41.7968		0	0	0	0	0	0	0	0	-1.69487	0	0	0
SS1G_13129	turquoise	0.590841	0.00236524	8.68036	92.6945	61.8002	0	139.583	79.5907	0	11.0937	66.9637	8.68036	176.075	72.2965	0	120.855	104.135	0	182.697	37.195	0	234.521	94.9907	0	171.377	167.962	0	201.968	65.7986		0	0	0	0	0	0	0	0	-1.53313	0	0	0
SS1G_13160	turquoise	0.748445	2.59717e-05	57.4825	2744.95	2745.69	0	2444.11	1987.77	11.4965	955.032	3155.44	80.4755	2646.26	1655.76	68.979	3223.71	1551.26	11.4965	3201.96	1088.07	149.455	3394.85	2641.12	103.469	3433.74	2769.54	11.4965	2143.07	2433.7		0	1.6799	0	0	0	0	0	0	-1.45982	0	1.09184	0
SS1G_13162	turquoise	0.668906	0.000351945	8.25228	51.9701	78.3367	0	94.1238	77.2099	0	10.5466	103.869	0	103.966	103.625	0	104.157	47.1426	0	158.297	53.041	8.25228	161.229	191.213	0	123.656	46.3829	0	64.1903	70.1823		0	0	0	0	0	0	0	0	-2.03045	0	0	0
SS1G_13212	turquoise	0.745085	2.95383e-05	12.7902	92.8055	52.4286	0	81.3112	88.5537	0	32.6923	74.7802	0	96.2767	60.6379	6.39508	123.987	78.1807	0	119.605	40.7614	6.39508	129.227	118.323	6.39508	101.654	85.4413	0	59.3438	69.7579		0	0	0	0	0	0	0	0	-1.7179	0	0	0
SS1G_13213	turquoise	0.767893	1.18367e-05	0	156.48	285.755	0	228.8	211.362	6.7234	137.483	267.524	0	230.141	204.175	13.4468	273.827	128.285	6.7234	291.974	169.976	0	297.995	432.318	20.1702	266.162	154.875	0	145.425	162.838		0	0	0	0	0	0	0	0	-1.52721	0	1.28377	0
SS1G_13234	turquoise	0.467178	0.0213518	5.3217	391.972	34.4437	0	3.98021	3.98327	0	6.80126	155.14	0	3.37335	0.681894	0	20.7738	2.43209	0	12.1932	1.4252	0	12.4767	4.86398	0	5.38804	21.0849	0	38.1268	51.1622		0	0	-5.10674	0	0	0	0	0	0	0	0	0
SS1G_13290	turquoise	0.786198	5.2606e-06	92.6795	710.548	629.844	0	961.771	919.154	0	829.126	835.381	0	995.048	1086.6	139.019	1254.18	1122.43	0	1081.5	987.855	0	1076.09	1276.35	0	1416.91	1001.27	0	758.849	865.308		0	0	0	0	0	0	0	0	0	0	1.3126	0
SS1G_13302	turquoise	0.6627	0.000417653	0	41.2372	240.44	0	574.464	721.449	0	230.971	364.445	0	501.196	509.457	0	556.543	560.95	30.1208	319.387	166.173	30.1208	480.876	434.53	60.2417	588.579	295.577	0	238.405	328.56		0	0	0	0	0	0	0	0	-1.56722	0	1.71556	0
SS1G_13337	turquoise	0.672383	0.00031921	0	95.2281	68.3335	0	49.9332	29.0532	0	15.8743	62.5353	0	91.5292	34.2184	0	76.7702	40.4455	0	120.124	27.9422	0	127.577	96.4974	6.21048	77.3411	100.142	0	87.7175	48.2248		0	0	0	0	0	0	0	0	-1.96849	0	0	0
SS1G_13356	turquoise	0.418082	0.0420488	0	141.385	37.1336	0	1753.96	628.047	0	0	146.756	0	1663.83	209.517	86.0595	335.942	2300.83	0	829.994	87.5808	0	835.888	420.924	86.0595	705.772	309.255	0	1796.85	143.198		0	0	0	0	0	-3.43398	0	0	0	0	0	0
SS1G_13358	turquoise	0.46982	0.0205317	0	15.3298	4.83151	0	62.8104	39.8105	0	0	10.002	0	100.257	12.9129	0	20.3979	165.034	0	96.059	2.99876	0	87.5069	21.2983	0	52.1498	27.8568	0	176.489	14.4913		0	0	0	0	0	-3.65285	0	0	0	0	0	0
SS1G_13359	turquoise	0.405309	0.0494302	0	5.9764	4.70898	0	457.089	140.908	0	0	9.7483	21.8267	403.828	141.236	0	52.5416	466.336	0	170.963	20.4589	21.8267	240.024	103.252	0	123.753	40.7255	0	533.165	8.07074		0	0	4.03019	0	2.81804	-1.70023	0	0	-2.51581	0	-1.69537	0
SS1G_13366	turquoise	0.697331	0.000152386	0	85.6601	30.1213	0	14.9864	31.4473	0	16.5215	33.1724	0	46.2989	23.8528	0	39.6978	22.155	0	57.1724	21.8804	2.58548	67.8326	43.43	5.17096	41.3598	62.6542	0	68.272	29.1586		0	0	0	0	0	0	0	0	-1.1695	0	0	0
SS1G_13391	turquoise	0.331928	0.113056	0	11.2319	20.2284	0	75.6046	37.2831	0	29.9573	9.51726	0	94.723	180.211	0	85.4015	70.3012	0	264.475	71.5641	5.86008	168.138	27.2146	5.86008	118.069	12.9589	0	45.1828	36.8365		0	0	0	0	0	0	0	0	0	0	1.79753	0
SS1G_13466	turquoise	0.67694	0.000280331	0	91.1319	80.781	0	73.1226	77.8498	0	10.634	66.8916	0	113.399	72.4993	0	146.162	55.1386	0	87.7851	36.0994	0	133.768	116.747	0	121.311	130.335	0	99.9221	56.9188		0	0	0	0	0	0	0	0	-1.87379	0	0	0
SS1G_13483	turquoise	0.80182	2.46961e-06	5.60909	64.5051	96.8102	0	90.1958	72.422	0	86.0227	115.237	0	123.11	76.1842	0	97.8005	70.4945	0	142.862	76.9111	11.2182	129.626	155.878	0	94.8395	49.0987	0	75.0135	64.2954		0	0	0	0	0	0	0	0	-1.1996	0	0	0
SS1G_13505	turquoise	0.209185	0.326596	0	7.49767	0	0	10496	1711.39	0	0	0	54.7652	9340.47	2315.71	164.295	5326.71	2446.53	27.3826	2817.43	165.733	82.1477	4799.59	347.678	82.1477	4233.44	138.768	0	9.34189	0		0	6.18788	7.56841	0	0	0	0	0	0	0	9.23564	0
SS1G_13519	turquoise	0.619138	0.00125599	0	36.0544	41.4287	0	26.6725	33.8795	0	0	42.3249	10.973	55.2102	21.7933	0	59.9677	15.6713	0	50.5752	14.6934	0	64.3152	54.0763	0	57.7708	57.6306	0	34.8151	25.3589		0	0	0	0	0	0	0	0	-2.06028	0	0	0
SS1G_13532	turquoise	0.74532	2.92753e-05	0	89.258	101.274	0	97.5237	42.0894	0	29.163	83.9136	0	74.6473	33.8334	0	77.6229	34.2651	0	113.945	55.6983	0	101.174	136.33	3.25983	62.3788	56.9191	0	72.2885	60.2685		0	0	0	0	0	0	0	0	-1.47185	0	0	0
SS1G_13564	turquoise	0.88709	7.70574e-09	0	274.271	257.196	0	135.854	124.078	0	261.442	223.972	0	169.357	122.926	7.05406	160.628	155.549	14.1081	258.974	150.754	7.05406	255.161	228.793	0	177.836	209.29	14.1081	309.486	206.059		0	0	0	0	0	0	0	0	-0.7823	0	0	0
SS1G_13599	turquoise	0.418286	0.0419384	0	252.553	387.105	0	2739.2	904.778	0	340.747	116.445	50.4416	3306.48	2560.39	28.8238	2882.29	1871.37	43.2357	2423.95	2124.35	108.089	1821.36	2611.32	108.089	2756.34	1199.78	0	616.565	177.189		0	3.33119	3.13464	0	0	0	0	0	-0.47821	0	2.57217	-2.84024
SS1G_13607	turquoise	0.658092	0.000473077	0	917.672	1098.32	0	1800.65	2603.82	84.8474	1247.03	1123.06	84.8474	1979.91	2109.15	84.8474	2274.31	2345.98	42.4237	1661.47	1645.14	339.39	1686.12	1826.61	42.4237	2366.68	1907.58	42.4237	1099.98	1105.92		0	0	1.38992	0	0	0	0	0	0	0	1.51714	0
SS1G_13625	turquoise	0.658141	0.000472458	0	800.722	883.276	0	1033.44	1001.4	0	261.618	790.774	0	1311.5	1142.87	87.7306	1415.52	925.506	0	1160.87	598.342	58.4871	1263.49	962.941	29.2435	1507.05	747.733	29.2435	698.375	740.706		0	0	0	0	0	0	0	0	-0.866926	0	1.5214	0
SS1G_13647	turquoise	0.719302	7.4611e-05	65.4801	4195.43	4068.55	0	6397.21	4735.74	0	3305.56	5420.94	229.18	5836.91	3880.5	98.2201	7365.76	3366.6	32.74	6679.77	2505.92	294.66	7251.88	5567.49	261.92	7776.56	5980.62	0	3773.11	4146.34		0	1.27676	0	0	0	0	0	0	-1.33213	0	1.45512	-0.609288
SS1G_13656	turquoise	0.810519	1.5742e-06	0	94.5265	115.444	0	82.3014	56.5247	0	55.1506	112.835	0	123.094	63.0351	0	97.7022	50.29	0	102.092	38.8309	0	151.276	113.421	8.63061	107.48	107.754	0	126.022	90.9519		0	0	0	0	0	0	0	0	-1.72686	0	0	0
SS1G_13657	turquoise	0.608607	0.0016006	0	4.56922	16.201	0	31.2022	31.2262	0	10.6635	29.812	0	29.7505	53.4559	0	14.1139	21.9259	8.34372	25.3415	20.5577	0	33.5345	83.8869	0	12.6716	18.8356	0	20.4952	12.3409		0	0	0	0	0	0	0	0	-2.20922	0	0	0
SS1G_13678	turquoise	0.762227	1.49943e-05	0	366.096	335.453	0	377.807	268.463	7.51143	143.997	373.295	0	413.051	249.281	22.5343	407.57	277.201	7.51143	491.894	209.21	15.0229	488.062	423.055	7.51143	368.085	381.007	0	267.537	337.462		0	0	0	0	0	0	0	0	-1.19634	0	0	0
SS1G_13683	turquoise	0.56795	0.00379034	0	157.747	91.8691	0	176.805	496.84	0	152.06	120.009	0	427.711	449.341	6.26213	363.413	510.846	6.26213	466.139	462.533	31.3106	307.613	671.508	6.26213	398.164	254.168	0	240.559	63.6766		0	0	2.22637	0	0	0	0	0	-0.718299	0	1.13872	-2.07778
SS1G_13714	turquoise	0.740974	3.44862e-05	0	130.912	139.824	0	168.861	81.513	0	13.5785	140.199	0	168.37	88.4899	0	154.146	111.679	0	189.934	86.7841	0	198.682	232.666	10.6246	158.129	103.77	0	115.266	151.252		0	0	0	0	0	0	0	0	-1.6032	0	0	0
SS1G_13734	turquoise	0.804319	2.17491e-06	7.62553	651.443	396.484	0	115.492	175.511	0	350.842	427.884	0	90.6322	116.274	7.62553	231.19	140.27	7.62553	268.577	289.583	0	217.09	263.717	15.2511	142.059	249.783	0	615.524	298.883		0	0	0	0	0	0	0	0	0	0	-1.70359	0
SS1G_13818	turquoise	0.771885	9.98079e-06	4.96225	44.8378	68.5168	0	67.7324	39.9278	0	19.0256	52.3841	0	71.9533	46.416	0	63.923	54.4276	0	73.5056	26.8446	0	101.936	98.7991	4.96225	56.7724	58.7537	0	49.4335	47.7065		0	0	0	0	0	0	0	0	-2.06032	0	0	0
SS1G_13825	turquoise	0.867646	4.02737e-08	8.83309	1610.79	1438.79	0	758.09	773.548	8.83309	880.534	1261.7	0	843.375	774.168	44.1654	772.37	700.393	8.83309	1215.72	660.945	8.83309	1120.26	1121.54	26.4993	729.765	1180.14	8.83309	1112.59	1211.75		0	0	0	0	0	0	0	0	-0.94333	0	0	0
SS1G_13833	turquoise	0.736514	4.06638e-05	0	594.403	386.736	0	321.451	279.439	2.82295	202.036	431.649	11.2918	609.971	325.183	16.9377	501.761	283.505	8.46884	759.611	324.481	11.2918	817.843	722.719	2.82295	457.587	498.76	0	623.884	266.176		0	0	0	0	0	0	0	0	-1.33575	0	0	-0.986801
SS1G_13869	turquoise	0.755091	2.00153e-05	31.3759	927.836	920.605	0	1449.07	1720.25	0	681.685	1080.29	0	1504.09	1575.97	0	1829.02	1562.97	0	1429.42	1322.6	0	1789.97	1688.86	0	1629.65	1442.61	0	1049.02	1200.77		0	0	0	0	0	0	0	0	0	0	1.04726	0
SS1G_13907	turquoise	0.626386	0.00105763	0	281.787	225.638	0	192.427	245.806	0	128.317	199.751	0	239.328	301.257	0	206.853	355.613	0	266.156	291.296	25.1007	173.743	176.714	16.7338	238.888	321.095	0	203.809	136.127		0	0	0	0	0	0	0	0	0	0	0	-1.31888
SS1G_13908	turquoise	0.525922	0.00829989	0	649.383	412.356	0	697.918	795.826	0	191.836	365.672	30.0208	904.706	986.037	10.0069	727.874	1397.14	0	1084.01	864.017	30.0208	871.415	506.256	40.0277	1068.89	885.628	0	561.941	294.166		0	2.18739	1.29863	0	0	0	0	0	0	0	1.33936	-1.6709
SS1G_13909	turquoise	0.646862	0.000635549	5.60909	993.685	713.975	0	550.614	503.805	0	301.079	547.033	16.8273	672.883	672.002	11.2182	572.206	879.899	5.60909	1127.66	902.204	16.8273	712.005	500.334	16.8273	670.692	807.802	0	723.727	485.327		0	0	0	0	0	0	0	0.57056	0	0	0	-0.815881
SS1G_13910	turquoise	0.559943	0.00443531	83.669	5406.65	3817.8	0	4497.77	10317.6	0	3582.19	3614.55	83.669	6811.89	6185.95	418.345	4414.68	8407.56	0	6402.01	7625.23	543.848	5931.55	5023.42	251.007	6586.35	10868.3	0	5223.68	3874.96		0	0	1.68995	0	0	0	0	0	0	0	0	-1.5687
SS1G_13912	turquoise	0.638336	0.000789146	0	405.527	362.669	0	172.933	247.905	12.4983	143.758	238.504	0	297.093	327.499	12.4983	225.239	346.283	18.7474	399.908	433.123	6.24914	304.184	188.793	18.7474	277.124	278.688	0	285.684	176.769		0	0	0	0	0	0	0	0	1.01752	0	0	0
SS1G_13924	turquoise	0.659118	0.000460216	0	530.908	302.556	0	131.109	181.412	0	93.5105	337.678	0	333.358	167.194	30.4867	369.717	137.238	6.09734	461.345	114.958	18.292	460.168	284.218	18.292	356.819	494.678	0	416.868	196.148		0	0	0	0	0	0	0	0	-1.48634	0	0	-1.41538
SS1G_13938	turquoise	0.757834	1.79328e-05	0	252.998	210.606	0	227.427	155.316	0	113.417	250.528	0	267.619	157.859	5.22025	302.27	135.39	10.4405	302.634	106.53	10.4405	308.885	285.373	0	248.939	289.562	0	237.223	158.282		0	0	0	0	0	0	0	0	-1.60203	0	0	-0.952211
SS1G_14040	turquoise	0.693819	0.000169841	0	56.2965	55.447	0	48.0546	46.1678	0	13.1383	61.7745	0	99.3758	47.4207	10.2801	77.5838	38.7599	0	106.267	42.3981	10.2801	114.77	113.767	0	86.3888	77.1988	0	101.709	45.6148		0	0	0	0	0	0	0	0	-1.60446	0	0	0
SS1G_14074	turquoise	0.877953	1.73546e-08	6.50558	334.885	371.938	0	135.022	138.778	13.0112	191.229	343.91	0	195.365	191.726	13.0112	201.468	188.795	6.50558	318.912	185.376	13.0112	283.257	274.803	0	180.475	220.591	0	269.886	263.406		0	0	0	0	0	0	0	0	-0.748392	0	0	0
SS1G_14111	turquoise	0.706935	0.0001124	0	40.6824	64.1096	0	84.6062	63.1875	0	0	71.8425	0	74.9172	52.7871	0	80.8469	91.0508	0	78.0889	53.5366	6.75355	95.0019	109.94	0	58.8045	65.3394	0	47.4635	31.2153		0	0	0	0	0	0	0	0	-1.21857	0	0	0
SS1G_14133	turquoise	0.378082	0.0685106	0	5.46188	40.8839	0	2021.55	296.747	0	38.2402	19.4379	29.9214	1925.12	825.579	29.9214	1112.2	1332.12	19.9476	1389.19	152.251	39.8951	1350.67	375.725	39.8951	1033.04	161.284	0	945.944	55.3193		0	6.04844	4.10902	0	0	0	0	0	-1.48367	0	0	0
SS1G_14153	turquoise	0.639128	0.000773634	0	119.517	118.737	0	119.636	56.3125	0	51.9736	106.335	0	196.345	88.5848	2.71115	128.41	89.8298	2.71115	276.931	90.6137	5.42229	221.259	212.569	2.71115	148.227	104.045	2.71115	156.315	53.1318		0	0	0	0	0	0	0	0	-1.41058	0	0	0
SS1G_14188	turquoise	0.639748	0.000761689	0	81.248	51.9388	0	82.7003	42.9534	5.59867	0	53.1923	0	74.0837	39.4561	5.59867	82.3203	47.3354	0	75.4749	20.0917	0	99.3829	57.3948	0	64.6204	58.8089	0	45.8413	34.1581		0	0	0	0	0	0	0	0	-1.69477	0	0	0
SS1G_14194	turquoise	0.741138	3.42754e-05	38.8656	2734.96	2641.28	0	3404.63	2770.89	0	1813	3291.76	19.4328	3484.51	2156.35	155.462	4015.41	1984.92	97.164	3828.09	1472.82	97.164	4215.39	3304.1	58.2984	4438.69	3363.57	19.4328	2317.75	2665.84		0	1.23333	0	0	0	0	0	0	-1.34613	0	1.34915	0
SS1G_14199	turquoise	0.714137	8.87623e-05	0	980.356	1001.32	0	1558.54	1035.1	0	556.848	1396.8	18.9439	1700.67	1007.36	18.9439	1937.47	960.998	18.9439	1880.53	654.465	75.7757	2070.53	1607.45	37.8878	1825.94	1428.7	0	841.475	1148.79		0	1.80905	0	0	0	0	0	0	-1.47683	0	1.52939	0
SS1G_14204	turquoise	0.765887	1.28799e-05	6.91638	110.786	67.1475	0	50.4358	49.8274	0	35.3572	65.4309	0	91.7941	63.3652	0	67.9469	63.6128	0	116.825	70.016	3.45819	106.558	115.239	3.45819	65.8244	77.2706	0	111.845	51.788		0	0	0	0	0	0	0	0	-0.899326	0	0	0
SS1G_14205	turquoise	0.838358	3.14642e-07	0	98.0916	153.561	0	118.104	47.6309	0	126.51	117.512	0	70.2175	30.1997	0	56.4284	36.0837	0	89.6668	57.3124	14.1412	83.6745	163.017	0	55.3611	68.4069	0	114.179	93.2493		0	0	0	0	0	0	0	0	-1.68856	0	0	0
SS1G_14283	turquoise	0.813293	1.35708e-06	77.2329	2614.33	2426.48	0	1718.48	1080.3	0	1307.85	2754.81	38.6165	2039.36	1055.18	0	2026.24	874.692	0	2690.37	987.648	67.5788	2847.57	2218.82	48.2706	2020.38	1909.84	19.3082	1993.3	1986.57		0	0	-1.1738	0	0	0	0	0	-1.34817	0	0	0
SS1G_14306	turquoise	0.826729	6.3797e-07	0	301.284	204.235	0	263.21	201.297	0	164.979	259.07	0	199.212	109.484	6.14711	203.165	186.117	6.14711	292.496	212.696	12.2942	234.707	393.288	12.2942	181.111	222.029	0	234.462	215.934		0	0	0	0	0	0	0	0	-1.06724	0	0	0
SS1G_14329	turquoise	0.715333	8.52912e-05	0	99.2173	61.8894	0	42.3458	56.5045	0	67.5353	64.9798	7.54908	91.5181	34.8227	0	102.158	37.9504	15.0982	84.0693	27.091	0	104.507	88.9513	7.54908	109.298	114.075	0	90.6562	39.0794		0	0	0	0	0	0	0	0	-1.89565	0	0	0
SS1G_14344	turquoise	0.744081	3.06851e-05	0	53.5463	21.6098	0	13.3777	9.37156	0	15.2396	21.8837	0	28.345	15.2792	0	23.8945	8.44685	0	33.2937	8.81392	0	35.6778	27.2173	2.38486	24.6288	31.6431	0	45.2375	22.9278		0	0	0	0	0	0	0	0	-1.80712	0	0	0
SS1G_14385	turquoise	0.665753	0.000384106	0	28.1249	23.9572	0	17.1296	9.35058	0	3.54794	21.1906	0	25.2963	11.0272	2.77611	30.3431	15.5419	2.77611	35.9452	12.639	0	42.7707	32.9168	0	31.4801	38.2412	0	40.5361	12.3181		0	0	0	0	0	0	0	0	-1.56139	0	0	0
SS1G_14388	turquoise	0.669494	0.000346212	0	124.717	126.798	0	214.291	181.462	0	18.7781	198.061	14.6931	223.53	318.175	14.6931	208.393	164.516	0	212.168	107.031	0	234.573	263.505	0	252.896	133.353	0	158.402	152.124		0	0	0	0	0	0	0	0	-1.48026	0	0	0
SS1G_14424	turquoise	0.722489	6.69033e-05	0	33.9867	96.4046	0	92.8351	77.422	0	52.8779	55.7727	8.27496	97.6952	103.91	8.27496	127.055	76.5809	0	129.19	74.0182	8.27496	154.281	156.784	8.27496	90.4835	64.0469	0	59.2851	47.4267		0	0	0	0	0	0	0	0	-1.26327	0	0	0
SS1G_14443	turquoise	0.679867	0.000257583	2.75328	110.066	41.5802	0	32.9477	21.1233	0	3.51875	48.0691	2.75328	38.1776	22.5785	2.75328	43.349	19.818	0	56.9218	20.6459	0	43.0336	44.3442	0	32.6149	62.9151	0	68.1941	33.5961		0	0	0	0	0	0	0	0	-1.28334	0	0	0
SS1G_14456	turquoise	0.771668	1.00746e-05	0	77.3747	137.173	0	259.384	177.863	0	114.911	175.231	12.8447	213.221	222.19	12.8447	209.755	264.893	6.42235	200.877	118.678	0	157.742	253.36	0	136.551	167.469	0	144.61	163.858		0	0	0	0	0	0	0	0	-1.27459	0	0	0
SS1G_14460	turquoise	0.484817	0.0163459	0	70.7934	43.2296	0	314.231	78.6182	0	8.26076	99.2021	0	282.71	59.6321	0	121.112	84.189	6.4637	94.3689	34.2746	12.9274	123.398	87.6583	0	163.607	57.7705	0	290.2	107.552		0	5.57362	0	0	0	0	0	0	-1.5352	0	0	0
SS1G_00036	yellow	0.24007	0.258503	84.8474	290.403	613.228	0	10074.1	3350.04	0	325.311	1167.85	84.8474	47.0607	108.719	0	4250.53	741.6	84.8474	29.3866	34.0845	42.4237	33.154	12.5756	0	21.4763	2507.6	0	159.207	5733.52		0	5.2769	1.69705	0	-6.62114	0	0	0	0	0	0	1.11228
SS1G_00038	yellow	0.468434	0.0209587	9.81135	163.874	110.07	0	284.352	152.383	0	163.009	120.305	0	19.4352	23.8863	0	155.751	110.977	0	5.22788	22.0716	0	3.28609	6.0591	0	2.98009	128.824	0	30.1253	417.207		0	0	0	0	-3.12666	0	0	0	0	0	0	1.61453
SS1G_00291	yellow	0.147245	0.492334	0	8.03322	4.92302	0	259.657	53.6793	0	0	22.2358	3.25983	1.80807	0.417697	0	73.8054	16.7601	0	3.64764	0.174603	0	2.91149	1.28841	0	1.32019	55.2671	0	3.78124	54.2417		0	3.92118	0	0	-5.47537	0	0	0	0	0	0	0
SS1G_00558	yellow	0.593986	0.00221088	10.796	224.661	167.7	0	325	107.07	0	0	199.883	0	119.76	26.2835	0	240.216	114.714	0	137.486	35.2735	0	109.682	106.408	10.796	74.3279	114.894	10.796	97.2361	319.358		0	0	0	0	0	0	0	0	-1.7734	0	0	1.39404
SS1G_00761	yellow	0.349984	0.0936334	19.9476	163.856	43.0357	0	596.768	268.752	0	76.4804	233.255	0	11.0639	17.8918	0	192.073	102.559	0	2.12578	3.20529	0	6.68099	8.86956	0	12.1177	226.073	0	12.2496	837.166		0	0	0	0	0	0	0	0	0	0	0	1.80789
SS1G_00763	yellow	0.369449	0.0756049	0	134.652	53.048	0	351.712	170.24	0	31.4246	218.637	0	3.89657	0	0	139.176	58.9956	0	1.96526	0.658503	0	4.11767	2.12588	0	3.73424	159.725	0	5.87205	504.603		0	0	0	0	-5.28273	0	0	0	0	0	0	1.57872
SS1G_00795	yellow	0.43805	0.0322756	10.4044	173.78	93.1548	0	468.847	114.868	0	6.64856	185.452	5.20222	86.1501	9.99875	5.20222	205.781	82.0233	0	84.5445	14.2107	5.20222	85.9567	56.0292	0	48.457	147.636	0	70.637	418.382		0	6.46414	0	0	-1.38035	0	0	0	-2.15965	0	0	1.42194
SS1G_00983	yellow	0.355573	0.0881581	0	93.8882	27.5601	0	220	129.585	0	0	143.59	0	0.532734	6.0305	0	93.6087	46.8585	0	1.433	1.08036	0	1.50124	2.49127	6.7234	1.36144	93.235	0	4.12878	227.476		0	0	0	0	-7.58125	0	0	0	0	0	0	0
SS1G_01640	yellow	0.447703	0.0282503	0	116.861	59.2687	0	310.035	67.9296	0	6.26957	117.516	0	50.5316	23.2577	9.81135	152.56	76.7872	0	80.248	17.342	0	52.5775	40.596	0	31.291	97.6351	0	37.4893	298.394		0	5.95213	0	0	-1.71828	0	0	0	0	0	0	1.53091
SS1G_02115	yellow	0.259881	0.22005	0	68.0201	6.69937	0	870.927	354.449	0	0	168.946	0	27.0651	0	0	323.243	42.5742	0	1.6546	3.32646	0	0	5.36949	31.0524	18.8637	145.921	0	14.8315	700.407		0	0	0	0	0	0	0	0	0	0	0	2.18217
SS1G_02240	yellow	0.440757	0.0311034	0	25.6587	60.6516	0	172.715	85.1711	0	34.2179	98.9245	13.387	13.7895	0	0	196.837	21.4132	0	22.8261	3.58518	0	10.4619	3.96831	0	5.42157	41.9389	0	65.7669	76.7258		0	0	0	0	-3.95952	0	0	0	0	0	0	0
SS1G_02623	yellow	0.37117	0.0741482	0	36.7962	20.9948	0	248.674	102.321	0	0	85.4196	0	6.60918	19.0007	0	82.0042	99.0068	0	18.5188	11.9138	0	10.347	11.9049	0	14.0752	75.7889	0	28.4568	160.21		0	3.35138	0	0	-3.75732	0	0	0	0	0	0	0
SS1G_02947	yellow	0.302603	0.150644	0	36.3857	38.2258	0	328.533	122.949	0	9.43509	72.5388	0	3.50978	3.78384	0	125.841	43.0176	0	2.36024	3.16339	7.38256	2.47262	2.37077	0	2.24238	81.2883	0	7.05221	328.942		0	5.44607	0	0	-5.28824	0	0	0	0	0	0	1.93588
SS1G_04627	yellow	0.493257	0.014315	18.2551	89.972	45.2918	0	399.36	141.762	0	0	157.133	0	91.8498	69.0035	0	163.899	182.499	0	82.1934	43.9999	0	79.4836	61.1029	0	57.2961	133.722	0	77.2263	410.067		0	3.05684	0	0	0	0	0	0	0	0	0	1.53579
SS1G_04690	yellow	0.331085	0.11403	26.192	523.533	231.682	0	3291.04	1739.91	0	133.896	857.141	26.192	136.973	120.82	26.192	1400.73	984.543	0	60.0116	29.4608	0	93.5726	62.1127	0	53.037	1016.03	0	80.4215	2527.76		0	4.94357	1.19814	0	-3.47838	-3.00357	0	0	0	0	0	1.23409
SS1G_05019	yellow	0.387739	0.0611893	0	29.9001	23.5591	0	100.389	82.3028	0	11.63	26.8486	3.03332	20.9102	23.3204	6.06663	60.3883	62.0355	0	14.0616	24.0456	0	15.2391	24.5022	0	11.9774	81.612	0	7.86488	41.4997		0	0	1.79282	0	0	0	0	0	0	0	0	0
SS1G_05304	yellow	0.282753	0.180648	0	6.10921	19.2545	0	247.53	61.2341	0	0	56.7699	0	28.2862	23.8242	7.43724	197.418	29.7406	0	31.7029	4.78024	0	16.6063	3.67436	0	33.8848	56.8779	0	15.7313	57.7506		0	0	0	0	-2.92725	0	0	0	0	0	0	0
SS1G_05597	yellow	0.284064	0.178547	0	212.434	59.0762	0	1297.07	623.411	0	0	385.42	0	7.23227	11.6955	0	469.131	104.285	0	2.43176	0	0	0	2.25472	0	9.2413	384.767	0	12.4559	1139.08		0	0	0	0	-6.14356	0	0	0	0	0	0	0
SS1G_05664	yellow	0.528501	0.00793222	9.44227	237.857	254.639	0	1564.25	643.142	0	156.877	517.557	9.44227	443.662	506.94	18.8845	888.297	857.656	9.44227	510.669	223.54	122.749	386.876	341.24	28.3268	316.435	549.418	0	234.514	1078.85		0	3.64197	0	0	-1.12575	0	0	0	-0.790705	0	0	0
SS1G_05843	yellow	0.689555	0.000193353	12.1947	303.853	602.482	0	510.756	335.441	0	233.776	600.096	12.1947	236.732	192.195	0	474.444	275.87	12.1947	64.9781	215.546	0	76.2409	330.157	0	150.63	336.527	0	174.735	748.52		0	0	0	0	0	0	0	0	0	0	0	1.07248
SS1G_06203	yellow	0.458194	0.0243418	0	180.581	46.7204	0	299.085	145.513	0	88.0608	143.479	9.84341	30.4181	22.7031	0	140.25	84.3483	0	25.4381	35.3246	0	20.8799	26.7472	0	13.9526	130.152	9.84341	27.2014	242.953		0	0	0	0	-2.32917	0	0	0	0	0	0	0
SS1G_06493	yellow	0.548277	0.00553869	18.2551	516.506	273.063	0	746.382	347.289	6.08502	69.9912	546.012	0	232.879	52.24	24.3401	493.28	246.808	0	199.08	47.5851	18.2551	207.88	107.625	0	92.413	260.716	0	138.675	560.256		0	3.73888	0	0	-1.20699	-2.21713	0	0	-1.35788	0	0	1.02277
SS1G_06496	yellow	0.563541	0.00413493	9.32534	434.076	348.056	0	957.265	532.222	0	59.59	588.388	9.32534	340.633	124.269	27.976	503.566	362.254	9.32534	284.719	113.383	0	342.523	214.694	18.6507	151.065	250.47	0	164.799	846.528		0	4.32998	0	0	0	0	0	0	-1.10153	0	0	1.67608
SS1G_06628	yellow	0.441203	0.0309133	0	63.3606	18.3053	0	159.369	93.0967	0	9.85791	64.8283	3.8567	28.7253	29.1564	0	89.3264	73.5872	0	23.6326	28.507	3.8567	15.9312	32.487	3.8567	12.1048	97.1912	0	15.526	106.955		0	4.33915	0	0	0	0	0	0	0	0	0	0
SS1G_06834	yellow	0.300258	0.153992	0	111.023	37.4907	0	633.599	411.885	0	0	110.538	0	27.5382	40.8218	0	335.403	264.724	0	7.71615	4.65384	0	3.23343	4.29264	0	5.86467	236.173	0	17.7855	385.533		0	0	0	0	-3.73055	0	0	0	0	0	0	0
SS1G_07590	yellow	0.473262	0.0195015	0	119.156	99.4087	0	424.394	143.702	8.53281	43.6206	157.981	0	58.145	45.9206	0	237.602	109.189	0	70.9274	30.6213	0	86.6889	50.3767	0	44.0598	220.142	0	67.5369	343.91		0	3.60653	0	0	-2.15499	0	0	0	0	0	0	0
SS1G_07862	yellow	0.669403	0.000347095	8.06448	152.362	78.2938	0	200.55	99.5977	0	103.066	145.381	0	50.8001	38.2335	4.03224	137.465	94.9037	0	49.2016	58.9611	0	39.6149	47.5121	0	31.8435	102.915	0	63.83	167.735		0	0	0	0	-1.56032	0	0	0	0	0	0	0
SS1G_08252	yellow	0.384492	0.0635808	0	58.3008	12.3245	0	170.902	107.868	0	6.63709	99.5243	0	9.87578	5.32348	0	120.958	35.6008	0	5.53435	2.22528	0	9.85639	3.20715	5.19325	2.10319	73.2123	0	7.4413	136.34		0	5.01068	0	0	-3.73864	0	0	0	0	0	0	0
SS1G_08573	yellow	0.34868	0.0949456	97.164	283.783	111.8	0	1326.24	799.994	0	82.7853	531.268	0	25.6629	49.8002	0	560.505	318.238	0	15.5319	12.1434	0	3.61588	16.8013	0	16.3959	537.168	0	28.7288	1526.93		0	4.32604	0	0	-4.57314	0	0	0	0	0	0	1.42636
SS1G_09232	yellow	0.505137	0.011811	0	298.479	74.2673	0	694.613	171.774	0	73.3241	150.25	14.3433	204.57	194.814	14.3433	210.897	508.018	14.3433	110.054	152.882	0	158.53	97.4361	0	165.551	198.901	0	275.986	307.611		0	3.56806	0	0	0	0	0	0	0	0	0	0
SS1G_09473	yellow	0.398116	0.0540101	0	558.288	179.955	0	1637.61	754.4	46.3397	473.786	455.32	0	95.4659	160.318	0	657.24	704.166	0	61.7292	104.246	231.699	31.0409	85.8528	0	60.9926	693.842	0	164.417	1267.98		0	0	0	0	-2.90753	0	0	0	0	0	0	0
SS1G_10397	yellow	0.312126	0.137581	0	148.986	20.9625	0	530.498	225.453	0	0	156.224	0	1.53977	9.96005	0	179.53	86.5904	0	1.03546	2.08172	0	0	0.960075	0	1.9675	159.36	0	3.97784	804.783		0	0	0	0	0	0	0	0	0	0	0	2.25548
SS1G_10413	yellow	0.538229	0.00666529	0	8.98087	5.8969	0	59.2842	34.7795	0	0	13.3173	0	35.5182	21.0137	0	34.8542	40.5974	0	30.8758	7.61282	0	36.6182	16.7447	0	26.0132	21.1553	0	13.4279	95.0033		0	0	0	0	0	0	0	0	0	0	0	2.08613
SS1G_10466	yellow	0.2416	0.255388	0	284.821	54.6411	0	972.492	384.218	0	0	254.877	9.0453	15.7676	12.7492	0	378.985	147.784	0	8.67546	1.45345	0	13.1279	2.45785	0	7.32644	304.207	0	25.3045	327.774		0	4.35389	0	0	-4.71127	-3.51199	0	0	0	0	0	0
SS1G_10495	yellow	0.358485	0.0854024	0	111.867	81.2298	0	654.57	173.887	0	0	197.106	8.01086	39.3543	36.9528	0	167.822	105.256	0	23.4768	5.14893	0	29.5136	9.6965	0	19.4657	143.566	0	157.967	734.609		0	3.95796	0	0	-2.2165	0	0	0	0	0	-2.60888	2.27443
SS1G_10598	yellow	0.236852	0.265133	0	21.9932	30.3258	0	942.421	210.423	0	0	109.252	0	7.95549	2.57301	20.0806	279.578	71.1225	0	5.34987	1.07555	0	2.24184	0.992077	0	2.03309	152.645	0	17.8119	664.545		0	3.15802	0	0	-5.25932	0	0	0	0	0	0	2.04135
SS1G_10623	yellow	0.319727	0.127754	0	47.1282	9.28341	0	394.24	132.856	0	27.4965	80.3665	0	6.81899	11.0272	0	151.174	49.163	0	1.1464	4.60952	0	4.80395	6.37764	0	2.17831	80.2874	0	14.6801	393.795		0	0	0	0	0	0	0	0	0	0	0	2.21336
SS1G_11304	yellow	0.607162	0.00165366	0	155.295	162.046	0	247.922	202.219	7.66434	68.5664	242.727	0	74.6966	141.418	0	161.56	211.914	0	42.4722	83.7454	0	34.2266	63.6141	0	42.6793	148.302	0	106.683	393.926		0	0	0	0	0	0	0	0	0	0	0	1.32855
SS1G_11385	yellow	0.667943	0.000361512	0	321.104	158.523	0	209.266	112.909	0	62.1893	249.73	9.7321	84.8243	78.5621	0	141.83	130.095	0	89.4525	71.414	0	66.2775	88.4696	0	70.9446	139.665	4.86605	125.836	387.748		0	0	0	0	0	0	0	0	0	0	0	1.39231
SS1G_12412	yellow	0.578702	0.00305016	0	241.886	50.5175	0	169.159	109.54	0	6.80126	140.447	5.3217	53.9737	82.5092	0	96.2518	145.318	0	37.7137	40.7608	0	37.4301	40.8837	0	41.4879	99.2954	0	66.0865	262.698		0	4.96064	0	0	0	0	0	0	0	0	0	1.32277
SS1G_12795	yellow	0.526319	0.0082423	2.55478	37.7745	42.9919	0	203.019	81.7482	0	19.5904	86.0953	2.55478	54.656	31.7535	0	91.0851	77.3515	2.55478	64.6612	33.2519	0	42.4981	44.1134	5.10956	26.3836	101.811	0	50.2038	187.516		0	3.69761	0	0	0	0	0	0	0	0	0	0.800295
SS1G_12828	yellow	0.351489	0.0921341	0	6.42657	12.3779	0	65.3409	9.75987	0	0	14.8239	0	5.37254	0.334158	2.60786	38.6842	4.17141	0	10.4218	3.63174	0	6.11412	4.25176	0	0.792112	10.4527	0	22.0647	22.1788		0	0	0	0	-2.97223	0	0	0	0	0	0	0
SS1G_13241	yellow	0.471869	0.0199134	4.90567	85.9668	35.9845	0	228.399	75.2734	0	68.9652	76.8837	0	14.3821	10.686	0	93.1955	75.1057	0	22.2185	23.6482	0	17.5258	20.4798	0	10.4303	80.4585	0	30.7948	184.115		0	0	0	0	-2.82015	0	0	0	0	0	0	0
SS1G_13385	yellow	0.337224	0.107077	11.6073	69.9205	28.7982	0	233.31	83.6217	0	29.6687	104.624	5.80363	0.459855	0.743645	5.80363	86.8443	23.208	0	0	1.24342	0	0	0.286727	0	1.17519	83.6888	0	3.95995	219.963		0	0	0	0	-7.68527	0	0	0	0	0	0	1.31332
SS1G_13556	yellow	0.275662	0.192301	0	70.5373	27.7892	0	418.694	187.259	0	0	103.791	0	2.35524	7.61747	0	103.14	44.1497	0	2.11179	1.5921	0	0	2.44756	0	1.00317	128.269	0	3.38029	434.147		0	0	0	0	-5.57675	0	0	0	0	0	0	1.67817
SS1G_13578	yellow	0.25916	0.221378	0	49.4846	51.9871	0	525.653	108.969	0	0	127.189	0	1.5911	5.14603	0	86.225	29.8256	60.2417	2.13995	1.07555	0	0	2.48019	0	2.03309	60.133	0	27.4029	597.719		0	0	0	0	0	0	0	0	0	0	0	3.23241
SS1G_14022	yellow	0.510301	0.0108414	0	91.167	43.4339	0	312.728	220.237	0	9.89592	81.7408	0	110.436	134.934	7.74315	119.897	283.098	0	70.1397	71.7497	0	37.172	52.2179	0	45.4701	94.177	0	193.37	280.588		0	5.30614	0	0	0	0	0	0	0	0	0	1.49417
SS1G_14323	yellow	0.325952	0.120092	0	4.34838	2.28414	0	31.6738	15.3538	0	3.3827	6.23305	0	0.209723	0.678299	0	11.3653	6.04818	0	0.705167	0.141769	0	0.886494	0.196149	0	0.267982	12.4379	0	0.902995	50.4031		0	0	0	0	0	0	0	0	0	0	0	1.93793
