# Supplementary material for: Sclerotinia sclerotiorum utilizes host-derived copper for ROS detoxification and infection
Source: PLoS Pathog. 2020 Oct 1;16(10):e1008919. doi: 10.1371/journal.ppat.1008919 (PMC7553324; doi:10.1371/journal.ppat.1008919)
Supplement: S3 Table — (XLSX) [file ppat.1008919.s012.xlsx]

## Sheet: S3 Table
S3 Table. Primers used in this study.
Primers	Primers Sequences(5'-3')	Restriction enzyme	Used for
For B. oleracea genes
qPCR-Bol029708F	GCGTGTGTTCCTCAAGTTTC		RT-PCR
qPCR-Bol029708R	TCTCCATTTTGGTCTGCCT		RT-PCR
qPCR-Bol002542F	ATAAAGGAGCAAAAGGTGA		RT-PCR
qPCR-Bol002542R	AGTCTTGGGAAAAATGGAT		RT-PCR
qPCR-Bol044257F	AAAGGAACAAAAGGTGACG		RT-PCR
qPCR-Bol044257F	TAGTCTCCGTTTCTGCGA		RT-PCR
qPCR-Bol023613F	AGACTCCCCACCACAACAT		RT-PCR
qPCR-Bol023613R	GCTCGCTTCAACACCACTT		RT-PCR
qPCR-Bol026950F	TCGTTAGAATCCCCACCAA		RT-PCR
qPCR-Bol026950R	GTCCCAGGCTCAGTCAAG		RT-PCR
qPCR-Bol012825F	TGGCTGCAAAGGTCATTTAC		RT-PCR
qPCR-Bol012825F	CTTGGGCTTCTCAGGGGA		RT-PCR
qPCR-Bol023080F	AACTGAGGCGTTTGTCTTTG		RT-PCR
qPCR-Bol023080F	CATTTACAGGTGCAAGGGTC		RT-PCR
qPCR-Bol000591F	GGAGGAAACTGTGGATG		RT-PCR
qPCR-Bol000591R	TACTGAGAGTTCATAGCCG		RT-PCR
qPCR-Bol011307F	GGTTGCGGAGGTCATTTACA		RT-PCR
qPCR-Bol011307R	CTTTCGTCTTCGGCGTTG		RT-PCR
qPCR-Bol011145F	GTCTTCGTGCGGAAACTG		RT-PCR
qPCR-Bol011145R	CTCAGGAGAGTTAATTGGGG		RT-PCR
BoActin3F	CCGAGAGAGGTTACATGTTCACCAC		RT-PCR
BoActin3R	GCTGTGATCTCTTTGCTCATACGGTC		RT-PCR
For S. sclerotiorum genes
Siatx1F	AGT GGATCC AAGCTT ATTCGGGATTACGATGACTTG	BamH I, Hind III	RNAi vector construction
Siatx1R	TAA CTGCAG GATATC CCTCCACACTCCTAACCTCTC	Pst I, EcoR V	RNAi vector construction
SiccsF	AGT GGATCC AAGCTT TATCTACGGCTGGTTTATGG	BamH I, Hind III	RNAi vector construction
SiccsR	TAA CTGCAG GATATC GCATACCTTTGCTAATCTCATCC	Pst I, EcoR V	RNAi vector construction
Sictr1F	AGT GGATCC AAGCTT ATTCTTCATCTCCAAAAC	BamH I, Hind III	RNAi vector construction
Sictr1R	TAA CTGCAG GATATC CTAGTGCTAAACTTCCAA	Pst I, EcoR V	RNAi vector construction
OXccsF	CCC AAGCTT ATGGTCATCACGACTTCCTTCCAG	Hind III	Overexpression vector construction
OXccsR	TGC CTGCAG TCAGAGCATACCTTTGCTAATCT	Pst I	Overexpression vector construction
OXatx1F	CCG GATATC ATGGCAGACACGGAAGTAAAC	EcoR V	Overexpression vector construction
OXatx1R	TGC CTGCAG CTACTCCTTAACCTCCACACTC	Pst I	Overexpression vector construction
OXctr1F	CCG GATATC ATGGATATGTCACACTCAGAC	EcoR V	Overexpression vector construction
OXctr1R	TGC CTGCAG CTAATGATCATGCTCAGCTG	Pst I	Overexpression vector construction
qPCR-Ssatx1(SS1G_10888)F	ATTCGGGATTACGATGACTTG		RT-PCR
qPCR-Ssatx1(SS1G_10888)R	CCTCCACACTCCTAACCTCTC		RT-PCR
qPCR-Ssccs(SS1G_00102)F	CATCAGGAGTTTTAGCCAA		RT-PCR
qPCR-Ssccs(SS1G_00102)R	TAGCAGACAACGCAGCC		RT-PCR
qPCR-Ssctr1(SS1G_05578)F	TCTCATCATACTCGCCAC		RT-PCR
qPCR-Ssctr1(SS1G_05578)R	ACTACCACATTCTCCTCAAC		RT-PCR
qPCR-SS1G_03147F	GAGGGATTGGGATAGACTTCG		RT-PCR
qPCR-SS1G_03147R	ATAGCAAAGGAGAAGGACAGC		RT-PCR
qPCR-SS1G_04450F	CACATTCGTTCTACCTTCTCC		RT-PCR
qPCR-SS1G_04450R	CACTTCCTCTTGATTGCGTC		RT-PCR
qPCR-SS1G_09621F	AGAAAAGCAGGAGAAGGAGC		RT-PCR
qPCR-SS1G_09621R	CTGTAGTAGGCAACCCCAAC		RT-PCR
qPCR-SS1G_06624F	CACCTCCAAACCAAAAACCAC		RT-PCR
qPCR-SS1G_06624R	TCATTACTAAATCTCGCCACCG		RT-PCR
SsTubulin F	GTGAGGCTGAGGGCTGTGA		RT-PCR
SsTubulin R	CCTTTGGCGATGGGACG		RT-PCR
For A. thaliana genes
SALK_025986C-F	AGGGCCTTTGAATTCTGCTAC		T-DNA mutant validation
SALK_025986C-R	CGCAAAAACTGAAGAAGCAAG		T-DNA mutant validation
SALK_021037C-F	TTGCAGTCAGATCCACACTTG		T-DNA mutant validation
SALK_021037C-R	GCTTTTTGCAGATATGCTTGC		T-DNA mutant validation
SALK_135199C-F	TAAATGGATGGACTCCGACAC		T-DNA mutant validation
SALK_135199C-R	GCATCACCGAAGCTTACAGTG		T-DNA mutant validation
SALK_118605C-F	TCAAATGACTCAACCCCTGAG		T-DNA mutant validation
SALK_118605C-R	TGGTACTGCAACAAAACATGTG		T-DNA mutant validation
OX-AtCCSF	TGC TCTAGA ATGGCATCAATTCTCAG	Xba I	Overexpression vector construction
OX-AtCCSR	CCG CTCGAG TTAAACCTTACTGGCCAC	Xho I	Overexpression vector construction
OX-AtMT2AF	CCG GAATTC ATGTCTTGCTGTGGAGGAAACTG	EcoR I	Overexpression vector construction
OX-AtMT2AR	CCG CTCGAG TCACTTGCAGGTGCAAGGATC	Xho I	Overexpression vector construction
OX-AtDRT112F	CCG GAATTC ATGGCCTCAGTAACCTCAGC	EcoR I	Overexpression vector construction
OX-AtDRT112R	CCG CTCGAG TTAGTTAACGGTGACTTTACCG	Xho I	Overexpression vector construction
OX-AtCCHF	CCG GAATTC ATGGCTCAGACCGTTGTCCTC	EcoR I	Overexpression vector construction
OX-AtCCHR	CCG CTCGAG TTAAACTTGTGATGGCTTAG	Xho I	Overexpression vector construction
qPCR-AtCCSF	TCTCCGATGGCGACTGCT		RT-PCR
qPCR-AtCCSR	CAAATCCACCTCCACTTTCTCA		RT-PCR
qPCR-AtMT2AF	GTGGAGGAAACTGCGGATGT		RT-PCR
qPCR-AtMT2AR	CAAGCATCGTTCTCAGCGT		RT-PCR
qPCR-AtDRT112F	GCCTCAACCATCAAATCATCC		RT-PCR
qPCR-AtDRT112R	TAACGACCCATCCCCTCCTC		RT-PCR
qPCR-AtCCHF	CCGTTGTCCTCAAAGTTGGTAT		RT-PCR
qPCR-AtCCHR	TTCACTGTCACCTTTTGCTCCT		RT-PCR
AtActin8F	GCAGACCGTATGAGCAAAG		RT-PCR
AtActin8R	GGAAGCAAGGATAGAACCAC		RT-PCR
